# Supplementary material for: Association of DNA damage repair related genes with prostate cancer: A multi-omics Mendelian Randomization analysis
Source: Medicine (Baltimore). 2026 May 29;105(22):e49185. doi: 10.1097/MD.0000000000049185 (PMC13225592; doi:10.1097/MD.0000000000049185)
Supplement: Supplementary file 1 [file medi-105-e49185-s001.xlsx]

## Sheet: Sheet1
	Supplementary Table S1. DNA damage repair related genes with Relevance Scores greater than 7 were obtained by Genecard.
	Gene Symbol	Description	Category	Uniprot ID	Gifts	GC Id	Relevance score
	PRKDC	Protein Kinase, DNA-Activated, Catalytic Subunit	Protein Coding	P78527	58	GC08M047773	184.151
	POLG	DNA Polymerase Gamma, Catalytic Subunit	Protein Coding	P54098	56	GC15M144938	157.446
	XPC	XPC Complex Subunit, DNA Damage Recognition And Repair Factor	Protein Coding	Q01831	54	GC03M025534	133.715
	BRCA1	BRCA1 DNA Repair Associated	Protein Coding	P38398	59	GC17M043044	130.107
	ERCC2	ERCC Excision Repair 2, TFIIH Core Complex Helicase Subunit	Protein Coding	P18074	56	GC19M045349	129.991
	MLH1	MutL Homolog 1	Protein Coding	P40692	57	GC03P036993	127.257
	MSH2	MutS Homolog 2	Protein Coding	P43246	57	GC02P047403	126.498
	XPA	XPA, DNA Damage Recognition And Repair Factor	Protein Coding	P23025	54	GC09M097654	125.974
	PMS2	PMS1 Homolog 2, Mismatch Repair System Component	Protein Coding	P54278	57	GC07M005973	117.809
	MSH6	MutS Homolog 6	Protein Coding	P52701	57	GC02P047695	117.777
	DDB2	Damage Specific DNA Binding Protein 2	Protein Coding	Q92466	54	GC11P047423	116.759
	XRCC1	X-Ray Repair Cross Complementing 1	Protein Coding	P18887	54	GC19M043543	115.72
	TP53	Tumor Protein P53	Protein Coding	P04637	62	GC17M007661	114.758
	ATM	ATM Serine/Threonine Kinase	Protein Coding	Q13315	61	GC11P108223	114.134
	ERCC4	ERCC Excision Repair 4, Endonuclease Catalytic Subunit	Protein Coding	Q92889	54	GC16P013920	111.638
	LIG4	DNA Ligase 4	Protein Coding	P49917	56	GC13M108207	111.358
	BRCA2	BRCA2 DNA Repair Associated	Protein Coding	P51587	56	GC13P032315	111.219
	POLGARF	POLG Alternative Reading Frame	Protein Coding	A0A3B3IS91	17	GC15M147740	109.869
	ERCC1	ERCC Excision Repair 1, Endonuclease Non-Catalytic Subunit	Protein Coding	P07992	54	GC19M089039	109.861
	ERCC5	ERCC Excision Repair 5, Endonuclease	Protein Coding	P28715	54	GC13P102845	108.661
	RAD51	RAD51 Recombinase	Protein Coding	Q06609	59	GC15P040694	103.754
	ERCC3	ERCC Excision Repair 3, TFIIH Core Complex Helicase Subunit	Protein Coding	P19447	56	GC02M127257	99.7014
	ERCC6	ERCC Excision Repair 6, Chromatin Remodeling Factor	Protein Coding	Q03468	55	GC10M049454	96.3162
	PARP1	Poly(ADP-Ribose) Polymerase 1	Protein Coding	P09874	59	GC01M226360	92.7602
	DDB1	Damage Specific DNA Binding Protein 1	Protein Coding	Q16531	54	GC11M121015	92.1332
	OGG1	8-Oxoguanine DNA Glycosylase	Protein Coding	O15527	56	GC03P020193	89.7142
	APEX1	Apurinic/Apyrimidinic Endodeoxyribonuclease 1	Protein Coding	P27695	54	GC14P020455	86.9974
	PCNA	Proliferating Cell Nuclear Antigen	Protein Coding	P12004	59	GC20M005114	86.9877
	RRM2B	Ribonucleotide Reductase Regulatory TP53 Inducible Subunit M2B	Protein Coding	Q7LG56	57	GC08M102204	85.6199
	XRCC5	X-Ray Repair Cross Complementing 5	Protein Coding	P13010	53	GC02P216107	85.6113
	XRCC4	X-Ray Repair Cross Complementing 4	Protein Coding	Q13426	52	GC05P083077	85.359
	XRCC3	X-Ray Repair Cross Complementing 3	Protein Coding	O43542	51	GC14M103697	85.223
	MRE11	MRE11 Homolog, Double Strand Break Repair Nuclease	Protein Coding	P49959	56	GC11M121846	83.9388
	POLH	DNA Polymerase Eta	Protein Coding	Q9Y253	56	GC06P043576	83.3015
	LIG3	DNA Ligase 3	Protein Coding	P49916	53	GC17P034980	83.1522
	XRCC6	X-Ray Repair Cross Complementing 6	Protein Coding	P12956	54	GC22P065264	82.529
	RPA1	Replication Protein A1	Protein Coding	P27694	56	GC17P001829	80.8752
	NBN	Nibrin	Protein Coding	O60934	57	GC08M089933	79.7078
	XRCC2	X-Ray Repair Cross Complementing 2	Protein Coding	O43543	49	GC07M152644	79.0856
	MDC1	Mediator Of DNA Damage Checkpoint 1	Protein Coding	Q14676	51	GC06M090659	78.8453
	FANCI	FA Complementation Group I	Protein Coding	Q9NVI1	51	GC15P089243	78.6946
	MGMT	O-6-Methylguanine-DNA Methyltransferase	Protein Coding	P16455	57	GC10P129467	78.0193
	CHEK2	Checkpoint Kinase 2	Protein Coding	O96017	63	GC22M028687	77.3041
	RAD50	RAD50 Double Strand Break Repair Protein	Protein Coding	Q92878	58	GC05P132556	75.2075
	FANCD2	FA Complementation Group D2	Protein Coding	Q9BXW9	55	GC03P010026	74.8721
	ATR	ATR Serine/Threonine Kinase	Protein Coding	Q13535	62	GC03M142449	73.4174
	POLB	DNA Polymerase Beta	Protein Coding	P06746	55	GC08P042338	73.1734
	DNA2	DNA Replication Helicase/Nuclease 2	Protein Coding	P51530	49	GC10M068414	72.0179
	RAD52	RAD52 Homolog, DNA Repair Protein	Protein Coding	P43351	50	GC12M000912	71.2189
	LIG1	DNA Ligase 1	Protein Coding	P18858	55	GC19M048115	70.7929
	DCLRE1C	DNA Cross-Link Repair 1C	Protein Coding	Q96SD1	53	GC10M014897	70.5424
	TWNK	Twinkle MtDNA Helicase	Protein Coding	Q96RR1	49	GC10P106938	69.4726
	RPA2	Replication Protein A2	Protein Coding	P15927	51	GC01M030627	68.6447
	POLD1	DNA Polymerase Delta 1, Catalytic Subunit	Protein Coding	P28340	54	GC19P103504	68.568
	H2AX	H2A.X Variant Histone	Protein Coding	P16104	53	GC11M122310	68.3264
	POLG2	DNA Polymerase Gamma 2, Accessory Subunit	Protein Coding	Q9UHN1	49	GC17M064477	68.026
	CHEK1	Checkpoint Kinase 1	Protein Coding	O14757	59	GC11P125625	67.7708
	TP53BP1	Tumor Protein P53 Binding Protein 1	Protein Coding	Q12888	52	GC15M043403	67.2188
	BRIP1	BRCA1 Interacting Helicase 1	Protein Coding	Q9BX63	57	GC17M061679	66.6546
	MUTYH	MutY DNA Glycosylase	Protein Coding	Q9UIF7	53	GC01M045329	66.4351
	ERCC8	ERCC Excision Repair 8, CSA Ubiquitin Ligase Complex Subunit	Protein Coding	Q13216	50	GC05M060911	66.0367
	GADD45A	Growth Arrest And DNA Damage Inducible Alpha	Protein Coding	P24522	52	GC01P067685	65.4914
	TOP1	DNA Topoisomerase I	Protein Coding	P11387	57	GC20P041028	65.4216
	SUCLA2	Succinate-CoA Ligase ADP-Forming Subunit Beta	Protein Coding	Q9P2R7	54	GC13M047745	65.2803
	RAD23B	RAD23 Homolog B, Nucleotide Excision Repair Protein	Protein Coding	P54727	52	GC09P107283	63.6338
	MPV17	Mitochondrial Inner Membrane Protein MPV17	Protein Coding	P39210	50	GC02M027309	62.9354
	WRN	WRN RecQ Like Helicase	Protein Coding	Q14191	56	GC08P031033	62.8563
	RAD51C	RAD51 Paralog C	Protein Coding	O43502	51	GC17P058692	62.1064
	POLE	DNA Polymerase Epsilon, Catalytic Subunit	Protein Coding	Q07864	56	GC12M132769	60.9954
	TOP3A	DNA Topoisomerase III Alpha	Protein Coding	Q13472	51	GC17M018271	60.5588
	UNG	Uracil DNA Glycosylase	Protein Coding	P13051	55	GC12P109097	58.4481
	PALB2	Partner And Localizer Of BRCA2	Protein Coding	Q86YC2	53	GC16M023603	58.0981
	TK2	Thymidine Kinase 2	Protein Coding	O00142	51	GC16M066508	58.0027
	FANCA	FA Complementation Group A	Protein Coding	O15360	58	GC16M090051	57.3034
	SLC25A4	Solute Carrier Family 25 Member 4	Protein Coding	P12235	57	GC04P185143	56.908
	POLK	DNA Polymerase Kappa	Protein Coding	Q9UBT6	51	GC05P076766	56.7264
	DCLRE1B	DNA Cross-Link Repair 1B	Protein Coding	Q9H816	45	GC01P113905	56.5788
	POLD3	DNA Polymerase Delta 3, Accessory Subunit	Protein Coding	Q15054	48	GC11P084990	56.5341
	MPG	N-Methylpurine DNA Glycosylase	Protein Coding	P29372	48	GC16P064932	56.4607
	TOP2A	DNA Topoisomerase II Alpha	Protein Coding	P11388	58	GC17M040388	56.4423
	POLL	DNA Polymerase Lambda	Protein Coding	Q9UGP5	51	GC10M101578	56.2308
	NTHL1	Nth Like DNA Glycosylase 1	Protein Coding	P78549	51	GC16M017305	56.1471
	FEN1	Flap Structure-Specific Endonuclease 1	Protein Coding	P39748	55	GC11P063281	55.9739
	DGUOK	Deoxyguanosine Kinase	Protein Coding	Q16854	52	GC02P073926	55.5641
	FANCG	FA Complementation Group G	Protein Coding	O15287	52	GC09M035073	55.3347
	BLM	BLM RecQ Like Helicase	Protein Coding	P54132	58	GC15P090717	55.275
	RBBP8	RB Binding Protein 8, Endonuclease	Protein Coding	Q99708	53	GC18P022798	55.0519
	DCLRE1A	DNA Cross-Link Repair 1A	Protein Coding	Q6PJP8	43	GC10M113834	54.8156
	POLI	DNA Polymerase Iota	Protein Coding	Q9UNA4	51	GC18P054274	54.8011
	TYMP	Thymidine Phosphorylase	Protein Coding	P19971	56	GC22M050525	54.1698
	POLD2	DNA Polymerase Delta 2, Accessory Subunit	Protein Coding	P49005	49	GC07M044114	54.1394
	FANCC	FA Complementation Group C	Protein Coding	Q00597	57	GC09M095099	53.9046
	REV3L	REV3 Like, DNA Directed Polymerase Zeta Catalytic Subunit	Protein Coding	O60673	53	GC06M111299	53.2196
	PMS1	PMS1 Homolog 1, Mismatch Repair System Component	Protein Coding	P54277	49	GC02P189784	52.9623
	TOPBP1	DNA Topoisomerase II Binding Protein 1	Protein Coding	Q92547	50	GC03M133600	52.3081
	CDKN1A	Cyclin Dependent Kinase Inhibitor 1A	Protein Coding	P38936	58	GC06P125635	51.6795
	TDG	Thymine DNA Glycosylase	Protein Coding	Q13569	49	GC12P103965	51.498
	MSH3	MutS Homolog 3	Protein Coding	P20585	51	GC05P080654	51.2592
	DNMT1	DNA Methyltransferase 1	Protein Coding	P26358	61	GC19M010133	51.1157
	REV1	REV1 DNA Directed Polymerase	Protein Coding	Q9UBZ9	49	GC02M100568	50.8988
	POLQ	DNA Polymerase Theta	Protein Coding	O75417	48	GC03M121431	50.7075
	SLX4	SLX4 Structure-Specific Endonuclease Subunit	Protein Coding	Q8IY92	47	GC16M003581	50.4457
	RAD1	RAD1 Checkpoint DNA Exonuclease	Protein Coding	O60671	45	GC05M034905	50.3446
	NEIL1	Nei Like DNA Glycosylase 1	Protein Coding	Q96FI4	46	GC15P075346	50.2529
	RAD18	RAD18 E3 Ubiquitin Protein Ligase	Protein Coding	Q9NS91	49	GC03M008775	50.2128
	RAD9A	RAD9 Checkpoint Clamp Component A	Protein Coding	Q99638	48	GC11P084697	49.7788
	TDP1	Tyrosyl-DNA Phosphodiesterase 1	Protein Coding	Q9NUW8	54	GC14P089954	49.4959
	TFAM	Transcription Factor A, Mitochondrial	Protein Coding	Q00059	53	GC10P058385	49.0962
	PNKP	Polynucleotide Kinase 3'-Phosphatase	Protein Coding	Q96T60	56	GC19M089217	49.0339
	EXO1	Exonuclease 1	Protein Coding	Q9UQ84	51	GC01P241847	48.2647
	RPA3	Replication Protein A3	Protein Coding	P35244	48	GC07M009227	48.1597
	FANCM	FA Complementation Group M	Protein Coding	Q8IYD8	51	GC14P045135	47.8041
	TREX1	Three Prime Repair Exonuclease 1	Protein Coding	Q9NSU2	51	GC03P055966	46.7388
	MAD2L2	Mitotic Arrest Deficient 2 Like 2	Protein Coding	Q9UI95	51	GC01M011658	46.2179
	RAD23A	RAD23 Homolog A, Nucleotide Excision Repair Protein	Protein Coding	P54725	51	GC19P102478	46.0617
	RAD51D	RAD51 Paralog D	Protein Coding	O75771	49	GC17M035092	45.9028
	RAD17	RAD17 Checkpoint Clamp Loader Component	Protein Coding	O75943	51	GC05P069369	45.7385
	PARP2	Poly(ADP-Ribose) Polymerase 2	Protein Coding	Q9UGN5	53	GC14P020343	45.5355
	SUCLG1	Succinate-CoA Ligase GDP/ADP-Forming Subunit Alpha	Protein Coding	P53597	53	GC02M084423	45.4832
	POLD4	DNA Polymerase Delta 4, Accessory Subunit	Protein Coding	Q9HCU8	38	GC11M067350	44.7944
	FANCL	FA Complementation Group L	Protein Coding	Q9NW38	55	GC02M058127	44.4604
	DDIT3	DNA Damage Inducible Transcript 3	Protein Coding	P35638	55	GC12M057516	44.1567
	DNMT3A	DNA Methyltransferase 3 Alpha	Protein Coding	Q9Y6K1	60	GC02M025228	43.9428
	RNF8	Ring Finger Protein 8	Protein Coding	O76064	50	GC06P125648	43.7656
	POLM	DNA Polymerase Mu	Protein Coding	Q9NP87	48	GC07M045255	43.3736
	BARD1	BRCA1 Associated RING Domain 1	Protein Coding	Q99728	55	GC02M214725	43.3371
	BIVM-ERCC5	BIVM-ERCC5 Readthrough	Protein Coding		23	GC13P102824	42.8671
	FANCE	FA Complementation Group E	Protein Coding	Q9HB96	50	GC06P125616	42.8258
	RNF168	Ring Finger Protein 168	Protein Coding	Q8IYW5	51	GC03M196468	42.58
	GTF2H5	General Transcription Factor IIH Subunit 5	Protein Coding	Q6ZYL4	48	GC06P158168	42.525
	PRIMPOL	Primase And DNA Directed Polymerase	Protein Coding	Q96LW4	42	GC04P184649	42.4979
	POLA1	DNA Polymerase Alpha 1, Catalytic Subunit	Protein Coding	P09884	54	GC0XP024693	42.3139
	POLN	DNA Polymerase Nu	Protein Coding	Q7Z5Q5	42	GC04M004591	42.0476
	SCO2	Synthesis Of Cytochrome C Oxidase 2	Protein Coding	O43819	53	GC22M050523	41.7721
	DNMT3B	DNA Methyltransferase 3 Beta	Protein Coding	Q9UBC3	59	GC20P032762	41.6648
	MDM2	MDM2 Proto-Oncogene	Protein Coding	Q00987	62	GC12P068808	41.4486
	SPIDR	Scaffold Protein Involved In DNA Repair	Protein Coding	Q14159	41	GC08P047260	41.3196
	RFC1	Replication Factor C Subunit 1	Protein Coding	P35251	54	GC04M039291	41.282
	POLR1C	RNA Polymerase I And III Subunit C	Protein Coding	O15160	53	GC06P125710	41.258
	GADD45B	Growth Arrest And DNA Damage Inducible Beta	Protein Coding	O75293	43	GC19P002476	41.2264
	NHEJ1	Non-Homologous End Joining Factor 1	Protein Coding	Q9H9Q4	50	GC02M219167	40.9231
	LINC01672	Long Intergenic Non-Protein Coding RNA 1672	RNA Gene		18	GC01P011469	40.8513
	RFWD3	Ring Finger And WD Repeat Domain 3	Protein Coding	Q6PCD5	48	GC16M074621	40.829
	FANCF	FA Complementation Group F	Protein Coding	Q9NPI8	50	GC11M022600	40.7391
	APTX	Aprataxin	Protein Coding	Q7Z2E3	52	GC09M032886	40.4436
	GADD45G	Growth Arrest And DNA Damage Inducible Gamma	Protein Coding	O95257	45	GC09P089605	39.9767
	ATRIP	ATR Interacting Protein	Protein Coding	Q8WXE1	51	GC03P055961	39.7143
	HUS1	HUS1 Checkpoint Clamp Component	Protein Coding	O60921	48	GC07M048079	39.2027
	TOP2B	DNA Topoisomerase II Beta	Protein Coding	Q02880	54	GC03M025881	38.9643
	CDK2	Cyclin Dependent Kinase 2	Protein Coding	P24941	60	GC12P055966	38.8286
	CDKN2A	Cyclin Dependent Kinase Inhibitor 2A	Protein Coding	Q8N726	60	GC09M021967	38.6311
	NEIL2	Nei Like DNA Glycosylase 2	Protein Coding	Q969S2	43	GC08P011769	38.5816
	ABL1	ABL Proto-Oncogene 1, Non-Receptor Tyrosine Kinase	Protein Coding	P00519	61	GC09P130713	38.5246
	SSBP1	Single Stranded DNA Binding Protein 1	Protein Coding	Q04837	49	GC07P157688	38.232
	RAD51B	RAD51 Paralog B	Protein Coding	O15315	48	GC14P067819	38.1477
	ALKBH2	AlkB Homolog 2, Alpha-Ketoglutarate Dependent Dioxygenase	Protein Coding	Q6NS38	40	GC12M109088	37.9388
	CDK1	Cyclin Dependent Kinase 1	Protein Coding	P06493	56	GC10P060772	37.8163
	RECQL	RecQ Like Helicase	Protein Coding	P46063	50	GC12M021468	37.7768
	POLE2	DNA Polymerase Epsilon 2, Accessory Subunit	Protein Coding	P56282	48	GC14M049643	37.6675
	FANCB	FA Complementation Group B	Protein Coding	Q8NB91	49	GC0XM014787	37.6295
	MYC	MYC Proto-Oncogene, BHLH Transcription Factor	Protein Coding	P01106	61	GC08P127735	37.3869
	MUS81	MUS81 Structure-Specific Endonuclease Subunit	Protein Coding	Q96NY9	49	GC11P084596	37.3221
	HMGB1	High Mobility Group Box 1	Protein Coding	P09429	57	GC13M030456	37.2916
	SMUG1	Single-Strand-Selective Monofunctional Uracil-DNA Glycosylase 1	Protein Coding	Q53HV7	45	GC12M054121	37.2183
	NEIL3	Nei Like DNA Glycosylase 3	Protein Coding	Q8TAT5	46	GC04P177309	37.1735
	MLH3	MutL Homolog 3	Protein Coding	Q9UHC1	48	GC14M075013	37.0756
	KAT5	Lysine Acetyltransferase 5	Protein Coding	Q92993	58	GC11P065711	37.0436
	MT-TL1	Mitochondrially Encoded TRNA-Leu (UUA/G) 1	RNA Gene		23	GCMTP003232	36.9823
	H19	H19 Imprinted Maternally Expressed Transcript	RNA Gene		34	GC11M001995	36.9259
	UVSSA	UV Stimulated Scaffold Protein A	Protein Coding	Q2YD98	44	GC04P002981	36.8657
	POLR2A	RNA Polymerase II Subunit A	Protein Coding	P24928	53	GC17P100460	36.7367
	MBD4	Methyl-CpG Binding Domain 4, DNA Glycosylase	Protein Coding	O95243	52	GC03M129430	36.3012
	UBE2N	Ubiquitin Conjugating Enzyme E2 N	Protein Coding	P61088	55	GC12M093406	36.2299
	MMS22L	MMS22 Like, DNA Repair Protein	Protein Coding	Q6ZRQ5	41	GC06M097142	36.2285
	RECQL4	RecQ Like Helicase 4	Protein Coding	O94761	50	GC08M146489	36.2181
	MCM8	Minichromosome Maintenance 8 Homologous Recombination Repair Factor	Protein Coding	Q9UJA3	49	GC20P007687	36.1273
	CDT1	Chromatin Licensing And DNA Replication Factor 1	Protein Coding	Q9H211	51	GC16P088803	35.7466
	CUL4A	Cullin 4A	Protein Coding	Q13619	51	GC13P113208	35.6986
	TP73	Tumor Protein P73	Protein Coding	O15350	54	GC01P003652	35.5736
	MGME1	Mitochondrial Genome Maintenance Exonuclease 1	Protein Coding	Q9BQP7	45	GC20P017968	35.5137
	PWWP3A	PWWP Domain Containing 3A, DNA Repair Factor	Protein Coding	Q2TAK8	32	GC19P101872	35.3812
	ALKBH1	AlkB Homolog 1, Histone H2A Dioxygenase	Protein Coding	Q13686	43	GC14M077672	35.3774
	POLE3	DNA Polymerase Epsilon 3, Accessory Subunit	Protein Coding	Q9NRF9	46	GC09M113407	35.2811
	SPRTN	SprT-Like N-Terminal Domain	Protein Coding	Q9H040	42	GC01P231337	35.2801
	MCM4	Minichromosome Maintenance Complex Component 4	Protein Coding	P33991	55	GC08P047965	35.2635
	UBE2T	Ubiquitin Conjugating Enzyme E2 T	Protein Coding	Q9NPD8	51	GC01M202332	35.2313
	E2F1	E2F Transcription Factor 1	Protein Coding	Q01094	52	GC20M033675	35.1068
	CLSPN	Claspin	Protein Coding	Q9HAW4	49	GC01M035720	34.8094
	GSTP1	Glutathione S-Transferase Pi 1	Protein Coding	P09211	58	GC11P067583	34.7365
	ERCC6L2	ERCC Excision Repair 6 Like 2	Protein Coding	Q5T890	46	GC09P095871	34.5571
	PTEN	Phosphatase And Tensin Homolog	Protein Coding	P60484	60	GC10P106636	34.4527
	TERF2	Telomeric Repeat Binding Factor 2	Protein Coding	Q15554	49	GC16M069355	34.3031
	HELLS	Helicase, Lymphoid Specific	Protein Coding	Q9NRZ9	53	GC10P106749	34.2966
	GSTM1	Glutathione S-Transferase Mu 1	Protein Coding	P09488	51	GC01P109687	34.2938
	RAD54L	RAD54 Like	Protein Coding	Q92698	55	GC01P046495	34.2444
	VCP	Valosin Containing Protein	Protein Coding	P55072	58	GC09M035056	34.2216
	TDP2	Tyrosyl-DNA Phosphodiesterase 2	Protein Coding	O95551	52	GC06M024651	34.1361
	EP300	E1A Binding Protein P300	Protein Coding	Q09472	61	GC22P065232	34.125
	CHD1L	Chromodomain Helicase DNA Binding Protein 1 Like	Protein Coding	Q86WJ1	48	GC01P160106	34.0894
	TONSL	Tonsoku Like, DNA Repair Protein	Protein Coding	Q96HA7	45	GC08M144428	34.0601
	UIMC1	Ubiquitin Interaction Motif Containing 1	Protein Coding	Q96RL1	48	GC05M176905	33.78
	TNF	Tumor Necrosis Factor	Protein Coding	P01375	61	GC06P125492	33.6759
	POLR2L	RNA Polymerase II, I And III Subunit L	Protein Coding	P62875	48	GC11M010224	33.6556
	CDK7	Cyclin Dependent Kinase 7	Protein Coding	P50613	54	GC05P076062	33.5268
	PRIM2	DNA Primase Subunit 2	Protein Coding	P49643	47	GC06P125882	33.5043
	GTF2H1	General Transcription Factor IIH Subunit 1	Protein Coding	P32780	50	GC11P019039	33.3008
	MCM9	Minichromosome Maintenance 9 Homologous Recombination Repair Factor	Protein Coding	Q9NXL9	47	GC06M118813	33.1909
	SIRT1	Sirtuin 1	Protein Coding	Q96EB6	57	GC10P067884	33.1763
	EGFR	Epidermal Growth Factor Receptor	Protein Coding	P00533	63	GC07P055019	33.1046
	TMX2-CTNND1	TMX2-CTNND1 Readthrough (NMD Candidate)	RNA Gene		23	GC11P057712	32.7239
	GTF2H2	General Transcription Factor IIH Subunit 2	Protein Coding	Q13888	45	GC05M077731	32.6346
	FAN1	FANCD2 And FANCI Associated Nuclease 1	Protein Coding	Q9Y2M0	48	GC15P147784	32.5985
	UBC	Ubiquitin C	Protein Coding	P0CG48	51	GC12M124911	32.5913
	ABRAXAS1	Abraxas 1, BRCA1 A Complex Subunit	Protein Coding	Q6UWZ7	45	GC04M083464	32.578
	RANBP2	RAN Binding Protein 2	Protein Coding	P49792	54	GC02P108719	32.5757
	SETX	Senataxin	Protein Coding	Q7Z333	51	GC09M132261	32.5297
	MT-ATP6	Mitochondrially Encoded ATP Synthase Membrane Subunit 6	Protein Coding	P00846	41	GCMTP008531	32.4716
	CHD4	Chromodomain Helicase DNA Binding Protein 4	Protein Coding	Q14839	52	GC12M006570	32.3461
	PRIM1	DNA Primase Subunit 1	Protein Coding	P49642	50	GC12M059101	32.2886
	ALKBH3	AlkB Homolog 3, Alpha-Ketoglutarate Dependent Dioxygenase	Protein Coding	Q96Q83	46	GC11P043961	32.2493
	POLE4	DNA Polymerase Epsilon 4, Accessory Subunit	Protein Coding	Q9NR33	43	GC02P074958	31.9565
	SIRT6	Sirtuin 6	Protein Coding	Q8N6T7	52	GC19M004174	31.7546
	SMC1A	Structural Maintenance Of Chromosomes 1A	Protein Coding	Q14683	56	GC0XM053374	31.7397
	LMNA	Lamin A/C	Protein Coding	P02545	58	GC01P156082	31.6149
	TARDBP	TAR DNA Binding Protein	Protein Coding	Q13148	56	GC01P012787	31.5812
	KRAS	KRAS Proto-Oncogene, GTPase	Protein Coding	P01116	61	GC12M028437	31.5565
	BRAF	B-Raf Proto-Oncogene, Serine/Threonine Kinase	Protein Coding	P15056	62	GC07M140762	31.5468
	RFC4	Replication Factor C Subunit 4	Protein Coding	P35249	50	GC03M186789	31.0839
	BDNF-AS	BDNF Antisense RNA	RNA Gene		28	GC11P027466	30.9599
	GTF2H4	General Transcription Factor IIH Subunit 4	Protein Coding	Q92759	46	GC06P125476	30.9206
	DDI2	DNA Damage Inducible 1 Homolog 2	Protein Coding	Q5TDH0	40	GC01P015617	30.8045
	PLK1	Polo Like Kinase 1	Protein Coding	P53350	60	GC16P065669	30.7445
	DDIAS	DNA Damage Induced Apoptosis Suppressor	Protein Coding	Q8IXT1	38	GC11P082899	30.4986
	PIF1	PIF1 5'-To-3' DNA Helicase	Protein Coding	Q9H611	43	GC15M064815	30.4478
	RPS3	Ribosomal Protein S3	Protein Coding	P23396	52	GC11P085009	30.3842
	CASP3	Caspase 3	Protein Coding	P42574	58	GC04M184627	30.3329
	MC1R	Melanocortin 1 Receptor	Protein Coding	Q01726	56	GC16P089912	30.3246
	HELB	DNA Helicase B	Protein Coding	Q8NG08	41	GC12P066302	30.2584
	RNASEH1	Ribonuclease H1	Protein Coding	O60930	50	GC02M003551	30.2401
	PIK3CA	Phosphatidylinositol-4,5-Bisphosphate 3-Kinase Catalytic Subunit Alpha	Protein Coding	P42336	61	GC03P179148	30.0091
	TERT	Telomerase Reverse Transcriptase	Protein Coding	O14746	60	GC05M001253	29.9708
	CAT	Catalase	Protein Coding	P04040	60	GC11P034460	29.97
	PML	PML Nuclear Body Scaffold	Protein Coding	P29590	54	GC15P073994	29.8931
	CETN2	Centrin 2	Protein Coding	P41208	50	GC0XM152827	29.8307
	POLA2	DNA Polymerase Alpha 2, Accessory Subunit	Protein Coding	Q14181	45	GC11P084559	29.7786
	DRAM1	DNA Damage Regulated Autophagy Modulator 1	Protein Coding	Q8N682	35	GC12P101877	29.7673
	CERNA3	Competing Endogenous LncRNA 3 For MiR-645	RNA Gene		19	GC08P056101	29.6677
	SOD2-OT1	SOD2 Overlapping Transcript 1	RNA Gene		18	GC06M159772	29.5928
	DDIT4L	DNA Damage Inducible Transcript 4 Like	Protein Coding	Q96D03	39	GC04M100185	29.5424
	SP1	Sp1 Transcription Factor	Protein Coding	P08047	55	GC12P053380	29.4941
	JUN	Jun Proto-Oncogene, AP-1 Transcription Factor Subunit	Protein Coding	P05412	58	GC01M058780	29.3915
	USP1	Ubiquitin Specific Peptidase 1	Protein Coding	O94782	52	GC01P062436	29.3796
	RPS27A	Ribosomal Protein S27a	Protein Coding	P62979	51	GC02P055231	29.2902
	CCNH	Cyclin H	Protein Coding	P51946	54	GC05M087311	29.2349
	IL6	Interleukin 6	Protein Coding	P05231	60	GC07P022725	29.2312
	GTF2H3	General Transcription Factor IIH Subunit 3	Protein Coding	Q13889	45	GC12P123633	29.1658
	RAD21	RAD21 Cohesin Complex Component	Protein Coding	O60216	54	GC08M116846	29.0293
	APEX2	Apurinic/Apyrimidinic Endodeoxyribonuclease 2	Protein Coding	Q9UBZ4	44	GC0XP055000	29.0001
	PDRG1	P53 And DNA Damage Regulated 1	Protein Coding	Q9NUG6	38	GC20M031944	28.9547
	RIF1	Replication Timing Regulatory Factor 1	Protein Coding	Q5UIP0	47	GC02P151409	28.9364
	USP7	Ubiquitin Specific Peptidase 7	Protein Coding	Q93009	57	GC16M008892	28.6869
	MT-ND1	Mitochondrially Encoded NADH:Ubiquinone Oxidoreductase Core Subunit 1	Protein Coding	P03886	40	GCMTP003309	28.68
	CGAS	Cyclic GMP-AMP Synthase	Protein Coding	Q8N884	44	GC06M091269	28.6157
	MT-TK	Mitochondrially Encoded TRNA-Lys (AAA/G)	RNA Gene		20	GCMTP008297	28.6126
	CTNNB1	Catenin Beta 1	Protein Coding	P35222	62	GC03P041194	28.568
	CCND1	Cyclin D1	Protein Coding	P24385	62	GC11P069641	28.5569
	MT-ND5	Mitochondrially Encoded NADH:Ubiquinone Oxidoreductase Core Subunit 5	Protein Coding	P03915	41	GCMTP012339	28.5129
	BCL2	BCL2 Apoptosis Regulator	Protein Coding	P10415	59	GC18M063123	28.5034
	OPA1	OPA1 Mitochondrial Dynamin Like GTPase	Protein Coding	O60313	53	GC03P193594	28.414
	DDI1	DNA Damage Inducible 1 Homolog 1	Protein Coding	Q8WTU0	42	GC11P104036	28.3696
	FBH1	F-Box DNA Helicase 1	Protein Coding	Q8NFZ0	41	GC10P005889	28.3237
	EME1	Essential Meiotic Structure-Specific Endonuclease 1	Protein Coding	Q96AY2	45	GC17P050373	28.2167
	ERCC6L	ERCC Excision Repair 6 Like, Spindle Assembly Checkpoint Helicase	Protein Coding	Q2NKX8	41	GC0XM072204	28.1916
	H2AC20	H2A Clustered Histone 20	Protein Coding	Q16777	45	GC01P160289	28.1835
	RB1	RB Transcriptional Corepressor 1	Protein Coding	P06400	57	GC13P048303	28.0151
	TGFB1	Transforming Growth Factor Beta 1	Protein Coding	P01137	61	GC19M041301	27.8907
	RBX1	Ring-Box 1	Protein Coding	P62877	51	GC22P040951	27.8543
	PRPF19	Pre-MRNA Processing Factor 19	Protein Coding	Q9UMS4	44	GC11M060890	27.817
	CREBBP	CREB Binding Protein	Protein Coding	Q92793	62	GC16M017473	27.7034
	TOP3B	DNA Topoisomerase III Beta	Protein Coding	O95985	47	GC22M021957	27.5234
	HELQ	Helicase, POLQ Like	Protein Coding	Q8TDG4	46	GC04M083407	27.4968
	APC	APC Regulator Of WNT Signaling Pathway	Protein Coding	P25054	58	GC05P112707	27.4492
	FAAP24	FA Core Complex Associated Protein 24	Protein Coding	Q9BTP7	43	GC19P102893	27.4442
	KIN	Kin17 DNA And RNA Binding Protein	Protein Coding	O60870	44	GC10M007750	27.3736
	HLTF	Helicase Like Transcription Factor	Protein Coding	Q14527	49	GC03M149030	27.3457
	RFC2	Replication Factor C Subunit 2	Protein Coding	P35250	51	GC07M074231	27.342
	GSTT1	Glutathione S-Transferase Theta 1	Protein Coding	P30711	41	GC22Mi00270	27.2829
	RFC3	Replication Factor C Subunit 3	Protein Coding	P40938	45	GC13P033818	27.2828
	NPM1	Nucleophosmin 1	Protein Coding	P06748	58	GC05P171387	27.1543
	WDR48	WD Repeat Domain 48	Protein Coding	Q8TAF3	47	GC03P039052	27.1512
	SMARCA5	SWI/SNF Related, Matrix Associated, Actin Dependent Regulator Of Chromatin, Subfamily A, Member 5	Protein Coding	O60264	50	GC04P143513	27.086
	BAX	BCL2 Associated X, Apoptosis Regulator	Protein Coding	Q07812	60	GC19P048954	26.9722
	AKT1	AKT Serine/Threonine Kinase 1	Protein Coding	P31749	62	GC14M104769	26.9669
	DHX9	DExH-Box Helicase 9	Protein Coding	Q08211	51	GC01P182839	26.9015
	DMAP1	DNA Methyltransferase 1 Associated Protein 1	Protein Coding	Q9NPF5	46	GC01P044214	26.8947
	SMARCAL1	SWI/SNF Related, Matrix Associated, Actin Dependent Regulator Of Chromatin, Subfamily A Like 1	Protein Coding	Q9NZC9	55	GC02P216412	26.8193
	ESR1	Estrogen Receptor 1	Protein Coding	P03372	62	GC06P151656	26.8184
	MTHFR	Methylenetetrahydrofolate Reductase	Protein Coding	P42898	56	GC01M011785	26.7429
	RECQL5	RecQ Like Helicase 5	Protein Coding	O94762	47	GC17M075626	26.7244
	RFC5	Replication Factor C Subunit 5	Protein Coding	P40937	43	GC12P118013	26.72
	DDX11	DEAD/H-Box Helicase 11	Protein Coding	Q96FC9	51	GC12P031073	26.6114
	NFKB1	Nuclear Factor Kappa B Subunit 1	Protein Coding	P19838	61	GC04P102501	26.6019
	ATRX	ATRX Chromatin Remodeler	Protein Coding	P46100	55	GC0XM077504	26.5018
	XAB2	XPA Binding Protein 2	Protein Coding	Q9HCS7	46	GC19M007619	26.4694
	POLR2B	RNA Polymerase II Subunit B	Protein Coding	P30876	50	GC04P056977	26.4009
	SOD1	Superoxide Dismutase 1	Protein Coding	P00441	61	GC21P031659	26.3847
	DGUOK-AS1	DGUOK Antisense RNA 1	RNA Gene		22	GC02M073947	26.3396
	RRM1	Ribonucleotide Reductase Catalytic Subunit M1	Protein Coding	P23921	57	GC11P007558	26.2694
	DNTT	DNA Nucleotidylexotransferase	Protein Coding	P04053	50	GC10P096304	26.2222
	CUL4B	Cullin 4B	Protein Coding	Q13620	51	GC0XM120524	26.1311
	MT-ND4	Mitochondrially Encoded NADH:Ubiquinone Oxidoreductase Core Subunit 4	Protein Coding	P03905	40	GCMTP010762	26.1085
	H4C1	H4 Clustered Histone 1	Protein Coding	P62805	42	GC06P125261	26.0963
	MCM2	Minichromosome Maintenance Complex Component 2	Protein Coding	P49736	55	GC03P127598	26.0091
	SSRP1	Structure Specific Recognition Protein 1	Protein Coding	Q08945	48	GC11M120904	25.9941
	BRCC3	BRCA1/BRCA2-Containing Complex Subunit 3	Protein Coding	P46736	48	GC0XP155071	25.9756
	MAPK8	Mitogen-Activated Protein Kinase 8	Protein Coding	P45983	58	GC10P048306	25.9554
	PAXIP1	PAX Interacting Protein 1	Protein Coding	Q6ZW49	48	GC07M154943	25.9057
	RUVBL1	RuvB Like AAA ATPase 1	Protein Coding	Q9Y265	53	GC03M128064	25.8939
	INO80	INO80 Complex ATPase Subunit	Protein Coding	Q9ULG1	44	GC15M040979	25.8707
	RMI1	RecQ Mediated Genome Instability 1	Protein Coding	Q9H9A7	48	GC09P083980	25.7943
	MMS19	MMS19 Homolog, Cytosolic Iron-Sulfur Assembly Component	Protein Coding	Q96T76	44	GC10M097458	25.6581
	APLF	Aprataxin And PNKP Like Factor	Protein Coding	Q8IW19	41	GC02P068467	25.6002
	LOC126861834	BRD4-Independent Group 4 Enhancer GRCh37_chr13:103518038-103519237	Functional Element		8	GC13P102865	25.5346
	HPRT1	Hypoxanthine Phosphoribosyltransferase 1	Protein Coding	P00492	57	GC0XP134460	25.5001
	SFR1	SWI5 Dependent Homologous Recombination Repair Protein 1	Protein Coding	Q86XK3	38	GC10P104120	25.4818
	SMARCA4	SWI/SNF Related, Matrix Associated, Actin Dependent Regulator Of Chromatin, Subfamily A, Member 4	Protein Coding	P51532	60	GC19P102331	25.4377
	RAD54B	RAD54 Homolog B	Protein Coding	Q9Y620	50	GC08M094371	25.3996
	POLRMT	RNA Polymerase Mitochondrial	Protein Coding	O00411	50	GC19M000617	25.3979
	C11orf65	Chromosome 11 Open Reading Frame 65	Protein Coding	Q8NCR3	40	GC11M108308	25.3038
	HDAC1	Histone Deacetylase 1	Protein Coding	Q13547	58	GC01P032292	25.1649
	POLR2E	RNA Polymerase II, I And III Subunit E	Protein Coding	P19388	50	GC19M001086	25.1214
	POLR2C	RNA Polymerase II Subunit C	Protein Coding	P19387	49	GC16P057462	25.0832
	RAD51AP1	RAD51 Associated Protein 1	Protein Coding	Q96B01	44	GC12P035901	25.0581
	H2AC18	H2A Clustered Histone 18	Protein Coding	Q6FI13	37	GC01M159577	24.9799
	TRIM28	Tripartite Motif Containing 28	Protein Coding	Q13263	52	GC19P058544	24.926
	MCM7	Minichromosome Maintenance Complex Component 7	Protein Coding	P33993	55	GC07M100092	24.8197
	TREX2	Three Prime Repair Exonuclease 2	Protein Coding	Q9BQ50	40	GC0XM153444	24.6606
	TIMELESS	Timeless Circadian Regulator	Protein Coding	Q9UNS1	48	GC12M056416	24.5327
	RUVBL2	RuvB Like AAA ATPase 2	Protein Coding	Q9Y230	51	GC19P048993	24.5001
	STAT3	Signal Transducer And Activator Of Transcription 3	Protein Coding	P40763	62	GC17M042313	24.4252
	HERC2	HECT And RLD Domain Containing E3 Ubiquitin Protein Ligase 2	Protein Coding	O95714	53	GC15M028111	24.3231
	H3C1	H3 Clustered Histone 1	Protein Coding	P68431	46	GC06P125260	24.3194
	RTEL1	Regulator Of Telomere Elongation Helicase 1	Protein Coding	Q9NZ71	50	GC20P066458	24.3078
	H4C16	H4 Histone 16	Protein Coding	P62805	40	GC12M028529	24.2812
	TERF1	Telomeric Repeat Binding Factor 1	Protein Coding	P54274	50	GC08P073008	24.2701
	DTL	Denticleless E3 Ubiquitin Protein Ligase Homolog	Protein Coding	Q9NZJ0	46	GC01P212035	24.1674
	UBE2V2	Ubiquitin Conjugating Enzyme E2 V2	Protein Coding	Q15819	48	GC08P047998	24.1626
	PANDAR	Promoter Of CDKN1A Antisense DNA Damage Activated RNA	RNA Gene		18	GC06M036673	24.0815
	SWI5	SWI5 Homologous Recombination Repair Protein	Protein Coding	Q1ZZU3	34	GC09P128275	24.0112
	UBE2B	Ubiquitin Conjugating Enzyme E2 B	Protein Coding	P63146	49	GC05P134371	23.9905
	MT-ND2	Mitochondrially Encoded NADH:Ubiquinone Oxidoreductase Core Subunit 2	Protein Coding	P03891	42	GCMTP004472	23.9338
	SSBP3	Single Stranded DNA Binding Protein 3	Protein Coding	Q9BWW4	47	GC01M054225	23.9083
	GMNN	Geminin DNA Replication Inhibitor	Protein Coding	O75496	52	GC06P024779	23.8895
	HRAS	HRas Proto-Oncogene, GTPase	Protein Coding	P01112	61	GC11M010201	23.8871
	MCM3	Minichromosome Maintenance Complex Component 3	Protein Coding	P25205	54	GC06M052264	23.8599
	YY1	YY1 Transcription Factor	Protein Coding	P25490	57	GC14P100238	23.8072
	BABAM2	BRISC And BRCA1 A Complex Member 2	Protein Coding	Q9NXR7	43	GC02P028403	23.7765
	CYP1A1	Cytochrome P450 Family 1 Subfamily A Member 1	Protein Coding	P04798	55	GC15M074719	23.5752
	NORAD	Non-Coding RNA Activated By DNA Damage	RNA Gene		25	GC20M036440	23.5419
	H2AC4	H2A Clustered Histone 4	Protein Coding	P04908	40	GC06M090362	23.5215
	SLX1A	SLX1 Homolog A, Structure-Specific Endonuclease Subunit	Protein Coding	Q9BQ83	36	GC16P066016	23.4937
	BABAM1	BRISC And BRCA1 A Complex Member 1	Protein Coding	Q9NWV8	46	GC19P102630	23.3788
	H2BC21	H2B Clustered Histone 21	Protein Coding	Q16778	48	GC01M159583	23.3385
	TP63	Tumor Protein P63	Protein Coding	Q9H3D4	55	GC03P189598	23.2009
	MCM6	Minichromosome Maintenance Complex Component 6	Protein Coding	Q14566	51	GC02M135839	23.2003
	YBX1	Y-Box Binding Protein 1	Protein Coding	P67809	49	GC01P042682	23.1213
	MTOR	Mechanistic Target Of Rapamycin Kinase	Protein Coding	P42345	64	GC01M011106	23.0613
	ACTL6A	Actin Like 6A	Protein Coding	O96019	49	GC03P179562	23.0309
	NABP2	Nucleic Acid Binding Protein 2	Protein Coding	Q9BQ15	39	GC12P059643	23.0029
	POT1	Protection Of Telomeres 1	Protein Coding	Q9NUX5	49	GC07M124822	22.939
	UHRF1	Ubiquitin Like With PHD And Ring Finger Domains 1	Protein Coding	Q96T88	48	GC19P102040	22.9321
	LOC129936244	ATAC-STARR-Seq Lymphoblastoid Active Region 19500	Functional Element		8	GC03P021167	22.9149
	FOXM1	Forkhead Box M1	Protein Coding	Q08050	52	GC12M002857	22.9081
	TBP	TATA-Box Binding Protein	Protein Coding	P20226	57	GC06P170554	22.9012
	GEN1	GEN1 Holliday Junction 5' Flap Endonuclease	Protein Coding	Q17RS7	45	GC02P017754	22.8256
	ATAD5	ATPase Family AAA Domain Containing 5	Protein Coding	Q96QE3	43	GC17P101121	22.8025
	AR	Androgen Receptor	Protein Coding	P10275	60	GC0XP067544	22.7916
	SEM1	SEM1 26S Proteasome Subunit	Protein Coding	P60896	44	GC07M096483	22.7896
	MAPK14	Mitogen-Activated Protein Kinase 14	Protein Coding	Q16539	59	GC06P125627	22.7043
	HSF1	Heat Shock Transcription Factor 1	Protein Coding	Q00613	56	GC08P144291	22.5872
	SETMAR	SET Domain And Mariner Transposase Fusion Gene	Protein Coding	Q53H47	47	GC03P004303	22.5783
	CREB1	CAMP Responsive Element Binding Protein 1	Protein Coding	P16220	58	GC02P207529	22.4864
	SETD2	SET Domain Containing 2, Histone Lysine Methyltransferase	Protein Coding	Q9BYW2	56	GC03M047033	22.476
	MIR21	MicroRNA 21	RNA Gene		31	GC17P102034	22.4494
	MEG3	Maternally Expressed 3	RNA Gene		34	GC14P115583	22.4399
	CDC25A	Cell Division Cycle 25A	Protein Coding	P30304	56	GC03M048283	22.4294
	FOS	Fos Proto-Oncogene, AP-1 Transcription Factor Subunit	Protein Coding	P01100	59	GC14P075278	22.4114
	FUS	FUS RNA Binding Protein	Protein Coding	P35637	53	GC16P031180	22.3641
	SMAD4	SMAD Family Member 4	Protein Coding	Q13485	61	GC18P051028	22.2825
	TYMS	Thymidylate Synthetase	Protein Coding	P04818	58	GC18P000657	22.2556
	ASCC3	Activating Signal Cointegrator 1 Complex Subunit 3	Protein Coding	Q8N3C0	43	GC06M100508	22.2523
	IL1B	Interleukin 1 Beta	Protein Coding	P01584	56	GC02M112829	22.1943
	CASP9	Caspase 9	Protein Coding	P55211	56	GC01M015491	22.1656
	NF1	Neurofibromin 1	Protein Coding	P21359	56	GC17P031094	22.133
	TOP1MT	DNA Topoisomerase I Mitochondrial	Protein Coding	Q969P6	48	GC08M143304	22.1044
	CDC25C	Cell Division Cycle 25C	Protein Coding	P30307	56	GC05M138285	22.0178
	RMI2	RecQ Mediated Genome Instability 2	Protein Coding	Q96E14	41	GC16P065264	21.9928
	DFFA	DNA Fragmentation Factor Subunit Alpha	Protein Coding	O00273	52	GC01M010456	21.9797
	SUMO1	Small Ubiquitin Like Modifier 1	Protein Coding	P63165	55	GC02M202206	21.9664
	MT-CO1	Mitochondrially Encoded Cytochrome C Oxidase I	Protein Coding	P00395	41	GCMTP005906	21.9532
	ID1	Inhibitor Of DNA Binding 1	Protein Coding	P41134	49	GC20P031605	21.9469
	CDC45	Cell Division Cycle 45	Protein Coding	O75419	54	GC22P019479	21.9417
	CYCS	Cytochrome C, Somatic	Protein Coding	P99999	57	GC07M025118	21.9285
	CDH1	Cadherin 1	Protein Coding	P12830	58	GC16P068737	21.8848
	ERBB2	Erb-B2 Receptor Tyrosine Kinase 2	Protein Coding	P04626	63	GC17P039687	21.8736
	RPA4	Replication Protein A4	Protein Coding	Q13156	37	GC0XP096883	21.87
	CSNK2A1	Casein Kinase 2 Alpha 1	Protein Coding	P68400	59	GC20M000472	21.8642
	SFPQ	Splicing Factor Proline And Glutamine Rich	Protein Coding	P23246	52	GC01M035176	21.7558
	UBE2I	Ubiquitin Conjugating Enzyme E2 I	Protein Coding	P63279	56	GC16P064969	21.7379
	HDAC2	Histone Deacetylase 2	Protein Coding	Q92769	61	GC06M113933	21.7229
	UBB	Ubiquitin B	Protein Coding	P0CG47	53	GC17P016380	21.7133
	ATF2	Activating Transcription Factor 2	Protein Coding	P15336	56	GC02M175072	21.6882
	MEN1	Menin 1	Protein Coding	O00255	54	GC11M064803	21.6832
	MACROH2A1	MacroH2A.1 Histone	Protein Coding	O75367	49	GC05M135334	21.6452
	POLDIP2	DNA Polymerase Delta Interacting Protein 2	Protein Coding	Q9Y2S7	41	GC17M028346	21.6441
	ASCC1	Activating Signal Cointegrator 1 Complex Subunit 1	Protein Coding	Q8N9N2	50	GC10M072096	21.639
	PIAS4	Protein Inhibitor Of Activated STAT 4	Protein Coding	Q8N2W9	47	GC19P004007	21.6224
	CHD7	Chromodomain Helicase DNA Binding Protein 7	Protein Coding	Q9P2D1	53	GC08P060678	21.6177
	CHD8	Chromodomain Helicase DNA Binding Protein 8	Protein Coding	Q9HCK8	51	GC14M021385	21.57
	NFE2L2	NFE2 Like BZIP Transcription Factor 2	Protein Coding	Q16236	60	GC02M177227	21.5613
	CCNA2	Cyclin A2	Protein Coding	P20248	54	GC04M121816	21.5446
	DNMT3L	DNA Methyltransferase 3 Like	Protein Coding	Q9UJW3	48	GC21M044246	21.5434
	DFFB	DNA Fragmentation Factor Subunit Beta	Protein Coding	O76075	51	GC01P003857	21.5237
	MT-ND3	Mitochondrially Encoded NADH:Ubiquinone Oxidoreductase Core Subunit 3	Protein Coding	P03897	41	GCMTP010061	21.512
	H4C3	H4 Clustered Histone 3	Protein Coding	P62805	42	GC06P125274	21.4977
	RMRP	RNA Component Of Mitochondrial RNA Processing Endoribonuclease	RNA Gene		30	GC09M035655	21.4851
	MAPK1	Mitogen-Activated Protein Kinase 1	Protein Coding	P28482	61	GC22M021759	21.4734
	PRKN	Parkin RBR E3 Ubiquitin Protein Ligase	Protein Coding	O60260	57	GC06M161348	21.4348
	CHD3	Chromodomain Helicase DNA Binding Protein 3	Protein Coding	Q12873	52	GC17P100477	21.3671
	H4C14	H4 Clustered Histone 14	Protein Coding	P62805	35	GC01P149832	21.3661
	STAT1	Signal Transducer And Activator Of Transcription 1	Protein Coding	P42224	61	GC02M190908	21.3432
	CCNB1	Cyclin B1	Protein Coding	P14635	56	GC05P069167	21.3043
	AARS1	Alanyl-TRNA Synthetase 1	Protein Coding	P49588	53	GC16M072907	21.2664
	ARID1A	AT-Rich Interaction Domain 1A	Protein Coding	O14497	54	GC01P026693	21.2613
	DLEU2	Deleted In Lymphocytic Leukemia 2	RNA Gene		30	GC13M049913	21.1868
	AOPEP	Aminopeptidase O (Putative)	Protein Coding	Q8N6M6	48	GC09P098556	21.1746
	DNASE1	Deoxyribonuclease 1	Protein Coding	P24855	52	GC16P003611	21.1657
	RUNX1	RUNX Family Transcription Factor 1	Protein Coding	Q01196	58	GC21M034787	21.1614
	IGHMBP2	Immunoglobulin Mu DNA Binding Protein 2	Protein Coding	P38935	50	GC11P068903	21.1566
	H3-4	H3.4 Histone, Cluster Member	Protein Coding	Q16695	47	GC01M228427	21.0791
	POLR2H	RNA Polymerase II, I And III Subunit H	Protein Coding	P52434	44	GC03P184361	21.0779
	DMC1	DNA Meiotic Recombinase 1	Protein Coding	Q14565	49	GC22M074882	21.0651
	CHD2	Chromodomain Helicase DNA Binding Protein 2	Protein Coding	O14647	54	GC15P149315	21.0352
	HBB	Hemoglobin Subunit Beta	Protein Coding	P68871	54	GC11M010416	21.0267
	STN1	STN1 Subunit Of CST Complex	Protein Coding	Q9H668	47	GC10M104127	21.0104
	IL10	Interleukin 10	Protein Coding	P22301	56	GC01M206767	21.0064
	H4C11	H4 Clustered Histone 11	Protein Coding	P62805	41	GC06P125339	21.0003
	HIF1A	Hypoxia Inducible Factor 1 Subunit Alpha	Protein Coding	Q16665	57	GC14P061695	20.9467
	H4C15	H4 Clustered Histone 15	Protein Coding	P62805	33	GC01M159580	20.9438
	MECP2	Methyl-CpG Binding Protein 2	Protein Coding	P51608	55	GC0XM154021	20.8368
	PPP4C	Protein Phosphatase 4 Catalytic Subunit	Protein Coding	P60510	51	GC16P066006	20.7736
	H4C5	H4 Clustered Histone 5	Protein Coding	P62805	40	GC06P127134	20.7269
	PAXX	PAXX Non-Homologous End Joining Factor	Protein Coding	Q9BUH6	39	GC09P139898	20.6655
	H4C2	H4 Clustered Histone 2	Protein Coding	P62805	38	GC06M026026	20.6589
	TERC	Telomerase RNA Component	RNA Gene		35	GC03M169765	20.6583
	H4C8	H4 Clustered Histone 8	Protein Coding	P62805	39	GC06M091709	20.6136
	WDHD1	WD Repeat And HMG-Box DNA Binding Protein 1	Protein Coding	O75717	44	GC14M054938	20.6131
	H4C6	H4 Clustered Histone 6	Protein Coding	P62805	41	GC06P127135	20.6001
	SMC3	Structural Maintenance Of Chromosomes 3	Protein Coding	Q9UQE7	56	GC10P110567	20.5906
	H4C13	H4 Clustered Histone 13	Protein Coding	P62805	35	GC06M091706	20.5823
	EPHX1	Epoxide Hydrolase 1	Protein Coding	P07099	54	GC01P225810	20.5803
	SON	SON DNA And RNA Binding Protein	Protein Coding	P18583	48	GC21P033542	20.5713
	MPO	Myeloperoxidase	Protein Coding	P05164	61	GC17M058269	20.568
	H4C9	H4 Clustered Histone 9	Protein Coding	P62805	40	GC06P127136	20.5564
	MSH5	MutS Homolog 5	Protein Coding	O43196	50	GC06P125505	20.5301
	PARG	Poly(ADP-Ribose) Glycohydrolase	Protein Coding	Q86W56	47	GC10M049818	20.5149
	EDAR	Ectodysplasin A Receptor	Protein Coding	Q9UNE0	50	GC02M108894	20.4882
	POLR2I	RNA Polymerase II Subunit I	Protein Coding	P36954	43	GC19M036113	20.4808
	VDR	Vitamin D Receptor	Protein Coding	P11473	57	GC12M047841	20.4507
	SOD2	Superoxide Dismutase 2	Protein Coding	P04179	56	GC06M159669	20.4357
	CDKN1B	Cyclin Dependent Kinase Inhibitor 1B	Protein Coding	P46527	57	GC12P036153	20.4114
	FAS	Fas Cell Surface Death Receptor	Protein Coding	P25445	58	GC10P106652	20.4094
	CHD1	Chromodomain Helicase DNA Binding Protein 1	Protein Coding	O14646	55	GC05M098853	20.3716
	CYP2E1	Cytochrome P450 Family 2 Subfamily E Member 1	Protein Coding	P05181	54	GC10P133520	20.3661
	UBE2A	Ubiquitin Conjugating Enzyme E2 A	Protein Coding	P49459	51	GC0XP119978	20.3012
	ACTB	Actin Beta	Protein Coding	P60709	58	GC07M005527	20.2939
	SMARCA2	SWI/SNF Related, Matrix Associated, Actin Dependent Regulator Of Chromatin, Subfamily A, Member 2	Protein Coding	P51531	58	GC09P001980	20.282
	IRF1	Interferon Regulatory Factor 1	Protein Coding	P10914	55	GC05M132440	20.233
	STING1	Stimulator Of Interferon Response CGAMP Interactor 1	Protein Coding	Q86WV6	50	GC05M139489	20.2316
	CDC6	Cell Division Cycle 6	Protein Coding	Q99741	54	GC17P040287	20.2299
	SMC5	Structural Maintenance Of Chromosomes 5	Protein Coding	Q8IY18	49	GC09P070258	20.1879
	XIST	X Inactive Specific Transcript	RNA Gene		30	GC0XM073820	20.1422
	IFNG	Interferon Gamma	Protein Coding	P01579	59	GC12M068154	20.141
	ID3	Inhibitor Of DNA Binding 3	Protein Coding	Q02535	47	GC01M023557	20.138
	MFN2	Mitofusin 2	Protein Coding	O95140	57	GC01P011980	20.1344
	TINF2	TERF1 Interacting Nuclear Factor 2	Protein Coding	Q9BSI4	50	GC14M026662	20.116
	H2BC3	H2B Clustered Histone 3	Protein Coding	P33778	39	GC06M090356	20.094
	H4C4	H4 Clustered Histone 4	Protein Coding	P62805	38	GC06M091707	20.0938
	POLR2F	RNA Polymerase II, I And III Subunit F	Protein Coding	P61218	48	GC22P037952	20.0807
	SSBP2	Single Stranded DNA Binding Protein 2	Protein Coding	P81877	43	GC05M081413	20.0544
	H4C12	H4 Clustered Histone 12	Protein Coding	P62805	37	GC06M091705	20.0487
	UBE2D3	Ubiquitin Conjugating Enzyme E2 D3	Protein Coding	P61077	52	GC04M102794	19.9979
	TERF2IP	TERF2 Interacting Protein	Protein Coding	Q9NYB0	48	GC16P075647	19.9674
	PARP3	Poly(ADP-Ribose) Polymerase Family Member 3	Protein Coding	Q9Y6F1	48	GC03P056093	19.9165
	HIPK2	Homeodomain Interacting Protein Kinase 2	Protein Coding	Q9H2X6	51	GC07M139561	19.8691
	POLR1A	RNA Polymerase I Subunit A	Protein Coding	O95602	51	GC02M086021	19.8332
	USP10	Ubiquitin Specific Peptidase 10	Protein Coding	Q14694	47	GC16P084702	19.805
	NUDT1	Nudix Hydrolase 1	Protein Coding	P36639	51	GC07P002242	19.798
	HSP90AA1	Heat Shock Protein 90 Alpha Family Class A Member 1	Protein Coding	P07900	60	GC14M102080	19.7608
	RNF113A	Ring Finger Protein 113A	Protein Coding	O15541	45	GC0XM119870	19.7584
	PMS2P1	PMS1 Homolog 2, Mismatch Repair System Component Pseudogene 1	Pseudogene	A4D2B8	23	GC07M100320	19.7369
	CASP8	Caspase 8	Protein Coding	Q14790	61	GC02P201233	19.6858
	PPP1R15A	Protein Phosphatase 1 Regulatory Subunit 15A	Protein Coding	O75807	46	GC19P048872	19.6429
	MCPH1	Microcephalin 1	Protein Coding	Q8NEM0	49	GC08P006406	19.6187
	RELA	RELA Proto-Oncogene, NF-KB Subunit	Protein Coding	Q04206	59	GC11M065653	19.6021
	NQO1	NAD(P)H Quinone Dehydrogenase 1	Protein Coding	P15559	56	GC16M069706	19.5893
	POLR2D	RNA Polymerase II Subunit D	Protein Coding	O15514	47	GC02M128525	19.5205
	SAMHD1	SAM And HD Domain Containing Deoxynucleoside Triphosphate Triphosphohydrolase 1	Protein Coding	Q9Y3Z3	52	GC20M036890	19.4803
	HLA-DRB1	Major Histocompatibility Complex, Class II, DR Beta 1	Protein Coding	P01911	55	GC06M090793	19.467
	AHDC1	AT-Hook DNA Binding Motif Containing 1	Protein Coding	Q5TGY3	43	GC01M027534	19.4604
	MT-CYB	Mitochondrially Encoded Cytochrome B	Protein Coding	P00156	40	GCMTP014749	19.4266
	MCM10	Minichromosome Maintenance 10 Replication Initiation Factor	Protein Coding	Q7L590	46	GC10P013161	19.425
	MNAT1	MNAT1 Component Of CDK Activating Kinase	Protein Coding	P51948	50	GC14P060734	19.4081
	PPP5C	Protein Phosphatase 5 Catalytic Subunit	Protein Coding	P53041	52	GC19P103306	19.3273
	MCM5	Minichromosome Maintenance Complex Component 5	Protein Coding	P33992	53	GC22P035400	19.2957
	NONO	Non-POU Domain Containing Octamer Binding	Protein Coding	Q15233	53	GC0XP071256	19.2899
	UBA52	Ubiquitin A-52 Residue Ribosomal Protein Fusion Product 1	Protein Coding	P62987	47	GC19P018563	19.2725
	MALAT1	Metastasis Associated Lung Adenocarcinoma Transcript 1	RNA Gene		31	GC11P084571	19.2654
	SMC6	Structural Maintenance Of Chromosomes 6	Protein Coding	Q96SB8	44	GC02M017663	19.2431
	POLR2G	RNA Polymerase II Subunit G	Protein Coding	P62487	41	GC11P063423	19.2377
	SLF2	SMC5-SMC6 Complex Localization Factor 2	Protein Coding	Q8IX21	42	GC10P106936	19.1972
	H2AC19	H2A Clustered Histone 19	Protein Coding	Q6FI13	30	GC01P160281	19.1585
	EZH2	Enhancer Of Zeste 2 Polycomb Repressive Complex 2 Subunit	Protein Coding	Q15910	61	GC07M148807	19.1411
	UBQLN4	Ubiquilin 4	Protein Coding	Q9NRR5	48	GC01M159962	19.133
	NRAS	NRAS Proto-Oncogene, GTPase	Protein Coding	P01111	59	GC01M114704	19.1164
	FLNA	Filamin A	Protein Coding	P21333	57	GC0XM154348	19.0885
	H3-3A	H3.3 Histone A	Protein Coding	P84243	50	GC01P226062	19.0757
	ASCC2	Activating Signal Cointegrator 1 Complex Subunit 2	Protein Coding	Q9H1I8	42	GC22M029788	19.0741
	SMAD3	SMAD Family Member 3	Protein Coding	P84022	61	GC15P067063	19.0256
	TGFBR2	Transforming Growth Factor Beta Receptor 2	Protein Coding	P37173	61	GC03P030623	18.9946
	FMR1	Fragile X Messenger Ribonucleoprotein 1	Protein Coding	Q06787	53	GC0XP148000	18.9707
	NIPBL	NIPBL Cohesin Loading Factor	Protein Coding	Q6KC79	52	GC05P036876	18.9682
	RAG1	Recombination Activating 1	Protein Coding	P15918	52	GC11P036611	18.9633
	CENPS	Centromere Protein S	Protein Coding	Q8N2Z9	44	GC01P012721	18.9495
	H2AC6	H2A Clustered Histone 6	Protein Coding	Q93077	40	GC06P127122	18.9286
	RASSF1	Ras Association Domain Family Member 1	Protein Coding	Q9NS23	51	GC03M050329	18.8851
	GAPDH	Glyceraldehyde-3-Phosphate Dehydrogenase	Protein Coding	P04406	59	GC12P035940	18.8849
	NOS2	Nitric Oxide Synthase 2	Protein Coding	P35228	58	GC17M027756	18.8846
	H2AC8	H2A Clustered Histone 8	Protein Coding	P04908	35	GC06P127123	18.8565
	CBX3	Chromobox 3	Protein Coding	Q13185	50	GC07P026201	18.8555
	EMSLR	E2F1 MRNA Stabilizing LncRNA	RNA Gene		19	GC07P105158	18.8432
	BAZ1B	Bromodomain Adjacent To Zinc Finger Domain 1B	Protein Coding	Q9UIG0	49	GC07M073440	18.7821
	DMD	Dystrophin	Protein Coding	P11532	54	GC0XM031097	18.7569
	CDK4	Cyclin Dependent Kinase 4	Protein Coding	P11802	62	GC12M059168	18.7362
	H2AC14	H2A Clustered Histone 14	Protein Coding	Q99878	37	GC06M090491	18.7353
	CENPX	Centromere Protein X	Protein Coding	A8MT69	35	GC17M082020	18.7083
	HDAC9	Histone Deacetylase 9	Protein Coding	Q9UKV0	58	GC07P018086	18.7001
	LOC126862571	BRD4-Independent Group 4 Enhancer GRCh37_chr17:41243136-41244335	Functional Element		9	GC17P103838	18.682
	APOE	Apolipoprotein E	Protein Coding	P02649	58	GC19P103269	18.6569
	HNF1A	HNF1 Homeobox A	Protein Coding	P20823	55	GC12P120978	18.6288
	FAAP100	FA Core Complex Associated Protein 100	Protein Coding	Q0VG06	41	GC17M081926	18.5939
	ID4	Inhibitor Of DNA Binding 4	Protein Coding	P47928	47	GC06P019837	18.5841
	LDLR	Low Density Lipoprotein Receptor	Protein Coding	P01130	60	GC19P102336	18.5447
	FBXW7	F-Box And WD Repeat Domain Containing 7	Protein Coding	Q969H0	54	GC04M152321	18.4918
	PSMD3	Proteasome 26S Subunit, Non-ATPase 3	Protein Coding	O43242	50	GC17P039980	18.4775
	ACTR5	Actin Related Protein 5	Protein Coding	Q9H9F9	41	GC20P038748	18.4717
	INTS3	Integrator Complex Subunit 3	Protein Coding	Q68E01	42	GC01P153728	18.4644
	SUPT16H	SPT16 Homolog, Facilitates Chromatin Remodeling Subunit	Protein Coding	Q9Y5B9	47	GC14M021351	18.4512
	MIR7-3HG	MIR7-3 Host Gene	RNA Gene	Q8N6C7	33	GC19P102033	18.4496
	TENT4A	Terminal Nucleotidyltransferase 4A	Protein Coding	Q5XG87	44	GC05P006713	18.4477
	WT1	WT1 Transcription Factor	Protein Coding	P19544	56	GC11M032365	18.4417
	BCL6	BCL6 Transcription Repressor	Protein Coding	P41182	55	GC03M187721	18.4363
	ALB	Albumin	Protein Coding	P02768	57	GC04P073397	18.4182
	LOC107303338	3p25 FANCD2 Alu-Mediated Recombination Region	Functional Element		10	GC03P020218	18.3628
	POLR3A	RNA Polymerase III Subunit A	Protein Coding	O14802	53	GC10M079050	18.3414
	IGF2	Insulin Like Growth Factor 2	Protein Coding	P01344	57	GC11M010286	18.3059
	MIR34A	MicroRNA 34a	RNA Gene		29	GC01M013270	18.3036
	WRAP53	WD Repeat Containing Antisense To TP53	Protein Coding	Q9BUR4	49	GC17P100471	18.3014
	BAP1	BRCA1 Associated Protein 1	Protein Coding	Q92560	56	GC03M052401	18.29
	MAPT	Microtubule Associated Protein Tau	Protein Coding	P10636	58	GC17P045894	18.2671
	H2AC7	H2A Clustered Histone 7	Protein Coding	P20671	36	GC06M091694	18.2549
	GATA1	GATA Binding Protein 1	Protein Coding	P15976	55	GC0XP048786	18.1988
	EYA4	EYA Transcriptional Coactivator And Phosphatase 4	Protein Coding	O95677	52	GC06P133240	18.1775
	CYP1B1	Cytochrome P450 Family 1 Subfamily B Member 1	Protein Coding	Q16678	56	GC02M038066	18.1262
	BANF1	BAF Nuclear Assembly Factor 1	Protein Coding	O75531	51	GC11P066002	18.1203
	PCLAF	PCNA Clamp Associated Factor	Protein Coding	Q15004	42	GC15M144237	18.1192
	FAAP20	FA Core Complex Associated Protein 20	Protein Coding	Q6NZ36	36	GC01M012982	18.1132
	PPARG	Peroxisome Proliferator Activated Receptor Gamma	Protein Coding	P37231	61	GC03P012287	18.093
	NOS3	Nitric Oxide Synthase 3	Protein Coding	P29474	58	GC07P156074	18.0649
	TXN	Thioredoxin	Protein Coding	P10599	54	GC09M110243	18.0405
	PSMC5	Proteasome 26S Subunit, ATPase 5	Protein Coding	P62195	49	GC17P063827	18.037
	MYCN	MYCN Proto-Oncogene, BHLH Transcription Factor	Protein Coding	P04198	56	GC02P015964	17.9911
	HNRNPU	Heterogeneous Nuclear Ribonucleoprotein U	Protein Coding	Q00839	51	GC01M244844	17.9753
	ALKBH5	AlkB Homolog 5, RNA Demethylase	Protein Coding	Q6P6C2	43	GC17P018183	17.9578
	RAD9B	RAD9 Checkpoint Clamp Component B	Protein Coding	Q6WBX8	43	GC12P110502	17.9416
	PGBD3	PiggyBac Transposable Element Derived 3	Protein Coding	Q8N328	34	GC10M049517	17.9308
	SCARNA5	Small Cajal Body-Specific RNA 5	RNA Gene		23	GC02P233275	17.922
	HMGN1	High Mobility Group Nucleosome Binding Domain 1	Protein Coding	P05114	50	GC21M039342	17.9008
	GAS5	Growth Arrest Specific 5	RNA Gene		30	GC01M173947	17.8911
	CFTR	CF Transmembrane Conductance Regulator	Protein Coding	P13569	60	GC07P117287	17.8859
	ACE	Angiotensin I Converting Enzyme	Protein Coding	P12821	60	GC17P063477	17.8587
	MIR17	MicroRNA 17	RNA Gene		26	GC13P091350	17.826
	SMCHD1	Structural Maintenance Of Chromosomes Flexible Hinge Domain Containing 1	Protein Coding	A6NHR9	49	GC18P002655	17.813
	RHNO1	RAD9-HUS1-RAD1 Interacting Nuclear Orphan 1	Protein Coding	Q9BSD3	34	GC12P002876	17.8035
	ZNF276	Zinc Finger Protein 276	Protein Coding	Q8N554	43	GC16P089720	17.7794
	CHAF1A	Chromatin Assembly Factor 1 Subunit A	Protein Coding	Q13111	43	GC19P004402	17.7703
	POLDIP3	DNA Polymerase Delta Interacting Protein 3	Protein Coding	Q9BY77	43	GC22M042583	17.7616
	TAOK1	TAO Kinase 1	Protein Coding	Q7L7X3	52	GC17P101067	17.7587
	KAT7	Lysine Acetyltransferase 7	Protein Coding	O95251	47	GC17P049788	17.7369
	FTO	FTO Alpha-Ketoglutarate Dependent Dioxygenase	Protein Coding	Q9C0B1	55	GC16P067676	17.7322
	STK11	Serine/Threonine Kinase 11	Protein Coding	Q15831	59	GC19P001177	17.7187
	FZR1	Fizzy And Cell Division Cycle 20 Related 1	Protein Coding	Q9UM11	51	GC19P003506	17.7096
	DINOL	Damage Induced Long Noncoding RNA	RNA Gene		11	GC06M091646	17.6874
	IGF1	Insulin Like Growth Factor 1	Protein Coding	P05019	57	GC12M102395	17.6818
	PSMD4	Proteasome 26S Subunit Ubiquitin Receptor, Non-ATPase 4	Protein Coding	P55036	53	GC01P160393	17.6772
	MT-TV	Mitochondrially Encoded TRNA-Val (GUN)	RNA Gene		20	GCMTP001605	17.6719
	PSMC3	Proteasome 26S Subunit, ATPase 3	Protein Coding	P17980	52	GC11M120845	17.6599
	HSPA8	Heat Shock Protein Family A (Hsp70) Member 8	Protein Coding	P11142	58	GC11M123057	17.6546
	EYA1	EYA Transcriptional Coactivator And Phosphatase 1	Protein Coding	Q99502	52	GC08M071210	17.6406
	SMAD5-AS1	SMAD5 Antisense RNA 1	RNA Gene	Q9Y6J3	28	GC05M136129	17.6228
	PRKCD	Protein Kinase C Delta	Protein Coding	Q05655	60	GC03P053156	17.568
	POLR2K	RNA Polymerase II, I And III Subunit K	Protein Coding	P53803	44	GC08P100150	17.5344
	H3C14	H3 Clustered Histone 14	Protein Coding	Q71DI3	41	GC01M159579	17.496
	MBD2	Methyl-CpG Binding Domain Protein 2	Protein Coding	Q9UBB5	49	GC18M054151	17.478
	VEGFA	Vascular Endothelial Growth Factor A	Protein Coding	P15692	57	GC06P043770	17.4708
	TET1	Tet Methylcytosine Dioxygenase 1	Protein Coding	Q8NFU7	46	GC10P068560	17.4591
	EGR1	Early Growth Response 1	Protein Coding	P18146	53	GC05P138465	17.4575
	HDAC3	Histone Deacetylase 3	Protein Coding	O15379	57	GC05M141620	17.4501
	HDAC8	Histone Deacetylase 8	Protein Coding	Q9BY41	56	GC0XM072329	17.4406
	F2	Coagulation Factor II, Thrombin	Protein Coding	P00734	58	GC11P047386	17.4388
	CDKN2B-AS1	CDKN2B Antisense RNA 1	RNA Gene		30	GC09P021994	17.3841
	H2BC11	H2B Clustered Histone 11	Protein Coding	P06899	39	GC06M090418	17.3327
	ACD	ACD Shelterin Complex Subunit And Telomerase Recruitment Factor	Protein Coding	Q96AP0	50	GC16M067658	17.3299
	HMGA1	High Mobility Group AT-Hook 1	Protein Coding	P17096	55	GC06P125599	17.2808
	COPS5	COP9 Signalosome Subunit 5	Protein Coding	Q92905	50	GC08M067043	17.2677
	FOXO1	Forkhead Box O1	Protein Coding	Q12778	60	GC13M040555	17.2569
	FASLG	Fas Ligand	Protein Coding	P48023	57	GC01P172659	17.25
	IL1A	Interleukin 1 Alpha	Protein Coding	P01583	54	GC02M112773	17.2467
	MT-CO3	Mitochondrially Encoded Cytochrome C Oxidase III	Protein Coding	P00414	38	GCMTP009209	17.2318
	CHD5	Chromodomain Helicase DNA Binding Protein 5	Protein Coding	Q8TDI0	48	GC01M013088	17.2253
	CHAF1B	Chromatin Assembly Factor 1 Subunit B	Protein Coding	Q13112	48	GC21P036385	17.2187
	MSH4	MutS Homolog 4	Protein Coding	O15457	48	GC01P075796	17.1991
	AICDA	Activation Induced Cytidine Deaminase	Protein Coding	Q9GZX7	52	GC12M008602	17.1934
	POLR2J	RNA Polymerase II Subunit J	Protein Coding	P52435	44	GC07M102473	17.1832
	PTGS2	Prostaglandin-Endoperoxide Synthase 2	Protein Coding	P35354	58	GC01M186671	17.1805
	HMGB2	High Mobility Group Box 2	Protein Coding	P26583	49	GC04M173331	17.1779
	ZRANB3	Zinc Finger RANBP2-Type Containing 3	Protein Coding	Q5FWF4	42	GC02M135136	17.1753
	SIRT7	Sirtuin 7	Protein Coding	Q9NRC8	44	GC17M081911	17.1531
	PMS2P2	PMS1 Homolog 2, Mismatch Repair System Component Pseudogene 2	Pseudogene	O95744	24	GC07M075343	17.1455
	TCEA1	Transcription Elongation Factor A1	Protein Coding	P23193	45	GC08M053966	17.1416
	NR3C1	Nuclear Receptor Subfamily 3 Group C Member 1	Protein Coding	P04150	58	GC05M143277	17.1178
	CXCL8	C-X-C Motif Chemokine Ligand 8	Protein Coding	P10145	52	GC04P073740	17.0941
	DHX36	DEAH-Box Helicase 36	Protein Coding	Q9H2U1	48	GC03M154272	17.0549
	CHD9	Chromodomain Helicase DNA Binding Protein 9	Protein Coding	Q3L8U1	45	GC16P053054	17.0521
	H2BC4	H2B Clustered Histone 4	Protein Coding	P62807	37	GC06M091696	17.0408
	HMOX1	Heme Oxygenase 1	Protein Coding	P09601	61	GC22P035380	17.0373
	CDK9	Cyclin Dependent Kinase 9	Protein Coding	P50750	54	GC09P139284	17.0101
	CDK5	Cyclin Dependent Kinase 5	Protein Coding	Q00535	62	GC07M151053	17.0008
	ALKBH8	AlkB Homolog 8, TRNA Methyltransferase	Protein Coding	Q96BT7	42	GC11M107502	16.9993
	EWSR1	EWS RNA Binding Protein 1	Protein Coding	Q01844	54	GC22P064837	16.9833
	PLK3	Polo Like Kinase 3	Protein Coding	Q9H4B4	51	GC01P045960	16.9536
	APOBEC3G	Apolipoprotein B MRNA Editing Enzyme Catalytic Subunit 3G	Protein Coding	Q9HC16	50	GC22P065151	16.9397
	CHD6	Chromodomain Helicase DNA Binding Protein 6	Protein Coding	Q8TD26	45	GC20M041402	16.9265
	HPF1	Histone PARylation Factor 1	Protein Coding	Q9NWY4	37	GC04M169730	16.9227
	INS	Insulin	Protein Coding	P01308	56	GC11M002159	16.9024
	TET2	Tet Methylcytosine Dioxygenase 2	Protein Coding	Q6N021	54	GC04P105145	16.8998
	NAT2	N-Acetyltransferase 2	Protein Coding	P11245	51	GC08P018391	16.8736
	POLR3F	RNA Polymerase III Subunit F	Protein Coding	Q9H1D9	49	GC20P019331	16.8711
	DAXX	Death Domain Associated Protein	Protein Coding	Q9UER7	51	GC06M033318	16.8558
	NSMCE1	NSE1 Homolog, SMC5-SMC6 Complex Component	Protein Coding	Q8WV22	42	GC16M027227	16.8443
	HUWE1	HECT, UBA And WWE Domain Containing E3 Ubiquitin Protein Ligase 1	Protein Coding	Q7Z6Z7	54	GC0XM053532	16.8264
	RNF169	Ring Finger Protein 169	Protein Coding	Q8NCN4	39	GC11P085001	16.8016
	EGF	Epidermal Growth Factor	Protein Coding	P01133	60	GC04P109912	16.7998
	PTCH1	Patched 1	Protein Coding	Q13635	60	GC09M095442	16.7975
	FH	Fumarate Hydratase	Protein Coding	P07954	55	GC01M241499	16.7663
	CBS	Cystathionine Beta-Synthase	Protein Coding	P35520	60	GC21M043053	16.7347
	AIFM1	Apoptosis Inducing Factor Mitochondria Associated 1	Protein Coding	O95831	58	GC0XM130129	16.7252
	EPCAM	Epithelial Cell Adhesion Molecule	Protein Coding	P16422	56	GC02P047345	16.7201
	H2BC5	H2B Clustered Histone 5	Protein Coding	P58876	38	GC06P127127	16.689
	UBA1	Ubiquitin Like Modifier Activating Enzyme 1	Protein Coding	P22314	57	GC0XP047190	16.6834
	HNRNPK	Heterogeneous Nuclear Ribonucleoprotein K	Protein Coding	P61978	54	GC09M106943	16.6806
	POLR3B	RNA Polymerase III Subunit B	Protein Coding	Q9NW08	52	GC12P106357	16.6535
	PTPN11	Protein Tyrosine Phosphatase Non-Receptor Type 11	Protein Coding	Q06124	62	GC12P112418	16.638
	AUNIP	Aurora Kinase A And Ninein Interacting Protein	Protein Coding	Q9H7T9	31	GC01M030501	16.624
	IRF3	Interferon Regulatory Factor 3	Protein Coding	Q14653	54	GC19M049659	16.5994
	SFN	Stratifin	Protein Coding	P31947	54	GC01P034686	16.5788
	NABP1	Nucleic Acid Binding Protein 1	Protein Coding	Q96AH0	40	GC02P191678	16.5718
	CDK12	Cyclin Dependent Kinase 12	Protein Coding	Q9NYV4	54	GC17P039461	16.5693
	H2BC26	H2B Clustered Histone 26	Protein Coding	Q8N257	35	GC01P231013	16.5417
	PARK7	Parkinsonism Associated Deglycase	Protein Coding	Q99497	56	GC01P011539	16.541
	ADPRS	ADP-Ribosylserine Hydrolase	Protein Coding	Q9NX46	44	GC01P037828	16.5107
	GSK3B	Glycogen Synthase Kinase 3 Beta	Protein Coding	P49841	59	GC03M119821	16.5072
	NCL	Nucleolin	Protein Coding	P19338	52	GC02M231453	16.4978
	LINC02605	Long Intergenic Non-Protein Coding RNA 2605	RNA Gene		19	GC08P078838	16.4935
	WEE1	WEE1 G2 Checkpoint Kinase	Protein Coding	P30291	56	GC11P009573	16.4609
	SRC	SRC Proto-Oncogene, Non-Receptor Tyrosine Kinase	Protein Coding	P12931	60	GC20P037344	16.4509
	TRAIP	TRAF Interacting Protein	Protein Coding	Q9BWF2	49	GC03M053518	16.4441
	MIR155	MicroRNA 155	RNA Gene		28	GC21P025573	16.4358
	FOXO3	Forkhead Box O3	Protein Coding	O43524	56	GC06P108559	16.4238
	H2AC25	H2A Clustered Histone 25	Protein Coding	Q7L7L0	40	GC01M230152	16.4058
	GINS1	GINS Complex Subunit 1	Protein Coding	Q14691	48	GC20P026113	16.405
	PIDD1	P53-Induced Death Domain Protein 1	Protein Coding	Q9HB75	47	GC11M010222	16.4036
	MKI67	Marker Of Proliferation Ki-67	Protein Coding	P46013	52	GC10M128096	16.4019
	YWHAE	Tyrosine 3-Monooxygenase/Tryptophan 5-Monooxygenase Activation Protein Epsilon	Protein Coding	P62258	57	GC17M016100	16.4011
	H2AZ2	H2A.Z Variant Histone 2	Protein Coding	Q71UI9	43	GC07M045284	16.3801
	H3-3B	H3.3 Histone B	Protein Coding	P84243	48	GC17M075839	16.3784
	HROB	Homologous Recombination Factor With OB-Fold	Protein Coding	Q8N3J3	37	GC17P101633	16.3614
	RRM2	Ribonucleotide Reductase Regulatory Subunit M2	Protein Coding	P31350	56	GC02P010166	16.3383
	PIAS1	Protein Inhibitor Of Activated STAT 1	Protein Coding	O75925	54	GC15P068054	16.3375
	H2BC15	H2B Clustered Histone 15	Protein Coding	Q99877	37	GC06P125345	16.3274
	SHPRH	SNF2 Histone Linker PHD RING Helicase	Protein Coding	Q149N8	45	GC06M145863	16.3117
	BMI1	BMI1 Proto-Oncogene, Polycomb Ring Finger	Protein Coding	P35226	51	GC10P022328	16.3033
	H2BC12	H2B Clustered Histone 12	Protein Coding	O60814	37	GC06M090421	16.2858
	IKZF1	IKAROS Family Zinc Finger 1	Protein Coding	Q13422	57	GC07P050303	16.2794
	PITRM1	Pitrilysin Metallopeptidase 1	Protein Coding	Q5JRX3	47	GC10M003138	16.2621
	CCNE1	Cyclin E1	Protein Coding	P24864	56	GC19P029811	16.257
	SMARCB1	SWI/SNF Related, Matrix Associated, Actin Dependent Regulator Of Chromatin, Subfamily B, Member 1	Protein Coding	Q12824	55	GC22P023786	16.2519
	SLC25A10	Solute Carrier Family 25 Member 10	Protein Coding	Q9UBX3	50	GC17P081712	16.2498
	IDH1	Isocitrate Dehydrogenase (NADP(+)) 1	Protein Coding	O75874	61	GC02M208236	16.2269
	PMS2P3	PMS1 Homolog 2, Mismatch Repair System Component Pseudogene 3	Pseudogene	Q13401	26	GC07M075507	16.1672
	TLK1	Tousled Like Kinase 1	Protein Coding	Q9UKI8	49	GC02M170990	16.1609
	CCL2	C-C Motif Chemokine Ligand 2	Protein Coding	P13500	58	GC17P034255	16.1194
	CEP164	Centrosomal Protein 164	Protein Coding	Q9UPV0	50	GC11P117314	16.1187
	BCL2L1	BCL2 Like 1	Protein Coding	Q07817	57	GC20M031664	16.1054
	PARP9	Poly(ADP-Ribose) Polymerase Family Member 9	Protein Coding	Q8IXQ6	47	GC03M122527	16.1027
	MT-CO2	Mitochondrially Encoded Cytochrome C Oxidase II	Protein Coding	P00403	42	GCMTP007587	16.0738
	NFRKB	Nuclear Factor Related To KappaB Binding Protein	Protein Coding	Q6P4R8	45	GC11M129863	16.0284
	HFE	Homeostatic Iron Regulator	Protein Coding	Q30201	54	GC06P026087	16.0179
	CYREN	Cell Cycle Regulator Of NHEJ	Protein Coding	Q9BWK5	40	GC07M135158	15.9917
	RARA	Retinoic Acid Receptor Alpha	Protein Coding	P10276	58	GC17P040309	15.9872
	CRP	C-Reactive Protein	Protein Coding	P02741	54	GC01M160321	15.9853
	ORC2	Origin Recognition Complex Subunit 2	Protein Coding	Q13416	47	GC02M200908	15.9625
	TUG1	Taurine Up-Regulated 1	Protein Coding	A0A6I8PU40	32	GC22P030969	15.9585
	MPLKIP	M-Phase Specific PLK1 Interacting Protein	Protein Coding	Q8TAP9	44	GC07M040126	15.9575
	RADX	RPA1 Related Single Stranded DNA Binding Protein, X-Linked	Protein Coding	Q6NSI4	38	GC0XP106612	15.9518
	HSPA4	Heat Shock Protein Family A (Hsp70) Member 4	Protein Coding	P34932	51	GC05P133062	15.9502
	RNF4	Ring Finger Protein 4	Protein Coding	P78317	46	GC04P002462	15.9369
	AURKC	Aurora Kinase C	Protein Coding	Q9UQB9	54	GC19P103799	15.9292
	HMCES	5-Hydroxymethylcytosine Binding, ES Cell Specific	Protein Coding	Q96FZ2	40	GC03P129278	15.926
	CFH	Complement Factor H	Protein Coding	P08603	56	GC01P196621	15.9227
	ALKBH7	AlkB Homolog 7	Protein Coding	Q9BT30	37	GC19P006372	15.9015
	TIGAR	TP53 Induced Glycolysis Regulatory Phosphatase	Protein Coding	Q9NQ88	44	GC12P035900	15.899
	H1-2	H1.2 Linker Histone, Cluster Member	Protein Coding	P16403	49	GC06M090360	15.8865
	SLF1	SMC5-SMC6 Complex Localization Factor 1	Protein Coding	Q9BQI6	41	GC05P094807	15.882
	H2AC13	H2A Clustered Histone 13	Protein Coding	P0C0S8	40	GC06P125336	15.8774
	MORC2	MORC Family CW-Type Zinc Finger 2	Protein Coding	Q9Y6X9	48	GC22M030925	15.8552
	SUMO2	Small Ubiquitin Like Modifier 2	Protein Coding	P61956	44	GC17M075165	15.8136
	CDC7	Cell Division Cycle 7	Protein Coding	O00311	54	GC01P091500	15.7843
	TRIP12	Thyroid Hormone Receptor Interactor 12	Protein Coding	Q14669	52	GC02M229763	15.7824
	EMSY	EMSY Transcriptional Repressor, BRCA2 Interacting	Protein Coding	Q7Z589	45	GC11P085041	15.7454
	H2BC14	H2B Clustered Histone 14	Protein Coding	Q99879	40	GC06P125337	15.7367
	PSMD1	Proteasome 26S Subunit, Non-ATPase 1	Protein Coding	Q99460	47	GC02P231056	15.7199
	AGT	Angiotensinogen	Protein Coding	P01019	58	GC01M230690	15.7171
	AIM2	Absent In Melanoma 2	Protein Coding	O14862	50	GC01M160098	15.7135
	PSMA7	Proteasome 20S Subunit Alpha 7	Protein Coding	O14818	53	GC20M062136	15.7123
	PPP4R2	Protein Phosphatase 4 Regulatory Subunit 2	Protein Coding	Q9NY27	42	GC03P072996	15.6958
	E2F7	E2F Transcription Factor 7	Protein Coding	Q96AV8	43	GC12M077021	15.6935
	PMS2P6	PMS1 Homolog 2, Mismatch Repair System Component Pseudogene 6	Pseudogene		10	GC07P084305	15.6755
	HMGA2	High Mobility Group AT-Hook 2	Protein Coding	P52926	51	GC12P065824	15.6666
	KMT2A	Lysine Methyltransferase 2A	Protein Coding	Q03164	56	GC11P118436	15.6634
	PSMD6	Proteasome 26S Subunit, Non-ATPase 6	Protein Coding	Q15008	43	GC03M063973	15.6622
	PVT1	Pvt1 Oncogene	RNA Gene		32	GC08P128043	15.6497
	H2BC13	H2B Clustered Histone 13	Protein Coding	Q99880	39	GC06M090489	15.6456
	SF3B1	Splicing Factor 3b Subunit 1	Protein Coding	O75533	53	GC02M197453	15.6346
	PSMD2	Proteasome 26S Subunit Ubiquitin Receptor, Non-ATPase 2	Protein Coding	Q13200	50	GC03P184330	15.6292
	PMS2P5	PMS1 Homolog 2, Mismatch Repair System Component Pseudogene 5	Pseudogene	A8MQ11	22	GC07P074890	15.6154
	DYSF	Dysferlin	Protein Coding	O75923	51	GC02P071453	15.61
	EXD2	Exonuclease 3'-5' Domain Containing 2	Protein Coding	Q9NVH0	40	GC14P069191	15.6085
	ALDH2	Aldehyde Dehydrogenase 2 Family Member	Protein Coding	P05091	59	GC12P111766	15.6011
	HDAC6	Histone Deacetylase 6	Protein Coding	Q9UBN7	62	GC0XP048801	15.594
	AGK	Acylglycerol Kinase	Protein Coding	Q53H12	49	GC07P141551	15.5913
	POLR3K	RNA Polymerase III Subunit K	Protein Coding	Q9Y2Y1	49	GC16M000046	15.5755
	SERPINA1	Serpin Family A Member 1	Protein Coding	P01009	58	GC14M094376	15.5696
	TRP-AGG2-5	TRNA-Pro (Anticodon AGG) 2-5	RNA Gene		17	GC14M026459	15.5668
	ADAR	Adenosine Deaminase RNA Specific	Protein Coding	P55265	54	GC01M159863	15.5651
	DDX3X	DEAD-Box Helicase 3 X-Linked	Protein Coding	O00571	57	GC0XP041333	15.5253
	EIF2AK2	Eukaryotic Translation Initiation Factor 2 Alpha Kinase 2	Protein Coding	P19525	58	GC02M037099	15.5156
	RBBP4	RB Binding Protein 4, Chromatin Remodeling Factor	Protein Coding	Q09028	52	GC01P032651	15.5154
	CBX5	Chromobox 5	Protein Coding	P45973	50	GC12M054230	15.5071
	MIR210	MicroRNA 210	RNA Gene		28	GC11M010207	15.5064
	FXN	Frataxin	Protein Coding	Q16595	55	GC09P069035	15.5055
	VWF	Von Willebrand Factor	Protein Coding	P04275	56	GC12M027734	15.4858
	IKBKG	Inhibitor Of Nuclear Factor Kappa B Kinase Regulatory Subunit Gamma	Protein Coding	Q9Y6K9	57	GC0XP154541	15.4854
	ACTR8	Actin Related Protein 8	Protein Coding	Q9H981	38	GC03M053864	15.4644
	CCAR2	Cell Cycle And Apoptosis Regulator 2	Protein Coding	Q8N163	45	GC08P022604	15.4603
	SLFN11	Schlafen Family Member 11	Protein Coding	Q7Z7L1	42	GC17M035350	15.4504
	RNF111	Ring Finger Protein 111	Protein Coding	Q6ZNA4	47	GC15P148551	15.4399
	MT-TF	Mitochondrially Encoded TRNA-Phe (UUU/C)	RNA Gene		20	GCMTP000580	15.4163
	BAZ1A	Bromodomain Adjacent To Zinc Finger Domain 1A	Protein Coding	Q9NRL2	48	GC14M034752	15.3917
	PSMD14	Proteasome 26S Subunit, Non-ATPase 14	Protein Coding	O00487	51	GC02P161308	15.3864
	H2AC12	H2A Clustered Histone 12	Protein Coding	Q96KK5	38	GC06P127121	15.348
	YWHAG	Tyrosine 3-Monooxygenase/Tryptophan 5-Monooxygenase Activation Protein Gamma	Protein Coding	P61981	56	GC07M078427	15.3218
	HDAC10	Histone Deacetylase 10	Protein Coding	Q969S8	51	GC22M050245	15.3107
	ZMYND8	Zinc Finger MYND-Type Containing 8	Protein Coding	Q9ULU4	46	GC20M047209	15.3072
	NSD2	Nuclear Receptor Binding SET Domain Protein 2	Protein Coding	O96028	53	GC04P003018	15.2964
	CDC5L	Cell Division Cycle 5 Like	Protein Coding	Q99459	46	GC06P044387	15.2851
	CTCF	CCCTC-Binding Factor	Protein Coding	P49711	56	GC16P075893	15.2707
	NDUFAF2	NADH:Ubiquinone Oxidoreductase Complex Assembly Factor 2	Protein Coding	Q8N183	49	GC05P060945	15.2648
	MAPK3	Mitogen-Activated Protein Kinase 3	Protein Coding	P27361	57	GC16M043239	15.2606
	RAG2	Recombination Activating 2	Protein Coding	P55895	49	GC11M036575	15.2224
	PPM1D	Protein Phosphatase, Mg2+/Mn2+ Dependent 1D	Protein Coding	O15297	56	GC17P060600	15.2034
	PIK3CG	Phosphatidylinositol-4,5-Bisphosphate 3-Kinase Catalytic Subunit Gamma	Protein Coding	P48736	57	GC07P106865	15.2019
	H2BC8	H2B Clustered Histone 8	Protein Coding	P62807	35	GC06M091698	15.1956
	NDUFS4	NADH:Ubiquinone Oxidoreductase Subunit S4	Protein Coding	O43181	51	GC05P053560	15.194
	VIM	Vimentin	Protein Coding	P08670	60	GC10P017227	15.1862
	TIPIN	TIMELESS Interacting Protein	Protein Coding	Q9BVW5	42	GC15M066336	15.1856
	KDM1A	Lysine Demethylase 1A	Protein Coding	O60341	57	GC01P023019	15.1596
	EME2	Essential Meiotic Structure-Specific Endonuclease Subunit 2	Protein Coding	A4GXA9	40	GC16P065005	15.1587
	CD274	CD274 Molecule	Protein Coding	Q9NZQ7	54	GC09P005450	15.1576
	NSMCE2	NSE2 (MMS21) Homolog, SMC5-SMC6 Complex SUMO Ligase	Protein Coding	Q96MF7	46	GC08P125091	15.1546
	SMC2	Structural Maintenance Of Chromosomes 2	Protein Coding	O95347	45	GC09P104088	15.1219
	HDAC4	Histone Deacetylase 4	Protein Coding	P56524	61	GC02M239048	15.1161
	CHTF18	Chromosome Transmission Fidelity Factor 18	Protein Coding	Q8WVB6	44	GC16P064965	15.1085
	MTA1	Metastasis Associated 1	Protein Coding	Q13330	50	GC14P105419	15.1072
	AHR	Aryl Hydrocarbon Receptor	Protein Coding	P35869	55	GC07P016916	15.0881
	STAG2	STAG2 Cohesin Complex Component	Protein Coding	Q8N3U4	54	GC0XP123960	15.0529
	PSMC4	Proteasome 26S Subunit, ATPase 4	Protein Coding	P43686	50	GC19P103065	15.0424
	MMP1	Matrix Metallopeptidase 1	Protein Coding	P03956	58	GC11M121934	15.0395
	H2BC1	H2B Clustered Histone 1	Protein Coding	Q96A08	37	GC06P127125	15.0352
	H2AC1	H2A Clustered Histone 1	Protein Coding	Q96QV6	40	GC06M090330	15.0318
	BMP6	Bone Morphogenetic Protein 6	Protein Coding	P22004	53	GC06P007726	15.014
	PTTG1	PTTG1 Regulator Of Sister Chromatid Separation, Securin	Protein Coding	O95997	50	GC05P160425	15.0105
	EYA3	EYA Transcriptional Coactivator And Phosphatase 3	Protein Coding	Q99504	45	GC01M027970	15.0001
	GTF2E2	General Transcription Factor IIE Subunit 2	Protein Coding	P29084	50	GC08M030578	14.997
	PSMC6	Proteasome 26S Subunit, ATPase 6	Protein Coding	P62333	47	GC14P052707	14.9711
	RUNX2	RUNX Family Transcription Factor 2	Protein Coding	Q13950	55	GC06P125726	14.9399
	HNF4A	Hepatocyte Nuclear Factor 4 Alpha	Protein Coding	P41235	57	GC20P044355	14.9388
	POLR3H	RNA Polymerase III Subunit H	Protein Coding	Q9Y535	45	GC22M041525	14.9269
	LONP1	Lon Peptidase 1, Mitochondrial	Protein Coding	P36776	54	GC19M005691	14.9163
	H2AZ1	H2A.Z Variant Histone 1	Protein Coding	P0C0S5	48	GC04M099949	14.9046
	HGF	Hepatocyte Growth Factor	Protein Coding	P14210	60	GC07M081699	14.8988
	SPTAN1	Spectrin Alpha, Non-Erythrocytic 1	Protein Coding	Q13813	57	GC09P128552	14.895
	RNF2	Ring Finger Protein 2	Protein Coding	Q99496	52	GC01P185045	14.8771
	SPP1	Secreted Phosphoprotein 1	Protein Coding	P10451	54	GC04P087975	14.852
	MORF4L1	Mortality Factor 4 Like 1	Protein Coding	Q9UBU8	48	GC15P078810	14.8411
	SNORD15A	Small Nucleolar RNA, C/D Box 15A	RNA Gene		23	GC11P075400	14.8287
	DHFR	Dihydrofolate Reductase	Protein Coding	P00374	57	GC05M080626	14.815
	ORC1	Origin Recognition Complex Subunit 1	Protein Coding	Q13415	54	GC01M052372	14.7851
	PSMD11	Proteasome 26S Subunit, Non-ATPase 11	Protein Coding	O00231	47	GC17P032444	14.7807
	TRA-TGC7-1	TRNA-Ala (Anticodon TGC) 7-1	RNA Gene		14	GC06M090560	14.7652
	MRM2	Mitochondrial RRNA Methyltransferase 2	Protein Coding	Q9UI43	45	GC07M002234	14.7576
	TRRAP	Transformation/Transcription Domain Associated Protein	Protein Coding	Q9Y4A5	53	GC07P098877	14.7478
	APOB	Apolipoprotein B	Protein Coding	P04114	55	GC02M020956	14.7432
	H3C2	H3 Clustered Histone 2	Protein Coding	P68431	41	GC06M090361	14.7249
	USP28	Ubiquitin Specific Peptidase 28	Protein Coding	Q96RU2	47	GC11M113797	14.7178
	H2AC21	H2A Clustered Histone 21	Protein Coding	Q8IUE6	38	GC01M159591	14.704
	FHIT	Fragile Histidine Triad Diadenosine Triphosphatase	Protein Coding	P49789	51	GC03M059747	14.6802
	H2BC6	H2B Clustered Histone 6	Protein Coding	P62807	37	GC06P127128	14.6778
	FANCD2OS	FANCD2 Opposite Strand	Protein Coding	Q96PS1	35	GC03M010790	14.6749
	H2BC9	H2B Clustered Histone 9	Protein Coding	Q93079	39	GC06P127130	14.6742
	PSMC2	Proteasome 26S Subunit, ATPase 2	Protein Coding	P35998	49	GC07P103328	14.6713
	H2BC17	H2B Clustered Histone 17	Protein Coding	P23527	36	GC06P125355	14.6523
	ETS1	ETS Proto-Oncogene 1, Transcription Factor	Protein Coding	P14921	56	GC11M128458	14.6297
	MYH9	Myosin Heavy Chain 9	Protein Coding	P35579	56	GC22M036281	14.6231
	COPS3	COP9 Signalosome Subunit 3	Protein Coding	Q9UNS2	49	GC17M017246	14.6132
	FGF2	Fibroblast Growth Factor 2	Protein Coding	P09038	54	GC04P122826	14.5969
	MET	MET Proto-Oncogene, Receptor Tyrosine Kinase	Protein Coding	P08581	63	GC07P116672	14.5696
	NOC3L	NOC3 Like DNA Replication Regulator	Protein Coding	Q8WTT2	42	GC10M094333	14.5464
	H2BC10	H2B Clustered Histone 10	Protein Coding	P62807	36	GC06P127126	14.5222
	GCFC2	GC-Rich Sequence DNA-Binding Factor 2	Protein Coding	P16383	43	GC02M075652	14.5208
	H2BC7	H2B Clustered Histone 7	Protein Coding	P62807	33	GC06P127129	14.5153
	RET	Ret Proto-Oncogene	Protein Coding	P07949	63	GC10P044088	14.4974
	MIR221	MicroRNA 221	RNA Gene		27	GC0XM045746	14.4945
	BDNF	Brain Derived Neurotrophic Factor	Protein Coding	P23560	58	GC11M027654	14.4812
	DNAH8	Dynein Axonemal Heavy Chain 8	Protein Coding	Q96JB1	47	GC06P125656	14.468
	MIR145	MicroRNA 145	RNA Gene		30	GC05P149430	14.4477
	IFNA1	Interferon Alpha 1	Protein Coding	P01562	48	GC09P021743	14.432
	MMP9	Matrix Metallopeptidase 9	Protein Coding	P14780	62	GC20P046008	14.4281
	ZNF469	Zinc Finger Protein 469	Protein Coding	Q96JG9	38	GC16P088229	14.4157
	JAK2	Janus Kinase 2	Protein Coding	O60674	62	GC09P004985	14.4098
	BID	BH3 Interacting Domain Death Agonist	Protein Coding	P55957	54	GC22M017734	14.3929
	SMARCA1	SWI/SNF Related, Matrix Associated, Actin Dependent Regulator Of Chromatin, Subfamily A, Member 1	Protein Coding	P28370	48	GC0XM129447	14.3882
	BMP2	Bone Morphogenetic Protein 2	Protein Coding	P12643	55	GC20P006767	14.3677
	VHL	Von Hippel-Lindau Tumor Suppressor	Protein Coding	P40337	56	GC03P020237	14.3619
	CDK6	Cyclin Dependent Kinase 6	Protein Coding	Q00534	59	GC07M092604	14.3615
	BIRC5	Baculoviral IAP Repeat Containing 5	Protein Coding	O15392	54	GC17P078214	14.3522
	HSPB1	Heat Shock Protein Family B (Small) Member 1	Protein Coding	P04792	60	GC07P076302	14.3314
	FOXP3	Forkhead Box P3	Protein Coding	Q9BZS1	56	GC0XM049250	14.3273
	SLX1B	SLX1 Homolog B, Structure-Specific Endonuclease Subunit	Protein Coding	Q9BQ83	33	GC16P029454	14.3258
	CD36	CD36 Molecule	Protein Coding	P16671	58	GC07P080369	14.3198
	IL4	Interleukin 4	Protein Coding	P05112	55	GC05P132673	14.3195
	XRCC6P5	X-Ray Repair Cross Complementing 6 Pseudogene 5	Pseudogene		8	GC0XM099719	14.3169
	INIP	INTS3 And NABP Interacting Protein	Protein Coding	Q9NRY2	36	GC09M112683	14.3051
	VRK1	VRK Serine/Threonine Kinase 1	Protein Coding	Q99986	56	GC14P096797	14.3007
	TLR4	Toll Like Receptor 4	Protein Coding	O00206	60	GC09P117704	14.2976
	DSCC1	DNA Replication And Sister Chromatid Cohesion 1	Protein Coding	Q9BVC3	41	GC08M119834	14.2876
	SMARCC2	SWI/SNF Related, Matrix Associated, Actin Dependent Regulator Of Chromatin Subfamily C Member 2	Protein Coding	Q8TAQ2	51	GC12M059079	14.2842
	ATP5F1A	ATP Synthase F1 Subunit Alpha	Protein Coding	P25705	54	GC18M046081	14.2785
	MT-RNR1	Mitochondrially Encoded 12S RRNA	RNA Gene	A0A0C5B5G6	21	GCMTP000642	14.27
	H3C13	H3 Clustered Histone 13	Protein Coding	Q71DI3	41	GC01M159571	14.2576
	DUT	Deoxyuridine Triphosphatase	Protein Coding	P33316	51	GC15P048331	14.2343
	PSMC1	Proteasome 26S Subunit, ATPase 1	Protein Coding	P62191	49	GC14P090256	14.2322
	G3BP1	G3BP Stress Granule Assembly Factor 1	Protein Coding	Q13283	49	GC05P151771	14.2287
	BRD4	Bromodomain Containing 4	Protein Coding	O60885	56	GC19M019718	14.2109
	HSPD1	Heat Shock Protein Family D (Hsp60) Member 1	Protein Coding	P10809	57	GC02M197486	14.2011
	EXO5	Exonuclease 5	Protein Coding	Q9H790	35	GC01P040510	14.1943
	PURA	Purine Rich Element Binding Protein A	Protein Coding	Q00577	54	GC05P150650	14.19
	H3C12	H3 Clustered Histone 12	Protein Coding	P68431	42	GC06M091700	14.1838
	GJB2	Gap Junction Protein Beta 2	Protein Coding	P29033	54	GC13M020187	14.1791
	H2AC17	H2A Clustered Histone 17	Protein Coding	P0C0S8	38	GC06M091693	14.1701
	TLR2	Toll Like Receptor 2	Protein Coding	O60603	61	GC04P153684	14.1684
	YWHAQ	Tyrosine 3-Monooxygenase/Tryptophan 5-Monooxygenase Activation Protein Theta	Protein Coding	P27348	55	GC02M009583	14.1652
	DTX3L	Deltex E3 Ubiquitin Ligase 3L	Protein Coding	Q8TDB6	44	GC03P122564	14.165
	NFKBIA	NFKB Inhibitor Alpha	Protein Coding	P25963	59	GC14M035401	14.16
	TMPO	Thymopoietin	Protein Coding	P42166	55	GC12P098515	14.1597
	ERG	ETS Transcription Factor ERG	Protein Coding	P11308	55	GC21M038367	14.1507
	LOC132090450	Neanderthal Introgressed Variant-Containing Enhancer Experimental_46718	Functional Element		7	GC16P092980	14.1462
	RARB	Retinoic Acid Receptor Beta	Protein Coding	P10826	58	GC03P024689	14.1392
	HNRNPA2B1	Heterogeneous Nuclear Ribonucleoprotein A2/B1	Protein Coding	P22626	55	GC07M026174	14.1273
	MTR	5-Methyltetrahydrofolate-Homocysteine Methyltransferase	Protein Coding	Q99707	56	GC01P236795	14.1227
	TRDMT1	TRNA Aspartic Acid Methyltransferase 1	Protein Coding	O14717	50	GC10M017138	14.0863
	FBN1	Fibrillin 1	Protein Coding	P35555	56	GC15M048408	14.0811
	AURKA	Aurora Kinase A	Protein Coding	O14965	60	GC20M056370	14.0801
	PIK3R1	Phosphoinositide-3-Kinase Regulatory Subunit 1	Protein Coding	P27986	60	GC05P068215	14.0634
	PSME4	Proteasome Activator Subunit 4	Protein Coding	Q14997	47	GC02M053864	14.046
	SSBP4	Single Stranded DNA Binding Protein 4	Protein Coding	Q9BWG4	41	GC19P102652	14.0409
	DONSON	DNA Replication Fork Stabilization Factor DONSON	Protein Coding	Q9NYP3	43	GC21M033559	14.0386
	PAX6	Paired Box 6	Protein Coding	P26367	56	GC11M031784	14.0312
	SMU1	SMU1 DNA Replication Regulator And Spliceosomal Factor	Protein Coding	Q2TAY7	45	GC09M033041	14.0312
	PGR-AS1	PGR Antisense RNA 1	RNA Gene		16	GC11P101131	14.0177
	H2AC16	H2A Clustered Histone 16	Protein Coding	P0C0S8	40	GC06P125352	14.0023
	NAP1L1	Nucleosome Assembly Protein 1 Like 1	Protein Coding	P55209	45	GC12M076036	13.9932
	DDX1	DEAD-Box Helicase 1	Protein Coding	Q92499	52	GC02P015591	13.9906
	ARMT1	Acidic Residue Methyltransferase 1	Protein Coding	Q9H993	40	GC06P151452	13.9903
	G6PD	Glucose-6-Phosphate Dehydrogenase	Protein Coding	P11413	59	GC0XM154593	13.9815
	SDHB	Succinate Dehydrogenase Complex Iron Sulfur Subunit B	Protein Coding	P21912	57	GC01M019059	13.9805
	IFI16	Interferon Gamma Inducible Protein 16	Protein Coding	Q16666	51	GC01P158999	13.9783
	F8	Coagulation Factor VIII	Protein Coding	P00451	56	GC0XM154835	13.9757
	SDHA	Succinate Dehydrogenase Complex Flavoprotein Subunit A	Protein Coding	P31040	57	GC05P000223	13.9701
	COPS6	COP9 Signalosome Subunit 6	Protein Coding	Q7L5N1	43	GC07P100088	13.9568
	H3C6	H3 Clustered Histone 6	Protein Coding	P68431	40	GC06P127132	13.9523
	YWHAZ	Tyrosine 3-Monooxygenase/Tryptophan 5-Monooxygenase Activation Protein Zeta	Protein Coding	P63104	55	GC08M100917	13.9271
	CCNG1	Cyclin G1	Protein Coding	P51959	49	GC05P163446	13.9262
	MIR125A	MicroRNA 125a	RNA Gene		28	GC19P103569	13.925
	SURF1	SURF1 Cytochrome C Oxidase Assembly Factor	Protein Coding	Q15526	50	GC09M133351	13.9243
	KCNQ1OT1	KCNQ1 Opposite Strand/Antisense Transcript 1	RNA Gene		34	GC11M010310	13.9221
	CEBPB	CCAAT Enhancer Binding Protein Beta	Protein Coding	P17676	52	GC20P050190	13.8857
	KAT2B	Lysine Acetyltransferase 2B	Protein Coding	Q92831	56	GC03P020505	13.8781
	APOBEC3B	Apolipoprotein B MRNA Editing Enzyme Catalytic Subunit 3B	Protein Coding	Q9UH17	46	GC22P038982	13.8737
	HNRNPA1	Heterogeneous Nuclear Ribonucleoprotein A1	Protein Coding	P09651	56	GC12P054280	13.8707
	YAP1	Yes1 Associated Transcriptional Regulator	Protein Coding	P46937	56	GC11P102110	13.8503
	SUMO3	Small Ubiquitin Like Modifier 3	Protein Coding	P55854	44	GC21M044805	13.8482
	MIR146A	MicroRNA 146a	RNA Gene		29	GC05P160485	13.8473
	ENDOV	Endonuclease V	Protein Coding	Q8N8Q3	40	GC17P080415	13.8419
	SOX9	SRY-Box Transcription Factor 9	Protein Coding	P48436	54	GC17P072121	13.8352
	APOBEC3A	Apolipoprotein B MRNA Editing Enzyme Catalytic Subunit 3A	Protein Coding	P31941	45	GC22P038952	13.8283
	CHUK	Component Of Inhibitor Of Nuclear Factor Kappa B Kinase Complex	Protein Coding	O15111	58	GC10M100365	13.8258
	CSNK2A2	Casein Kinase 2 Alpha 2	Protein Coding	P19784	54	GC16M058157	13.8218
	TLK2	Tousled Like Kinase 2	Protein Coding	Q86UE8	52	GC17P062458	13.8208
	EEF1E1	Eukaryotic Translation Elongation Factor 1 Epsilon 1	Protein Coding	O43324	45	GC06M008073	13.8191
	UBR5	Ubiquitin Protein Ligase E3 Component N-Recognin 5	Protein Coding	O95071	48	GC08M102252	13.8049
	H2AC15	H2A Clustered Histone 15	Protein Coding	P0C0S8	37	GC06M090495	13.8003
	APAF1	Apoptotic Peptidase Activating Factor 1	Protein Coding	O14727	56	GC12P098645	13.7884
	CYP3A5	Cytochrome P450 Family 3 Subfamily A Member 5	Protein Coding	P20815	54	GC07M099648	13.7692
	ABCB1	ATP Binding Cassette Subfamily B Member 1	Protein Coding	P08183	60	GC07M087504	13.7532
	KPNA2	Karyopherin Subunit Alpha 2	Protein Coding	P52292	51	GC17P068035	13.7492
	TFAP2A	Transcription Factor AP-2 Alpha	Protein Coding	P05549	56	GC06M010393	13.7491
	ASF1A	Anti-Silencing Function 1A Histone Chaperone	Protein Coding	Q9Y294	47	GC06P118894	13.7448
	H2AC11	H2A Clustered Histone 11	Protein Coding	P0C0S8	42	GC06P127120	13.7408
	GPS1	G Protein Pathway Suppressor 1	Protein Coding	Q13098	42	GC17P082050	13.7281
	HSPA5	Heat Shock Protein Family A (Hsp70) Member 5	Protein Coding	P11021	57	GC09M125234	13.6987
	ANXA5	Annexin A5	Protein Coding	P08758	56	GC04M121667	13.6974
	APP	Amyloid Beta Precursor Protein	Protein Coding	P05067	59	GC21M025880	13.6911
	LINC01554	Long Intergenic Non-Protein Coding RNA 1554	RNA Gene	Q52M75	27	GC05P095838	13.6907
	CTLA4	Cytotoxic T-Lymphocyte Associated Protein 4	Protein Coding	P16410	57	GC02P203854	13.6906
	MCRS1	Microspherule Protein 1	Protein Coding	Q96EZ8	43	GC12M051007	13.6837
	ETV6	ETS Variant Transcription Factor 6	Protein Coding	P41212	54	GC12P011649	13.6834
	MRNIP	MRN Complex Interacting Protein	Protein Coding	Q6NTE8	34	GC05M180191	13.6807
	POLR1B	RNA Polymerase I Subunit B	Protein Coding	Q9H9Y6	48	GC02P141231	13.6772
	CLU	Clusterin	Protein Coding	P10909	56	GC08M027596	13.6771
	H3C4	H3 Clustered Histone 4	Protein Coding	P68431	41	GC06M091701	13.6761
	RUNX3	RUNX Family Transcription Factor 3	Protein Coding	Q13761	51	GC01M024899	13.6685
	UGT1A1	UDP Glucuronosyltransferase Family 1 Member A1	Protein Coding	P22309	59	GC02P233760	13.6678
	SLC25A21	Solute Carrier Family 25 Member 21	Protein Coding	Q9BQT8	48	GC14M036677	13.6517
	XDH	Xanthine Dehydrogenase	Protein Coding	P47989	56	GC02M031334	13.6398
	MIR29A	MicroRNA 29a	RNA Gene		28	GC07M130876	13.6345
	F9	Coagulation Factor IX	Protein Coding	P00740	56	GC0XP139530	13.6299
	USP45	Ubiquitin Specific Peptidase 45	Protein Coding	Q70EL2	46	GC06M099432	13.605
	KIT	KIT Proto-Oncogene, Receptor Tyrosine Kinase	Protein Coding	P10721	62	GC04P054657	13.5993
	HLA-B	Major Histocompatibility Complex, Class I, B	Protein Coding	P01889	54	GC06M090698	13.5948
	H3C15	H3 Clustered Histone 15	Protein Coding	Q71DI3	32	GC01P160280	13.591
	TWIST1	Twist Family BHLH Transcription Factor 1	Protein Coding	Q15672	54	GC07M019020	13.59
	SERPINE1	Serpin Family E Member 1	Protein Coding	P05121	59	GC07P101127	13.5881
	MIR27A	MicroRNA 27a	RNA Gene		30	GC19M019647	13.5627
	HLA-DQB1	Major Histocompatibility Complex, Class II, DQ Beta 1	Protein Coding	P01920	51	GC06M090802	13.5578
	ESR2	Estrogen Receptor 2	Protein Coding	Q92731	57	GC14M064084	13.5446
	BCS1L	BCS1 Homolog, Ubiquinol-Cytochrome C Reductase Complex Chaperone	Protein Coding	Q9Y276	54	GC02P218658	13.5398
	PSMD7	Proteasome 26S Subunit, Non-ATPase 7	Protein Coding	P51665	50	GC16P074296	13.5325
	TTN	Titin	Protein Coding	Q8WZ42	56	GC02M178525	13.5145
	COPS2	COP9 Signalosome Subunit 2	Protein Coding	P61201	43	GC15M049106	13.5081
	MIF	Macrophage Migration Inhibitory Factor	Protein Coding	P14174	56	GC22P023894	13.4996
	RNF138	Ring Finger Protein 138	Protein Coding	Q8WVD3	41	GC18P032091	13.4951
	MSH5-SAPCD1	MSH5-SAPCD1 Readthrough (NMD Candidate)	RNA Gene		21	GC06P125506	13.4829
	SMARCC1	SWI/SNF Related, Matrix Associated, Actin Dependent Regulator Of Chromatin Subfamily C Member 1	Protein Coding	Q92922	52	GC03M047585	13.4792
	IL2	Interleukin 2	Protein Coding	P60568	55	GC04M122451	13.4721
	TCF7L2	Transcription Factor 7 Like 2	Protein Coding	Q9NQB0	54	GC10P112950	13.4559
	RAD51L3-RFFL	RAD51L3-RFFL Readthrough	RNA Gene		16	GC17M035009	13.4406
	TFB2M	Transcription Factor B2, Mitochondrial	Protein Coding	Q9H5Q4	47	GC01M246540	13.4303
	ADA	Adenosine Deaminase	Protein Coding	P00813	60	GC20M044620	13.4079
	NR1H2	Nuclear Receptor Subfamily 1 Group H Member 2	Protein Coding	P55055	54	GC19P050329	13.4062
	PSMD13	Proteasome 26S Subunit, Non-ATPase 13	Protein Coding	Q9UNM6	43	GC11P000236	13.3954
	LOC129996245	ATAC-STARR-Seq Lymphoblastoid Silent Region 17092	Functional Element		7	GC06P130999	13.3514
	UPF1	UPF1 RNA Helicase And ATPase	Protein Coding	Q92900	49	GC19P018831	13.348
	CASP1	Caspase 1	Protein Coding	P29466	57	GC11M105025	13.345
	COPS7A	COP9 Signalosome Subunit 7A	Protein Coding	Q9UBW8	44	GC12P035944	13.3414
	GFAP	Glial Fibrillary Acidic Protein	Protein Coding	P14136	57	GC17M071851	13.3413
	BRME1	Break Repair Meiotic Recombinase Recruitment Factor 1	Protein Coding	Q0VDD7	34	GC19M088368	13.3286
	ZNF830	Zinc Finger Protein 830	Protein Coding	Q96NB3	39	GC17P034961	13.3223
	PSMA6	Proteasome 20S Subunit Alpha 6	Protein Coding	P60900	53	GC14P035278	13.3154
	LOC107133510	Origin Of Replication At HBB	Functional Element		10	GC11P005222	13.3087
	COPS4	COP9 Signalosome Subunit 4	Protein Coding	Q9BT78	42	GC04P083034	13.3062
	NSMCE4A	NSE4 Homolog A, SMC5-SMC6 Complex Component	Protein Coding	Q9NXX6	42	GC10M121957	13.3031
	MDM4	MDM4 Regulator Of P53	Protein Coding	O15151	55	GC01P204516	13.3028
	HSPA1A	Heat Shock Protein Family A (Hsp70) Member 1A	Protein Coding	P0DMV8	55	GC06P125509	13.3006
	COL2A1	Collagen Type II Alpha 1 Chain	Protein Coding	P02458	58	GC12M047972	13.2937
	RHOA	Ras Homolog Family Member A	Protein Coding	P61586	58	GC03M049359	13.2927
	GNAS	GNAS Complex Locus	Protein Coding	P84996	58	GC20P058839	13.2925
	SMARCAD1	SWI/SNF-Related, Matrix-Associated Actin-Dependent Regulator Of Chromatin, Subfamily A, Containing DEAD/H Box 1	Protein Coding	Q9H4L7	49	GC04P094207	13.2925
	TRIM24	Tripartite Motif Containing 24	Protein Coding	O15164	53	GC07P138460	13.2905
	MIR34C	MicroRNA 34c	RNA Gene		28	GC11P112372	13.2747
	MIR126	MicroRNA 126	RNA Gene		29	GC09P136670	13.2623
	TTF2	Transcription Termination Factor 2	Protein Coding	Q9UNY4	49	GC01P117060	13.2609
	MBD1	Methyl-CpG Binding Domain Protein 1	Protein Coding	Q9UIS9	49	GC18M050266	13.2604
	NME1	NME/NM23 Nucleoside Diphosphate Kinase 1	Protein Coding	P15531	54	GC17P101926	13.255
	HCFC1	Host Cell Factor C1	Protein Coding	P51610	55	GC0XM153947	13.2506
	NSMCE3	NSE3 Homolog, SMC5-SMC6 Complex Component	Protein Coding	Q96MG7	46	GC15M038342	13.2425
	IRS1	Insulin Receptor Substrate 1	Protein Coding	P35568	56	GC02M226731	13.2401
	MYB	MYB Proto-Oncogene, Transcription Factor	Protein Coding	P10242	56	GC06P135181	13.2395
	PAX3	Paired Box 3	Protein Coding	P23760	55	GC02M222199	13.2392
	H2BC12L	H2B Clustered Histone 12 Like	Protein Coding	P57053	30	GC21P043569	13.2376
	MIR222	MicroRNA 222	RNA Gene		27	GC0XM045747	13.2325
	ORC3	Origin Recognition Complex Subunit 3	Protein Coding	Q9UBD5	44	GC06P087590	13.2295
	MSANTD3	Myb/SANT DNA Binding Domain Containing 3	Protein Coding	Q96H12	39	GC09P100427	13.2261
	POU5F1	POU Class 5 Homeobox 1	Protein Coding	Q01860	55	GC06M090691	13.2206
	HNF1B	HNF1 Homeobox B	Protein Coding	P35680	52	GC17M037686	13.204
	RSF1	Remodeling And Spacing Factor 1	Protein Coding	Q96T23	45	GC11M121656	13.1665
	GPN1	GPN-Loop GTPase 1	Protein Coding	Q9HCN4	45	GC02P027628	13.1454
	H3C7	H3 Clustered Histone 7	Protein Coding	P68431	37	GC06M091702	13.1376
	TLR9	Toll Like Receptor 9	Protein Coding	Q9NR96	54	GC03M053612	13.1366
	SF3B2	Splicing Factor 3b Subunit 2	Protein Coding	Q13435	49	GC11P066050	13.1307
	HADHA	Hydroxyacyl-CoA Dehydrogenase Trifunctional Multienzyme Complex Subunit Alpha	Protein Coding	P40939	55	GC02M026190	13.1237
	ATP1A1	ATPase Na+/K+ Transporting Subunit Alpha 1	Protein Coding	P05023	58	GC01P116372	13.1209
	POU2F1	POU Class 2 Homeobox 1	Protein Coding	P14859	50	GC01P167222	13.1029
	TTC5	Tetratricopeptide Repeat Domain 5	Protein Coding	Q8N0Z6	45	GC14M020256	13.0915
	ENDOG	Endonuclease G	Protein Coding	Q14249	49	GC09P128818	13.0859
	TRIM25	Tripartite Motif Containing 25	Protein Coding	Q14258	53	GC17M056836	13.0775
	MIRLET7C	MicroRNA Let-7c	RNA Gene		28	GC21P017033	13.0613
	LOC130059837	ATAC-STARR-Seq Lymphoblastoid Active Region 11420	Functional Element		7	GC16P092953	13.0444
	POLR3D	RNA Polymerase III Subunit D	Protein Coding	P05423	46	GC08P022245	13.044
	MATR3	Matrin 3	Protein Coding	P43243	51	GC05P139274	13.0425
	H3C8	H3 Clustered Histone 8	Protein Coding	P68431	38	GC06M091703	13.0383
	ETAA1	ETAA1 Activator Of ATR Kinase	Protein Coding	Q9NY74	41	GC02P067397	13.0276
	ATF4	Activating Transcription Factor 4	Protein Coding	P18848	55	GC22P039519	13.0203
	CBX1	Chromobox 1	Protein Coding	P83916	49	GC17M048070	13.0202
	UBE2D1	Ubiquitin Conjugating Enzyme E2 D1	Protein Coding	P51668	52	GC10P058334	13.0085
	MIR20A	MicroRNA 20a	RNA Gene		27	GC13P091659	13.0056
	SRY	Sex Determining Region Y	Protein Coding	Q05066	46	GC0YM002698	13.0039
	APBB1	Amyloid Beta Precursor Protein Binding Family B Member 1	Protein Coding	O00213	52	GC11M011428	12.9782
	MIR27B	MicroRNA 27b	RNA Gene		28	GC09P098562	12.966
	SKP1	S-Phase Kinase Associated Protein 1	Protein Coding	P63208	52	GC05M134148	12.9571
	HLA-DQA1	Major Histocompatibility Complex, Class II, DQ Alpha 1	Protein Coding	P01909	51	GC06P125521	12.9541
	RNASEH2C	Ribonuclease H2 Subunit C	Protein Coding	Q8TDP1	47	GC11M065714	12.9327
	PSMD8	Proteasome 26S Subunit, Non-ATPase 8	Protein Coding	P48556	48	GC19P038374	12.9179
	PCMT1	Protein-L-Isoaspartate (D-Aspartate) O-Methyltransferase	Protein Coding	P22061	47	GC06P149749	12.9169
	MIR223	MicroRNA 223	RNA Gene		28	GC0XP066018	12.9118
	SATB1	SATB Homeobox 1	Protein Coding	Q01826	52	GC03M025633	12.8951
	HTT	Huntingtin	Protein Coding	P42858	52	GC04P003041	12.8849
	YWHAH	Tyrosine 3-Monooxygenase/Tryptophan 5-Monooxygenase Activation Protein Eta	Protein Coding	Q04917	54	GC22P031944	12.8772
	MIR29C	MicroRNA 29c	RNA Gene		25	GC01M207829	12.8693
	SF3B3	Splicing Factor 3b Subunit 3	Protein Coding	Q15393	43	GC16P070523	12.8679
	RNASEH2B	Ribonuclease H2 Subunit B	Protein Coding	Q5TBB1	46	GC13P050909	12.8615
	GADD45GIP1	GADD45G Interacting Protein 1	Protein Coding	Q8TAE8	41	GC19M012953	12.8576
	SMARCE1	SWI/SNF Related, Matrix Associated, Actin Dependent Regulator Of Chromatin, Subfamily E, Member 1	Protein Coding	Q969G3	52	GC17M040624	12.8532
	CTC1	CST Telomere Replication Complex Component 1	Protein Coding	Q2NKJ3	44	GC17M017032	12.8517
	MIAT	Myocardial Infarction Associated Transcript	RNA Gene		32	GC22P026646	12.8498
	HAT1	Histone Acetyltransferase 1	Protein Coding	O14929	48	GC02P171922	12.8452
	MIR23A	MicroRNA 23a	RNA Gene		28	GC19M019649	12.8338
	PSMB5	Proteasome 20S Subunit Beta 5	Protein Coding	P28074	51	GC14M023016	12.8256
	EHMT2	Euchromatic Histone Lysine Methyltransferase 2	Protein Coding	Q96KQ7	55	GC06M031879	12.8172
	KRT18	Keratin 18	Protein Coding	P05783	58	GC12P052948	12.8154
	LEF1	Lymphoid Enhancer Binding Factor 1	Protein Coding	Q9UJU2	56	GC04M108047	12.81
	ICAM1	Intercellular Adhesion Molecule 1	Protein Coding	P05362	59	GC19P102315	12.8095
	PSMA5	Proteasome 20S Subunit Alpha 5	Protein Coding	P28066	50	GC01M109399	12.8006
	TRAF6	TNF Receptor Associated Factor 6	Protein Coding	Q9Y4K3	55	GC11M036467	12.7913
	PON1	Paraoxonase 1	Protein Coding	P27169	56	GC07M095297	12.783
	COPS8	COP9 Signalosome Subunit 8	Protein Coding	Q99627	47	GC02P237085	12.7807
	KLF4	KLF Transcription Factor 4	Protein Coding	O43474	55	GC09M107484	12.7754
	PDCD1	Programmed Cell Death 1	Protein Coding	Q15116	56	GC02M241849	12.7611
	SQSTM1	Sequestosome 1	Protein Coding	Q13501	58	GC05P179806	12.7609
	MARS1	Methionyl-TRNA Synthetase 1	Protein Coding	P56192	54	GC12P059691	12.7583
	NFYA	Nuclear Transcription Factor Y Subunit Alpha	Protein Coding	P23511	49	GC06P125669	12.751
	OTUB1	OTU Deubiquitinase, Ubiquitin Aldehyde Binding 1	Protein Coding	Q96FW1	48	GC11P063985	12.7453
	MCL1	MCL1 Apoptosis Regulator, BCL2 Family Member	Protein Coding	Q07820	56	GC01M159611	12.7405
	RXRA	Retinoid X Receptor Alpha	Protein Coding	P19793	57	GC09P134317	12.7405
	BAK1	BCL2 Antagonist/Killer 1	Protein Coding	Q16611	53	GC06M033572	12.725
	POLR1G	RNA Polymerase I Subunit G	Protein Coding	O15446	42	GC19P103282	12.7231
	NLRP3	NLR Family Pyrin Domain Containing 3	Protein Coding	Q96P20	57	GC01P247416	12.7161
	TSC2	TSC Complex Subunit 2	Protein Coding	P49815	60	GC16P065017	12.7061
	CSNK1D	Casein Kinase 1 Delta	Protein Coding	P48730	57	GC17M082239	12.7
	WRNIP1	WRN Helicase Interacting Protein 1	Protein Coding	Q96S55	44	GC06P002780	12.6957
	MRE11P1	MRE11 Homolog, Double Strand Break Repair Nuclease Pseudogene 1	Pseudogene		9	GC03M156111	12.6691
	HOTAIR	HOX Transcript Antisense RNA	RNA Gene		31	GC12M053962	12.6611
	ATXN3	Ataxin 3	Protein Coding	P54252	54	GC14M118622	12.6577
	PPP2R1A	Protein Phosphatase 2 Scaffold Subunit Aalpha	Protein Coding	P30153	57	GC19P103583	12.6453
	NEK1	NIMA Related Kinase 1	Protein Coding	Q96PY6	52	GC04M169393	12.6342
	POGZ	Pogo Transposable Element Derived With ZNF Domain	Protein Coding	Q7Z3K3	50	GC01M151402	12.6314
	CENPA	Centromere Protein A	Protein Coding	P49450	45	GC02P026770	12.6309
	PHB1	Prohibitin 1	Protein Coding	P35232	55	GC17M072162	12.6274
	H2AJ	H2A.J Histone	Protein Coding	Q9BTM1	36	GC12P036204	12.6263
	PINK1	PTEN Induced Kinase 1	Protein Coding	Q9BXM7	55	GC01P020634	12.6199
	S100B	S100 Calcium Binding Protein B	Protein Coding	P04271	53	GC21M053282	12.6139
	MSANTD4	Myb/SANT DNA Binding Domain Containing 4 With Coiled-Coils	Protein Coding	Q8NCY6	37	GC11M105995	12.613
	MIR133B	MicroRNA 133b	RNA Gene		29	GC06P052148	12.6052
	ENO2	Enolase 2	Protein Coding	P09104	56	GC12P006913	12.5905
	ORC4	Origin Recognition Complex Subunit 4	Protein Coding	O43929	51	GC02M147930	12.5857
	POLR3E	RNA Polymerase III Subunit E	Protein Coding	Q9NVU0	41	GC16P065633	12.5755
	GPX1	Glutathione Peroxidase 1	Protein Coding	P07203	51	GC03M053491	12.5748
	H3C3	H3 Clustered Histone 3	Protein Coding	P68431	40	GC06P125265	12.5697
	TNKS	Tankyrase	Protein Coding	O95271	54	GC08P009555	12.5625
	MSANTD2	Myb/SANT DNA Binding Domain Containing 2	Protein Coding	Q6P1R3	37	GC11M124766	12.5613
	SHLD2	Shieldin Complex Subunit 2	Protein Coding	Q86V20	34	GC10P106597	12.5554
	CCNA1	Cyclin A1	Protein Coding	P78396	50	GC13P036431	12.5539
	TTR	Transthyretin	Protein Coding	P02766	57	GC18P031557	12.5515
	PSMD12	Proteasome 26S Subunit, Non-ATPase 12	Protein Coding	O00232	50	GC17M067337	12.5509
	H3C11	H3 Clustered Histone 11	Protein Coding	P68431	40	GC06M091699	12.5215
	CUL1	Cullin 1	Protein Coding	Q13616	52	GC07P148697	12.501
	POLR1D	RNA Polymerase I And III Subunit D	Protein Coding	P0DPB6	50	GC13P027620	12.4966
	TOPORS	TOP1 Binding Arginine/Serine Rich Protein, E3 Ubiquitin Ligase	Protein Coding	Q9NS56	50	GC09M032540	12.4886
	LINC-ROR	Long Intergenic Non-Protein Coding RNA, Regulator Of Reprogramming	RNA Gene		23	GC18M057054	12.4873
	NFKB2	Nuclear Factor Kappa B Subunit 2	Protein Coding	Q00653	60	GC10P102394	12.4821
	CRY1	Cryptochrome Circadian Regulator 1	Protein Coding	Q16526	53	GC12M106991	12.4818
	CXCL12	C-X-C Motif Chemokine Ligand 12	Protein Coding	P48061	54	GC10M044370	12.4801
	CENPB	Centromere Protein B	Protein Coding	P07199	47	GC20M003783	12.4792
	ZBTB7A	Zinc Finger And BTB Domain Containing 7A	Protein Coding	O95365	45	GC19M018897	12.4777
	GTF2B	General Transcription Factor IIB	Protein Coding	Q00403	48	GC01M088853	12.4733
	MIR203A	MicroRNA 203a	RNA Gene		27	GC14P114666	12.4719
	MAPK9	Mitogen-Activated Protein Kinase 9	Protein Coding	P45984	56	GC05M180292	12.4693
	CTBP1	C-Terminal Binding Protein 1	Protein Coding	Q13363	56	GC04M001211	12.4634
	GPT	Glutamic--Pyruvic Transaminase	Protein Coding	P24298	50	GC08P144502	12.4586
	H3C10	H3 Clustered Histone 10	Protein Coding	P68431	38	GC06P125338	12.4576
	MIR451A	MicroRNA 451a	RNA Gene		24	GC17M028861	12.4567
	JUNB	JunB Proto-Oncogene, AP-1 Transcription Factor Subunit	Protein Coding	P17275	49	GC19P012791	12.4531
	GATA2	GATA Binding Protein 2	Protein Coding	P23769	57	GC03M128479	12.4291
	SUPT5H	SPT5 Homolog, DSIF Elongation Factor Subunit	Protein Coding	O00267	47	GC19P039436	12.4258
	PTPA	Protein Phosphatase 2 Phosphatase Activator	Protein Coding	Q15257	52	GC09P139365	12.4124
	INSR	Insulin Receptor	Protein Coding	P06213	62	GC19M007112	12.4062
	COQ8A	Coenzyme Q8A	Protein Coding	Q8NI60	52	GC01P226939	12.3959
	H1-1	H1.1 Linker Histone, Cluster Member	Protein Coding	Q02539	44	GC06M090353	12.3929
	TARS1	Threonyl-TRNA Synthetase 1	Protein Coding	P26639	51	GC05P033459	12.3903
	PGR	Progesterone Receptor	Protein Coding	P06401	58	GC11M121910	12.39
	F5	Coagulation Factor V	Protein Coding	P12259	56	GC01M169511	12.3872
	H1-5	H1.5 Linker Histone, Cluster Member	Protein Coding	P16401	45	GC06M091690	12.3835
	MBD3	Methyl-CpG Binding Domain Protein 3	Protein Coding	O95983	44	GC19M018753	12.3792
	MUC1	Mucin 1, Cell Surface Associated	Protein Coding	P15941	56	GC01M155185	12.3775
	TNFRSF10B	TNF Receptor Superfamily Member 10b	Protein Coding	O14763	58	GC08M023020	12.3762
	MIR22	MicroRNA 22	RNA Gene		29	GC17M001713	12.3738
	LOC112486223	Sharpr-MPRA Regulatory Region 3988	Functional Element		8	GC16P092733	12.3728
	SET	SET Nuclear Proto-Oncogene	Protein Coding	Q01105	51	GC09P139349	12.3579
	PSMB3	Proteasome 20S Subunit Beta 3	Protein Coding	P49720	47	GC17P038752	12.341
	LOC126860933	BRD4-Independent Group 4 Enhancer GRCh37_chr10:50679962-50681161	Functional Element		8	GC10P049471	12.3342
	E2F4	E2F Transcription Factor 4	Protein Coding	Q16254	52	GC16P067192	12.3259
	GINS4	GINS Complex Subunit 4	Protein Coding	Q9BRT9	40	GC08P041529	12.3254
	HIC1	HIC ZBTB Transcriptional Repressor 1	Protein Coding	Q14526	49	GC17P002054	12.3203
	WAS	WASP Actin Nucleation Promoting Factor	Protein Coding	P42768	56	GC0XP048676	12.3139
	NFAT5	Nuclear Factor Of Activated T Cells 5	Protein Coding	O94916	47	GC16P069565	12.302
	KDM4A	Lysine Demethylase 4A	Protein Coding	O75164	51	GC01P043650	12.2982
	BOD1L1	Biorientation Of Chromosomes In Cell Division 1 Like 1	Protein Coding	Q8NFC6	41	GC04M013571	12.2951
	SUB1	SUB1 Regulator Of Transcription	Protein Coding	P53999	44	GC05P033131	12.2921
	TFPT	TCF3 Fusion Partner	Protein Coding	P0C1Z6	43	GC19M054107	12.2625
	PSAP	Prosaposin	Protein Coding	P07602	56	GC10M071816	12.2621
	MIR30A	MicroRNA 30a	RNA Gene		26	GC06M071403	12.2597
	CASP2	Caspase 2	Protein Coding	P42575	55	GC07P155720	12.2595
	DEK	DEK Proto-Oncogene	Protein Coding	P35659	49	GC06M018224	12.2569
	IDH2	Isocitrate Dehydrogenase (NADP(+)) 2	Protein Coding	P48735	60	GC15M090083	12.2564
	RNASEH2A	Ribonuclease H2 Subunit A	Protein Coding	O75792	52	GC19P102467	12.2401
	PSMA3	Proteasome 20S Subunit Alpha 3	Protein Coding	P25788	53	GC14P058244	12.2327
	HSP90AB1	Heat Shock Protein 90 Alpha Family Class B Member 1	Protein Coding	P08238	57	GC06P044246	12.2085
	PCAT1	Prostate Cancer Associated Transcript 1	RNA Gene		24	GC08P126553	12.2003
	SMAD2	SMAD Family Member 2	Protein Coding	Q15796	61	GC18M047809	12.1847
	ALKBH4	AlkB Homolog 4, Lysine Demethylase	Protein Coding	Q9NXW9	39	GC07M102456	12.1814
	GINS2	GINS Complex Subunit 2	Protein Coding	Q9Y248	43	GC16M085676	12.1783
	DNM1L	Dynamin 1 Like	Protein Coding	O00429	57	GC12P032679	12.1622
	MAPK10	Mitogen-Activated Protein Kinase 10	Protein Coding	P53779	55	GC04M085990	12.1581
	NUP107	Nucleoporin 107	Protein Coding	P57740	52	GC12P068686	12.1522
	H1-0	H1.0 Linker Histone	Protein Coding	P07305	48	GC22P065096	12.1464
	YWHAB	Tyrosine 3-Monooxygenase/Tryptophan 5-Monooxygenase Activation Protein Beta	Protein Coding	P31946	55	GC20P044885	12.1319
	YBX3	Y-Box Binding Protein 3	Protein Coding	P16989	48	GC12M028047	12.1278
	ITGB1	Integrin Subunit Beta 1	Protein Coding	P05556	58	GC10M035364	12.1063
	CARS1	Cysteinyl-TRNA Synthetase 1	Protein Coding	P49589	50	GC11M003000	12.103
	COMT	Catechol-O-Methyltransferase	Protein Coding	P21964	60	GC22P019941	12.0975
	MAX	MYC Associated Factor X	Protein Coding	P61244	56	GC14M065279	12.0968
	IL18	Interleukin 18	Protein Coding	Q14116	53	GC11M112143	12.0812
	GRB2	Growth Factor Receptor Bound Protein 2	Protein Coding	P62993	55	GC17M075318	12.08
	EP400	E1A Binding Protein P400	Protein Coding	Q96L91	41	GC12P131949	12.0795
	PPP1CA	Protein Phosphatase 1 Catalytic Subunit Alpha	Protein Coding	P62136	55	GC11M121309	12.0642
	MIRLET7B	MicroRNA Let-7b	RNA Gene		27	GC22P065374	12.0637
	GSR	Glutathione-Disulfide Reductase	Protein Coding	P00390	58	GC08M030678	12.0637
	KPNB1	Karyopherin Subunit Beta 1	Protein Coding	Q14974	52	GC17P047649	12.0633
	DARS2	Aspartyl-TRNA Synthetase 2, Mitochondrial	Protein Coding	Q6PI48	51	GC01P173824	12.0619
	CYP3A4	Cytochrome P450 Family 3 Subfamily A Member 4	Protein Coding	P08684	56	GC07M099985	12.0537
	POLR3G	RNA Polymerase III Subunit G	Protein Coding	O15318	41	GC05P090471	12.0527
	TFB1M	Transcription Factor B1, Mitochondrial	Protein Coding	Q8WVM0	49	GC06M155247	12.0387
	IKBKE	Inhibitor Of Nuclear Factor Kappa B Kinase Subunit Epsilon	Protein Coding	Q14164	53	GC01P206470	12.0382
	GATA3	GATA Binding Protein 3	Protein Coding	P23771	58	GC10P008045	12.036
	UBE2V1	Ubiquitin Conjugating Enzyme E2 V1	Protein Coding	Q13404	50	GC20M050082	12.0343
	SMC4	Structural Maintenance Of Chromosomes 4	Protein Coding	Q9NTJ3	49	GC03P160399	12.0303
	MYO6	Myosin VI	Protein Coding	Q9UM54	51	GC06P075749	12.0293
	BPTF	Bromodomain PHD Finger Transcription Factor	Protein Coding	Q12830	50	GC17P067825	12.0232
	HDAC7	Histone Deacetylase 7	Protein Coding	Q8WUI4	52	GC12M047782	12.0072
	TEFM	Transcription Elongation Factor, Mitochondrial	Protein Coding	Q96QE5	43	GC17M030897	12.005
	BRD2	Bromodomain Containing 2	Protein Coding	P25440	51	GC06P125527	12.0043
	PLAU	Plasminogen Activator, Urokinase	Protein Coding	P00749	60	GC10P073909	11.9944
	MBL2	Mannose Binding Lectin 2	Protein Coding	P11226	55	GC10M052760	11.9825
	CYP1A2	Cytochrome P450 Family 1 Subfamily A Member 2	Protein Coding	P05177	54	GC15P074748	11.9633
	SLC25A13	Solute Carrier Family 25 Member 13	Protein Coding	Q9UJS0	54	GC07M096120	11.9624
	CCND2	Cyclin D2	Protein Coding	P30279	57	GC12P035899	11.9615
	NUPR1	Nuclear Protein 1, Transcriptional Regulator	Protein Coding	O60356	38	GC16M028532	11.958
	FIGNL1	Fidgetin Like 1	Protein Coding	Q6PIW4	45	GC07M050444	11.9515
	PPARGC1A	PPARG Coactivator 1 Alpha	Protein Coding	Q9UBK2	55	GC04M023755	11.9504
	RIPK1	Receptor Interacting Serine/Threonine Kinase 1	Protein Coding	Q13546	58	GC06P005992	11.9376
	FGFR2	Fibroblast Growth Factor Receptor 2	Protein Coding	P21802	64	GC10M121478	11.9369
	GTF2I	General Transcription Factor IIi	Protein Coding	P78347	48	GC07P084357	11.9357
	IL3	Interleukin 3	Protein Coding	P08700	54	GC05P132060	11.9296
	PSMA1	Proteasome 20S Subunit Alpha 1	Protein Coding	P25786	50	GC11M014506	11.9217
	STAT5A	Signal Transducer And Activator Of Transcription 5A	Protein Coding	P42229	56	GC17P042287	11.9207
	PSMB2	Proteasome 20S Subunit Beta 2	Protein Coding	P49721	49	GC01M035599	11.9171
	PSMA2	Proteasome 20S Subunit Alpha 2	Protein Coding	P25787	51	GC07M042916	11.9167
	COL1A1	Collagen Type I Alpha 1 Chain	Protein Coding	P02452	57	GC17M072174	11.9156
	TSN	Translin	Protein Coding	Q15631	48	GC02P121737	11.9039
	ELOA	Elongin A	Protein Coding	Q14241	45	GC01P034373	11.9025
	ATF3	Activating Transcription Factor 3	Protein Coding	P18847	53	GC01P212565	11.9001
	CSNK2B	Casein Kinase 2 Beta	Protein Coding	P67870	57	GC06P125495	11.8952
	DKC1	Dyskerin Pseudouridine Synthase 1	Protein Coding	O60832	55	GC0XP154762	11.8938
	TKT	Transketolase	Protein Coding	P29401	54	GC03M053224	11.8918
	DDX5	DEAD-Box Helicase 5	Protein Coding	P17844	53	GC17M064498	11.8843
	FN1	Fibronectin 1	Protein Coding	P02751	59	GC02M215360	11.8822
	MIR494	MicroRNA 494	RNA Gene		24	GC14P115619	11.8703
	C1D	C1D Nuclear Receptor Corepressor	Protein Coding	Q13901	46	GC02M068041	11.865
	AP5Z1	Adaptor Related Protein Complex 5 Subunit Zeta 1	Protein Coding	O43299	46	GC07P004775	11.8627
	CDX2	Caudal Type Homeobox 2	Protein Coding	Q99626	50	GC13M027962	11.8559
	PSMB1	Proteasome 20S Subunit Beta 1	Protein Coding	P20618	52	GC06M170535	11.8533
	RAF1	Raf-1 Proto-Oncogene, Serine/Threonine Kinase	Protein Coding	P04049	62	GC03M012583	11.8507
	TUBB	Tubulin Beta Class I	Protein Coding	P07437	58	GC06P125470	11.8501
	CDKN2B	Cyclin Dependent Kinase Inhibitor 2B	Protein Coding	P42772	54	GC09M022002	11.8407
	PLOD1	Procollagen-Lysine,2-Oxoglutarate 5-Dioxygenase 1	Protein Coding	Q02809	53	GC01P011934	11.8405
	ENG	Endoglin	Protein Coding	P17813	57	GC09M127815	11.8342
	HNRNPD	Heterogeneous Nuclear Ribonucleoprotein D	Protein Coding	Q14103	48	GC04M082352	11.8307
	MSRA	Methionine Sulfoxide Reductase A	Protein Coding	Q9UJ68	48	GC08P010054	11.8268
	SELE	Selectin E	Protein Coding	P16581	52	GC01M169722	11.8252
	BBC3	BCL2 Binding Component 3	Protein Coding	Q96PG8	49	GC19M047220	11.8241
	PIN1	Peptidylprolyl Cis/Trans Isomerase, NIMA-Interacting 1	Protein Coding	Q13526	56	GC19P009835	11.8241
	SESN1	Sestrin 1	Protein Coding	Q9Y6P5	45	GC06M108986	11.8212
	TF	Transferrin	Protein Coding	P02787	59	GC03P138152	11.8201
	CAD	Carbamoyl-Phosphate Synthetase 2, Aspartate Transcarbamylase, And Dihydroorotase	Protein Coding	P27708	56	GC02P027217	11.8168
	H2AB1	H2A.B Variant Histone 1	Protein Coding	P0C5Y9	32	GC0XP154885	11.8133
	CSF3	Colony Stimulating Factor 3	Protein Coding	P09919	49	GC17P040015	11.8082
	ANXA2	Annexin A2	Protein Coding	P07355	56	GC15M060347	11.7926
	FUBP1	Far Upstream Element Binding Protein 1	Protein Coding	Q96AE4	46	GC01M077944	11.788
	ILF2	Interleukin Enhancer Binding Factor 2	Protein Coding	Q12905	47	GC01M153661	11.7726
	CDKN3	Cyclin Dependent Kinase Inhibitor 3	Protein Coding	Q16667	50	GC14P054398	11.7629
	AFG3L2	AFG3 Like Matrix AAA Peptidase Subunit 2	Protein Coding	Q9Y4W6	54	GC18M012328	11.7508
	LTA	Lymphotoxin Alpha	Protein Coding	P01374	51	GC06P125490	11.7377
	ISG15	ISG15 Ubiquitin Like Modifier	Protein Coding	P05161	55	GC01P001001	11.7303
	UBTF	Upstream Binding Transcription Factor	Protein Coding	P17480	51	GC17M044205	11.7266
	MITF	Melanocyte Inducing Transcription Factor	Protein Coding	O75030	57	GC03P069740	11.7227
	MMP2	Matrix Metallopeptidase 2	Protein Coding	P08253	61	GC16P067771	11.7167
	AURKB	Aurora Kinase B	Protein Coding	Q96GD4	60	GC17M017018	11.7106
	FOXC1	Forkhead Box C1	Protein Coding	Q12948	52	GC06P001621	11.7005
	TRE-TTC3-1	TRNA-Glu (Anticodon TTC) 3-1	RNA Gene		15	GC01P019713	11.6933
	DYRK1A	Dual Specificity Tyrosine Phosphorylation Regulated Kinase 1A	Protein Coding	Q13627	58	GC21P037365	11.6914
	IL1RN	Interleukin 1 Receptor Antagonist	Protein Coding	P18510	58	GC02P141242	11.6886
	RAC1	Rac Family Small GTPase 1	Protein Coding	P63000	57	GC07P010187	11.6845
	PPP2CA	Protein Phosphatase 2 Catalytic Subunit Alpha	Protein Coding	P67775	56	GC05M134194	11.6743
	EYA2	EYA Transcriptional Coactivator And Phosphatase 2	Protein Coding	O00167	45	GC20P046894	11.6665
	NCAPH2	Non-SMC Condensin II Complex Subunit H2	Protein Coding	Q6IBW4	47	GC22P050508	11.6638
	ILF3	Interleukin Enhancer Binding Factor 3	Protein Coding	Q12906	46	GC19P102320	11.6539
	NOTCH3	Notch Receptor 3	Protein Coding	Q9UM47	60	GC19M015159	11.648
	BRAT1	BRCA1 Associated ATM Activator 1	Protein Coding	Q6PJG6	46	GC07M003031	11.6462
	METTL3	Methyltransferase 3, N6-Adenosine-Methyltransferase Complex Catalytic Subunit	Protein Coding	Q86U44	50	GC14M021498	11.6445
	CLOCK	Clock Circadian Regulator	Protein Coding	O15516	52	GC04M055427	11.6439
	ATP7B	ATPase Copper Transporting Beta	Protein Coding	P35670	56	GC13M051930	11.6382
	CEBPA	CCAAT Enhancer Binding Protein Alpha	Protein Coding	P49715	54	GC19M033299	11.6382
	USP11	Ubiquitin Specific Peptidase 11	Protein Coding	P51784	48	GC0XP047232	11.6194
	NDUFS2	NADH:Ubiquinone Oxidoreductase Core Subunit S2	Protein Coding	O75306	52	GC01P161197	11.6177
	KAT2A	Lysine Acetyltransferase 2A	Protein Coding	Q92830	56	GC17M042113	11.6144
	IFNB1	Interferon Beta 1	Protein Coding	P01574	52	GC09M021077	11.6134
	PAX2	Paired Box 2	Protein Coding	Q02962	55	GC10P100735	11.6081
	RCC1	Regulator Of Chromosome Condensation 1	Protein Coding	P18754	51	GC01P028505	11.59
	RFX7	Regulatory Factor X7	Protein Coding	Q2KHR2	40	GC15M056087	11.5888
	TELO2	Telomere Maintenance 2	Protein Coding	Q9Y4R8	48	GC16P001493	11.5796
	TRC-GCA24-1	TRNA-Cys (GCA) 24-1	RNA Gene		11	GC17M071542	11.5717
	INO80D	INO80 Complex Subunit D	Protein Coding	Q53TQ3	36	GC02M205993	11.5702
	BRSK1	BR Serine/Threonine Kinase 1	Protein Coding	Q8TDC3	48	GC19P103730	11.5688
	DYRK2	Dual Specificity Tyrosine Phosphorylation Regulated Kinase 2	Protein Coding	Q92630	49	GC12P067653	11.5605
	NOTCH1	Notch Receptor 1	Protein Coding	P46531	61	GC09M138590	11.5604
	KHDRBS1	KH RNA Binding Domain Containing, Signal Transduction Associated 1	Protein Coding	Q07666	50	GC01P032013	11.5556
	PRMT5	Protein Arginine Methyltransferase 5	Protein Coding	O14744	53	GC14M022920	11.5541
	MCM3AP	Minichromosome Maintenance Complex Component 3 Associated Protein	Protein Coding	O60318	49	GC21M046235	11.548
	IRF8	Interferon Regulatory Factor 8	Protein Coding	Q02556	54	GC16P085900	11.5303
	ZEB1	Zinc Finger E-Box Binding Homeobox 1	Protein Coding	P37275	57	GC10P031318	11.5302
	PPARA	Peroxisome Proliferator Activated Receptor Alpha	Protein Coding	Q07869	53	GC22P046150	11.5265
	CIB1	Calcium And Integrin Binding 1	Protein Coding	Q99828	51	GC15M090229	11.5261
	IGF1R	Insulin Like Growth Factor 1 Receptor	Protein Coding	P08069	63	GC15P098648	11.5119
	SATB2	SATB Homeobox 2	Protein Coding	Q9UPW6	54	GC02M199269	11.5069
	THRAP3	Thyroid Hormone Receptor Associated Protein 3	Protein Coding	Q9Y2W1	42	GC01P039022	11.5033
	LMNB1	Lamin B1	Protein Coding	P20700	55	GC05P126776	11.5028
	IKBKB	Inhibitor Of Nuclear Factor Kappa B Kinase Subunit Beta	Protein Coding	O14920	62	GC08P042271	11.4988
	PSMB4	Proteasome 20S Subunit Beta 4	Protein Coding	P28070	53	GC01P151399	11.4967
	LOC107403080	Origin Of Replication In Ribosomal DNA Intergenic Spacer	Functional Element		2	GC00P7E0349	11.4849
	RFX5	Regulatory Factor X5	Protein Coding	P48382	50	GC01M151340	11.4824
	IMMT	Inner Membrane Mitochondrial Protein	Protein Coding	Q16891	49	GC02M086144	11.4816
	TCEA3	Transcription Elongation Factor A3	Protein Coding	O75764	44	GC01M023382	11.4814
	FLT3	Fms Related Receptor Tyrosine Kinase 3	Protein Coding	P36888	61	GC13M028003	11.4771
	SKP2	S-Phase Kinase Associated Protein 2	Protein Coding	Q13309	53	GC05P036151	11.4744
	FGFR1	Fibroblast Growth Factor Receptor 1	Protein Coding	P11362	63	GC08M038400	11.4731
	ANKLE1	Ankyrin Repeat And LEM Domain Containing 1	Protein Coding	Q8NAG6	41	GC19P102627	11.47
	ORC5	Origin Recognition Complex Subunit 5	Protein Coding	O43913	46	GC07M104126	11.4622
	INO80E	INO80 Complex Subunit E	Protein Coding	Q8NBZ0	39	GC16P065998	11.4478
	PSME3	Proteasome Activator Subunit 3	Protein Coding	P61289	49	GC17P042824	11.4438
	TSC1	TSC Complex Subunit 1	Protein Coding	Q92574	56	GC09M132891	11.443
	TNFRSF1A	TNF Receptor Superfamily Member 1A	Protein Coding	P19438	58	GC12M006328	11.4405
	MAD2L1	Mitotic Arrest Deficient 2 Like 1	Protein Coding	Q13257	52	GC04M120055	11.4351
	SP2	Sp2 Transcription Factor	Protein Coding	Q02086	47	GC17P047896	11.4342
	STUB1	STIP1 Homology And U-Box Containing Protein 1	Protein Coding	Q9UNE7	54	GC16P064961	11.4239
	IRF4	Interferon Regulatory Factor 4	Protein Coding	Q15306	52	GC06P000391	11.4131
	NUDT16L1	Nudix Hydrolase 16 Like 1	Protein Coding	Q9BRJ7	38	GC16P004693	11.4121
	IRF7	Interferon Regulatory Factor 7	Protein Coding	Q92985	56	GC11M000612	11.4015
	XRCC6P3	X-Ray Repair Cross Complementing 6 Pseudogene 3	Pseudogene		8	GC01M220313	11.3932
	LOC129390903	MPRA-Validated Peak2919 Silencer	Functional Element		9	GC17P107357	11.3901
	LTF	Lactotransferrin	Protein Coding	P02788	54	GC03M046435	11.3822
	NUMA1	Nuclear Mitotic Apparatus Protein 1	Protein Coding	Q14980	52	GC11M072002	11.3783
	PSMB6	Proteasome 20S Subunit Beta 6	Protein Coding	P28072	45	GC17P004796	11.3764
	CCNF	Cyclin F	Protein Coding	P41002	49	GC16P002429	11.376
	BAZ2A	Bromodomain Adjacent To Zinc Finger Domain 2A	Protein Coding	Q9UIF9	45	GC12M056595	11.3678
	DICER1	Dicer 1, Ribonuclease III	Protein Coding	Q9UPY3	57	GC14M095086	11.3613
	MED1	Mediator Complex Subunit 1	Protein Coding	Q15648	50	GC17M039404	11.3507
	TNFSF10	TNF Superfamily Member 10	Protein Coding	P50591	53	GC03M172505	11.3417
	IL13	Interleukin 13	Protein Coding	P35225	52	GC05P132656	11.3358
	PDGFRA	Platelet Derived Growth Factor Receptor Alpha	Protein Coding	P16234	62	GC04P054229	11.3345
	CCND3	Cyclin D3	Protein Coding	P30281	54	GC06M041934	11.3321
	HNRNPC	Heterogeneous Nuclear Ribonucleoprotein C	Protein Coding	P07910	50	GC14M026505	11.3216
	MMP3	Matrix Metallopeptidase 3	Protein Coding	P08254	58	GC11M102835	11.3053
	LOC132090445	Neanderthal Introgressed Variant-Containing Enhancer Experimental_46704	Functional Element		7	GC16P092975	11.3009
	USP51	Ubiquitin Specific Peptidase 51	Protein Coding	Q70EK9	34	GC0XM055484	11.2836
	RPL6	Ribosomal Protein L6	Protein Coding	Q02878	47	GC12M112320	11.2815
	ARNT	Aryl Hydrocarbon Receptor Nuclear Translocator	Protein Coding	P27540	54	GC01M150809	11.279
	OLA1	Obg Like ATPase 1	Protein Coding	Q9NTK5	47	GC02M174072	11.2515
	NDUFS1	NADH:Ubiquinone Oxidoreductase Core Subunit S1	Protein Coding	P28331	53	GC02M206114	11.2479
	EMD	Emerin	Protein Coding	P50402	54	GC0XP154379	11.2244
	RBMX	RNA Binding Motif Protein X-Linked	Protein Coding	P38159	50	GC0XM136848	11.2113
	CAV1	Caveolin 1	Protein Coding	Q03135	57	GC07P116524	11.2076
	TFDP1	Transcription Factor Dp-1	Protein Coding	Q14186	51	GC13P113584	11.2036
	GATA4	GATA Binding Protein 4	Protein Coding	P43694	57	GC08P011676	11.2012
	RPS20	Ribosomal Protein S20	Protein Coding	P60866	50	GC08M056067	11.1949
	COL4A5	Collagen Type IV Alpha 5 Chain	Protein Coding	P29400	52	GC0XP108439	11.1906
	SNCA	Synuclein Alpha	Protein Coding	P37840	60	GC04M089724	11.185
	CDC73	Cell Division Cycle 73	Protein Coding	Q6P1J9	54	GC01P193121	11.183
	SOCS1	Suppressor Of Cytokine Signaling 1	Protein Coding	O15524	54	GC16M017940	11.1799
	CPT2	Carnitine Palmitoyltransferase 2	Protein Coding	P23786	58	GC01P053196	11.1791
	BUB1B	BUB1 Mitotic Checkpoint Serine/Threonine Kinase B	Protein Coding	O60566	58	GC15P040161	11.1572
	IL17A	Interleukin 17A	Protein Coding	Q16552	52	GC06P052186	11.1529
	ANAPC1	Anaphase Promoting Complex Subunit 1	Protein Coding	Q9H1A4	49	GC02M111611	11.1476
	RAN	RAN, Member RAS Oncogene Family	Protein Coding	P62826	52	GC12P131329	11.1463
	NUP153	Nucleoporin 153	Protein Coding	P49790	49	GC06M017615	11.1429
	BUB1	BUB1 Mitotic Checkpoint Serine/Threonine Kinase	Protein Coding	O43683	56	GC02M110637	11.1422
	E2F3	E2F Transcription Factor 3	Protein Coding	O00716	50	GC06P020419	11.1417
	CCR5	C-C Motif Chemokine Receptor 5	Protein Coding	P51681	55	GC03P055845	11.1399
	TAF1	TATA-Box Binding Protein Associated Factor 1	Protein Coding	P21675	56	GC0XP071366	11.1389
	APOBEC3C	Apolipoprotein B MRNA Editing Enzyme Catalytic Subunit 3C	Protein Coding	Q9NRW3	42	GC22P039014	11.1333
	HLA-C	Major Histocompatibility Complex, Class I, C	Protein Coding	P10321	52	GC06M090697	11.1287
	CUX1	Cut Like Homeobox 1	Protein Coding	Q13948	54	GC07P101815	11.1188
	TUBB3	Tubulin Beta 3 Class III	Protein Coding	Q13509	59	GC16P092737	11.0881
	BCCIP	BRCA2 And CDKN1A Interacting Protein	Protein Coding	Q9P287	40	GC10P125823	11.0821
	TCF3	Transcription Factor 3	Protein Coding	P15923	54	GC19M001609	11.0787
	UBE2D2	Ubiquitin Conjugating Enzyme E2 D2	Protein Coding	P62837	51	GC05P139526	11.0645
	H1-4	H1.4 Linker Histone, Cluster Member	Protein Coding	P10412	51	GC06P127117	11.0627
	SRSF1	Serine And Arginine Rich Splicing Factor 1	Protein Coding	Q07955	51	GC17M072332	11.0603
	NOP53	NOP53 Ribosome Biogenesis Factor	Protein Coding	Q9NZM5	42	GC19P103361	11.0594
	SDE2	SDE2 Telomere Maintenance Homolog	Protein Coding	Q6IQ49	38	GC01M225982	11.0487
	DDX39B	DExD-Box Helicase 39B	Protein Coding	Q13838	50	GC06M031530	11.046
	MIR132	MicroRNA 132	RNA Gene		29	GC17M002049	11.0376
	RBBP7	RB Binding Protein 7, Chromatin Remodeling Factor	Protein Coding	Q16576	49	GC0XM016839	11.0303
	CDKN1C	Cyclin Dependent Kinase Inhibitor 1C	Protein Coding	P49918	54	GC11M010313	11.0298
	CD4	CD4 Molecule	Protein Coding	P01730	58	GC12P006786	11.0255
	NR4A1	Nuclear Receptor Subfamily 4 Group A Member 1	Protein Coding	P22736	56	GC12P052022	11.0202
	TH	Tyrosine Hydroxylase	Protein Coding	P07101	59	GC11M002163	11.0163
	PSMA4	Proteasome 20S Subunit Alpha 4	Protein Coding	P25789	51	GC15P078540	11.015
	LOC106099062	HBB Recombination Region	Functional Element		10	GC11P007612	11.0133
	ORC6	Origin Recognition Complex Subunit 6	Protein Coding	Q9Y5N6	48	GC16P046689	10.9967
	PAK1	P21 (RAC1) Activated Kinase 1	Protein Coding	Q13153	60	GC11M121650	10.9736
	PSEN1	Presenilin 1	Protein Coding	P49768	61	GC14P073136	10.9729
	PIAS3	Protein Inhibitor Of Activated STAT 3	Protein Coding	Q9Y6X2	49	GC01M145848	10.9716
	MT-ND4L	Mitochondrially Encoded NADH:Ubiquinone Oxidoreductase Core Subunit 4L	Protein Coding	P03901	35	GCMTP010472	10.9578
	SOX2	SRY-Box Transcription Factor 2	Protein Coding	P48431	54	GC03P181711	10.9553
	MIR23B	MicroRNA 23b	RNA Gene		27	GC09P095085	10.9449
	HP	Haptoglobin	Protein Coding	P00738	54	GC16P077017	10.9353
	KRT8	Keratin 8	Protein Coding	P05787	55	GC12M052897	10.9314
	ARID1B	AT-Rich Interaction Domain 1B	Protein Coding	Q8NFD5	52	GC06P156777	10.9303
	LOC130055524	ATAC-STARR-Seq Lymphoblastoid Active Region 8299	Functional Element		7	GC14P045315	10.9262
	PBRM1	Polybromo 1	Protein Coding	Q86U86	52	GC03M052545	10.9185
	PDX1	Pancreatic And Duodenal Homeobox 1	Protein Coding	P52945	55	GC13P027921	10.9145
	RBPJ	Recombination Signal Binding Protein For Immunoglobulin Kappa J Region	Protein Coding	Q06330	55	GC04P026105	10.8946
	EEF1A1	Eukaryotic Translation Elongation Factor 1 Alpha 1	Protein Coding	P68104	52	GC06M091272	10.8899
	CSNK1A1	Casein Kinase 1 Alpha 1	Protein Coding	P48729	57	GC05M149492	10.8883
	NFIC	Nuclear Factor I C	Protein Coding	P08651	49	GC19P003314	10.8859
	CCNO	Cyclin O	Protein Coding	P22674	49	GC05M055231	10.8859
	PTPN22	Protein Tyrosine Phosphatase Non-Receptor Type 22	Protein Coding	Q9Y2R2	55	GC01M113813	10.8849
	CUL5	Cullin 5	Protein Coding	Q93034	51	GC11P108008	10.8831
	KIF22	Kinesin Family Member 22	Protein Coding	Q14807	52	GC16P065984	10.8774
	DYNC1H1	Dynein Cytoplasmic 1 Heavy Chain 1	Protein Coding	Q14204	54	GC14P114644	10.8746
	MIR15A	MicroRNA 15a	RNA Gene		23	GC13M050049	10.8734
	CYP2D6	Cytochrome P450 Family 2 Subfamily D Member 6	Protein Coding	P10635	55	GC22M042126	10.8699
	U2AF1	U2 Small Nuclear RNA Auxiliary Factor 1	Protein Coding	Q01081	51	GC21M043092	10.8621
	MYD88	MYD88 Innate Immune Signal Transduction Adaptor	Protein Coding	Q99836	57	GC03P038257	10.8596
	MIRLET7D	MicroRNA Let-7d	RNA Gene		29	GC09P094178	10.8575
	XIAP	X-Linked Inhibitor Of Apoptosis	Protein Coding	P98170	60	GC0XP123859	10.8505
	BMPR1A	Bone Morphogenetic Protein Receptor Type 1A	Protein Coding	P36894	60	GC10P106576	10.8469
	DCAF1	DDB1 And CUL4 Associated Factor 1	Protein Coding	Q9Y4B6	47	GC03M051395	10.8246
	NDUFAF5	NADH:Ubiquinone Oxidoreductase Complex Assembly Factor 5	Protein Coding	Q5TEU4	44	GC20P013990	10.8123
	TNFRSF1B	TNF Receptor Superfamily Member 1B	Protein Coding	P20333	57	GC01P014314	10.805
	LRRK2	Leucine Rich Repeat Kinase 2	Protein Coding	Q5S007	58	GC12P040196	10.8045
	CDC25B	Cell Division Cycle 25B	Protein Coding	P30305	54	GC20P007610	10.8043
	CP	Ceruloplasmin	Protein Coding	P00450	57	GC03M149162	10.7982
	LPL	Lipoprotein Lipase	Protein Coding	P06858	58	GC08P019901	10.7734
	SAFB	Scaffold Attachment Factor B	Protein Coding	Q15424	47	GC19P005623	10.7693
	MAP2K1	Mitogen-Activated Protein Kinase Kinase 1	Protein Coding	Q02750	63	GC15P066386	10.7681
	COX5A	Cytochrome C Oxidase Subunit 5A	Protein Coding	P20674	52	GC15M074919	10.768
	CXCR4	C-X-C Motif Chemokine Receptor 4	Protein Coding	P61073	61	GC02M136114	10.7599
	SPAST	Spastin	Protein Coding	Q9UBP0	50	GC02P032063	10.7579
	AGTR1	Angiotensin II Receptor Type 1	Protein Coding	P30556	60	GC03P148697	10.7575
	EPO	Erythropoietin	Protein Coding	P01588	51	GC07P100720	10.7547
	UQCC2	Ubiquinol-Cytochrome C Reductase Complex Assembly Factor 2	Protein Coding	Q9BRT2	46	GC06M033694	10.7439
	TK1	Thymidine Kinase 1	Protein Coding	P04183	54	GC17M078175	10.7207
	INO80C	INO80 Complex Subunit C	Protein Coding	Q6PI98	40	GC18M035452	10.7044
	PIK3C2A	Phosphatidylinositol-4-Phosphate 3-Kinase Catalytic Subunit Type 2 Alpha	Protein Coding	O00443	55	GC11M017898	10.6902
	MTPAP	Mitochondrial Poly(A) Polymerase	Protein Coding	Q9NVV4	48	GC10M035299	10.6883
	WAPL	WAPL Cohesin Release Factor	Protein Coding	Q7Z5K2	46	GC10M086436	10.6852
	SMN1	Survival Of Motor Neuron 1, Telomeric	Protein Coding	Q16637	49	GC05P070924	10.6778
	LBR	Lamin B Receptor	Protein Coding	Q14739	55	GC01M225401	10.6776
	KHSRP	KH-Type Splicing Regulatory Protein	Protein Coding	Q92945	45	GC19M006413	10.6736
	MTREX	Mtr4 Exosome RNA Helicase	Protein Coding	P42285	45	GC05P055310	10.669
	SREBF1	Sterol Regulatory Element Binding Transcription Factor 1	Protein Coding	P36956	57	GC17M017810	10.6608
	PBX1	PBX Homeobox 1	Protein Coding	P40424	57	GC01P164524	10.6514
	ABCC9	ATP Binding Cassette Subfamily C Member 9	Protein Coding	O60706	54	GC12M021797	10.6497
	MAPKAPK2	MAPK Activated Protein Kinase 2	Protein Coding	P49137	54	GC01P206684	10.6491
	ABCC1	ATP Binding Cassette Subfamily C Member 1 (ABCC1 Blood Group)	Protein Coding	P33527	56	GC16P015949	10.6467
	SOX17	SRY-Box Transcription Factor 17	Protein Coding	Q9H6I2	50	GC08P054457	10.6374
	NOD2	Nucleotide Binding Oligomerization Domain Containing 2	Protein Coding	Q9HC29	56	GC16P050693	10.6317
	IARS2	Isoleucyl-TRNA Synthetase 2, Mitochondrial	Protein Coding	Q9NSE4	49	GC01P220094	10.6295
	VCPIP1	Valosin Containing Protein Interacting Protein 1	Protein Coding	Q96JH7	43	GC08M066628	10.6289
	ERCC8-AS1	ERCC8 Antisense RNA 1	RNA Gene		14	GC05P060915	10.6238
	FOXK2	Forkhead Box K2	Protein Coding	Q01167	44	GC17P082519	10.6233
	PRDX5	Peroxiredoxin 5	Protein Coding	P30044	52	GC11P084452	10.6226
	HSPA9	Heat Shock Protein Family A (Hsp70) Member 9	Protein Coding	P38646	56	GC05M138554	10.6208
	FGF7	Fibroblast Growth Factor 7	Protein Coding	P21781	52	GC15P049423	10.6205
	NR2E3	Nuclear Receptor Subfamily 2 Group E Member 3	Protein Coding	Q9Y5X4	50	GC15P071792	10.6165
	KDM4B	Lysine Demethylase 4B	Protein Coding	O94953	53	GC19P004969	10.6103
	SIRT2	Sirtuin 2	Protein Coding	Q8IXJ6	56	GC19M038878	10.6062
	CDC42	Cell Division Cycle 42	Protein Coding	P60953	59	GC01P022052	10.6038
	CASP7	Caspase 7	Protein Coding	P55210	57	GC10P113679	10.603
	ZUP1	Zinc Finger Containing Ubiquitin Peptidase 1	Protein Coding	Q96AP4	42	GC06M116653	10.6028
	DDX21	DExD-Box Helicase 21	Protein Coding	Q9NR30	45	GC10P068956	10.6011
	NUCKS1	Nuclear Casein Kinase And Cyclin Dependent Kinase Substrate 1	Protein Coding	Q9H1E3	41	GC01M205712	10.5893
	CALR	Calreticulin	Protein Coding	P27797	60	GC19P012938	10.5891
	ZNF281	Zinc Finger Protein 281	Protein Coding	Q9Y2X9	42	GC01M200404	10.5886
	PSMB7	Proteasome 20S Subunit Beta 7	Protein Coding	Q99436	47	GC09M124353	10.5845
	UVRAG	UV Radiation Resistance Associated	Protein Coding	Q9P2Y5	48	GC11P075815	10.5785
	JUP	Junction Plakoglobin	Protein Coding	P14923	57	GC17M041754	10.5696
	BRD8	Bromodomain Containing 8	Protein Coding	Q9H0E9	44	GC05M138210	10.5668
	PAX5	Paired Box 5	Protein Coding	Q02548	54	GC09M037014	10.565
	KITLG	KIT Ligand	Protein Coding	P21583	55	GC12M088492	10.5562
	TGFBR1	Transforming Growth Factor Beta Receptor 1	Protein Coding	P36897	62	GC09P099696	10.5554
	SPIRE2	Spire Type Actin Nucleation Factor 2	Protein Coding	Q8WWL2	43	GC16P089818	10.5421
	S100A8	S100 Calcium Binding Protein A8	Protein Coding	P05109	50	GC01M159750	10.5414
	MTA2	Metastasis Associated 1 Family Member 2	Protein Coding	O94776	49	GC11M121064	10.5313
	MIR146B	MicroRNA 146b	RNA Gene		28	GC10P102436	10.5245
	ENO1	Enolase 1	Protein Coding	P06733	56	GC01M008861	10.5239
	DDX17	DEAD-Box Helicase 17	Protein Coding	Q92841	48	GC22M038483	10.5212
	PRDM2	PR/SET Domain 2	Protein Coding	Q13029	49	GC01P013700	10.5211
	HADHB	Hydroxyacyl-CoA Dehydrogenase Trifunctional Multienzyme Complex Subunit Beta	Protein Coding	P55084	55	GC02P026243	10.5181
	MT-TN	Mitochondrially Encoded TRNA-Asn (AAU/C)	RNA Gene		19	GCMTM005659	10.5105
	INO80B	INO80 Complex Subunit B	Protein Coding	Q9C086	34	GC02P074785	10.5096
	FOXRED1	FAD Dependent Oxidoreductase Domain Containing 1	Protein Coding	Q96CU9	49	GC11P126269	10.5078
	NCAPD3	Non-SMC Condensin II Complex Subunit D3	Protein Coding	P42695	49	GC11M134150	10.5021
	SRF	Serum Response Factor	Protein Coding	P11831	52	GC06P043171	10.5017
	TFCP2	Transcription Factor CP2	Protein Coding	Q12800	49	GC12M051093	10.4986
	MIR143	MicroRNA 143	RNA Gene		30	GC05P150871	10.4935
	NPAS2	Neuronal PAS Domain Protein 2	Protein Coding	Q99743	48	GC02P100820	10.4901
	SP3	Sp3 Transcription Factor	Protein Coding	Q02447	51	GC02M173882	10.4795
	NF2	NF2, Moesin-Ezrin-Radixin Like (MERLIN) Tumor Suppressor	Protein Coding	P35240	57	GC22P029603	10.4794
	XPO1	Exportin 1	Protein Coding	O14980	56	GC02M061445	10.4789
	SENP6	SUMO Specific Peptidase 6	Protein Coding	Q9GZR1	45	GC06P075601	10.4744
	CDC20	Cell Division Cycle 20	Protein Coding	Q12834	54	GC01P043358	10.4721
	WWOX	WW Domain Containing Oxidoreductase	Protein Coding	Q9NZC7	54	GC16P078099	10.4657
	KMT2B	Lysine Methyltransferase 2B	Protein Coding	Q9UMN6	48	GC19P102957	10.4632
	SMG1	SMG1 Nonsense Mediated MRNA Decay Associated PI3K Related Kinase	Protein Coding	Q96Q15	46	GC16M020169	10.4628
	POLR2M	RNA Polymerase II Subunit M	Protein Coding	Q6EEV4	38	GC15P057706	10.451
	BCLAF1	BCL2 Associated Transcription Factor 1	Protein Coding	Q9NYF8	47	GC06M136256	10.4463
	CDC14B	Cell Division Cycle 14B	Protein Coding	O60729	43	GC09M096490	10.4407
	H1-3	H1.3 Linker Histone, Cluster Member	Protein Coding	P16402	45	GC06M091689	10.4387
	SCN5A	Sodium Voltage-Gated Channel Alpha Subunit 5	Protein Coding	Q14524	58	GC03M038672	10.4318
	RPS19	Ribosomal Protein S19	Protein Coding	P39019	56	GC19P103158	10.4253
	PPP2R5C	Protein Phosphatase 2 Regulatory Subunit B'Gamma	Protein Coding	Q13362	49	GC14P115694	10.4251
	REL	REL Proto-Oncogene, NF-KB Subunit	Protein Coding	Q04864	55	GC02P060881	10.4245
	CCL5	C-C Motif Chemokine Ligand 5	Protein Coding	P13501	52	GC17M035871	10.4179
	DNAJA3	DnaJ Heat Shock Protein Family (Hsp40) Member A3	Protein Coding	Q96EY1	47	GC16P004425	10.4058
	PPP1R10	Protein Phosphatase 1 Regulatory Subunit 10	Protein Coding	Q96QC0	45	GC06M030600	10.4052
	PRPF8	Pre-MRNA Processing Factor 8	Protein Coding	Q6P2Q9	50	GC17M001650	10.4043
	GSS	Glutathione Synthetase	Protein Coding	P48637	54	GC20M034928	10.3977
	MIR373	MicroRNA 373	RNA Gene		26	GC19P103679	10.3941
	MBP	Myelin Basic Protein	Protein Coding	P02686	53	GC18M076978	10.3932
	MTERF1	Mitochondrial Transcription Termination Factor 1	Protein Coding	Q99551	43	GC07M091692	10.3832
	FOSL1	FOS Like 1, AP-1 Transcription Factor Subunit	Protein Coding	P15407	54	GC11M121228	10.3816
	BCYRN1	Brain Cytoplasmic RNA 1	RNA Gene		26	GC02P047253	10.3789
	LINP1	LncRNA In Non-Homologous End Joining Pathway 1	RNA Gene		21	GC10P006709	10.3771
	CDKN2AIP	CDKN2A Interacting Protein	Protein Coding	Q9NXV6	42	GC04P183444	10.3757
	MORF4L2	Mortality Factor 4 Like 2	Protein Coding	Q15014	45	GC0XM103675	10.3711
	RCHY1	Ring Finger And CHY Zinc Finger Domain Containing 1	Protein Coding	Q96PM5	41	GC04M075479	10.371
	NKX2-1	NK2 Homeobox 1	Protein Coding	P43699	56	GC14M036516	10.3678
	EDN1	Endothelin 1	Protein Coding	P05305	57	GC06P012236	10.3666
	THBD	Thrombomodulin	Protein Coding	P07204	55	GC20M023026	10.3545
	NR1H4	Nuclear Receptor Subfamily 1 Group H Member 4	Protein Coding	Q96RI1	56	GC12P100473	10.3522
	ATMIN	ATM Interactor	Protein Coding	O43313	39	GC16P081035	10.3475
	SUZ12	SUZ12 Polycomb Repressive Complex 2 Subunit	Protein Coding	Q15022	51	GC17P031937	10.3432
	RCC2	Regulator Of Chromosome Condensation 2	Protein Coding	Q9P258	44	GC01M017406	10.3421
	TPX2	TPX2 Microtubule Nucleation Factor	Protein Coding	Q9ULW0	51	GC20P031739	10.34
	GINS3	GINS Complex Subunit 3	Protein Coding	Q9BRX5	43	GC16P067986	10.3345
	RPL11	Ribosomal Protein L11	Protein Coding	P62913	56	GC01P023691	10.3331
	LARS1	Leucyl-TRNA Synthetase 1	Protein Coding	Q9P2J5	52	GC05M146114	10.3304
	SLC19A1	Solute Carrier Family 19 Member 1	Protein Coding	P41440	55	GC21M045493	10.3191
	SP100	SP100 Nuclear Antigen	Protein Coding	P23497	49	GC02P230415	10.3183
	SIRT3	Sirtuin 3	Protein Coding	Q9NTG7	56	GC11M000215	10.3169
	NEK2	NIMA Related Kinase 2	Protein Coding	P51955	58	GC01M211658	10.3119
	WFS1	Wolframin ER Transmembrane Glycoprotein	Protein Coding	O76024	54	GC04P006269	10.3057
	GBA1	Glucosylceramidase Beta 1	Protein Coding	P04062	58	GC01M159917	10.3043
	C9orf72	C9orf72-SMCR8 Complex Subunit	Protein Coding	Q96LT7	49	GC09M029474	10.294
	NR4A2	Nuclear Receptor Subfamily 4 Group A Member 2	Protein Coding	P43354	54	GC02M156324	10.285
	SHLD1	Shieldin Complex Subunit 1	Protein Coding	Q8IYI0	36	GC20P005750	10.2819
	RFX2	Regulatory Factor X2	Protein Coding	P48378	48	GC19M005993	10.2748
	DSP	Desmoplakin	Protein Coding	P15924	58	GC06P007541	10.2736
	PIAS2	Protein Inhibitor Of Activated STAT 2	Protein Coding	O75928	50	GC18M046808	10.2709
	DPYD	Dihydropyrimidine Dehydrogenase	Protein Coding	Q12882	60	GC01M097015	10.2586
	EFTUD2	Elongation Factor Tu GTP Binding Domain Containing 2	Protein Coding	Q15029	51	GC17M071846	10.2499
	PLEC	Plectin	Protein Coding	Q15149	52	GC08M146461	10.2407
	NKX2-5	NK2 Homeobox 5	Protein Coding	P52952	54	GC05M173232	10.2331
	ADD1	Adducin 1	Protein Coding	P35611	53	GC04P003098	10.2266
	UFD1	Ubiquitin Recognition Factor In ER Associated Degradation 1	Protein Coding	Q92890	51	GC22M019917	10.2262
	MAPK12	Mitogen-Activated Protein Kinase 12	Protein Coding	P53778	54	GC22M075022	10.2197
	HSF4	Heat Shock Transcription Factor 4	Protein Coding	Q9ULV5	49	GC16P075764	10.2103
	SKIC2	SKI2 Subunit Of Superkiller Complex	Protein Coding	Q15477	51	GC06P134506	10.2101
	FMN2	Formin 2	Protein Coding	Q9NZ56	46	GC01P240014	10.2043
	FASN	Fatty Acid Synthase	Protein Coding	P49327	57	GC17M082078	10.2038
	GLA	Galactosidase Alpha	Protein Coding	P06280	58	GC0XM101393	10.2025
	WDR76	WD Repeat Domain 76	Protein Coding	Q9H967	41	GC15P043826	10.193
	CACNA1G-AS1	CACNA1G Antisense RNA 1	RNA Gene		22	GC17M072204	10.1918
	PRMT1	Protein Arginine Methyltransferase 1	Protein Coding	Q99873	56	GC19P049675	10.1909
	CTNS	Cystinosin, Lysosomal Cystine Transporter	Protein Coding	O60931	52	GC17P003636	10.1853
	MTRR	5-Methyltetrahydrofolate-Homocysteine Methyltransferase Reductase	Protein Coding	Q9UBK8	52	GC05P007851	10.185
	MECOM	MDS1 And EVI1 Complex Locus	Protein Coding	Q03112	56	GC03M169083	10.1847
	GLI3	GLI Family Zinc Finger 3	Protein Coding	P10071	57	GC07M041960	10.178
	FLNC	Filamin C	Protein Coding	Q14315	53	GC07P128830	10.1737
	APOA1	Apolipoprotein A1	Protein Coding	P02647	59	GC11M116835	10.1718
	LYN	LYN Proto-Oncogene, Src Family Tyrosine Kinase	Protein Coding	P07948	57	GC08P055879	10.1638
	MIR93	MicroRNA 93	RNA Gene		28	GC07M104746	10.1619
	CD44	CD44 Molecule (Indian Blood Group)	Protein Coding	P16070	57	GC11P035139	10.1614
	RBL2	RB Transcriptional Corepressor Like 2	Protein Coding	Q08999	53	GC16P053433	10.1557
	PRSS1	Serine Protease 1	Protein Coding	P07477	52	GC07P155693	10.1508
	TYR	Tyrosinase	Protein Coding	P14679	57	GC11P089177	10.147
	TCEA2	Transcription Elongation Factor A2	Protein Coding	Q15560	44	GC20P064049	10.141
	ELOC	Elongin C	Protein Coding	Q15369	50	GC08M073939	10.1401
	CIRBP	Cold Inducible RNA Binding Protein	Protein Coding	Q14011	42	GC19P001259	10.137
	BMP7	Bone Morphogenetic Protein 7	Protein Coding	P18075	55	GC20M057168	10.1321
	NDUFS3	NADH:Ubiquinone Oxidoreductase Core Subunit S3	Protein Coding	O75489	54	GC11P047594	10.1301
	RELB	RELB Proto-Oncogene, NF-KB Subunit	Protein Coding	Q01201	54	GC19P103273	10.1299
	KMT5B	Lysine Methyltransferase 5B	Protein Coding	Q4FZB7	50	GC11M121348	10.1287
	SNRNP200	Small Nuclear Ribonucleoprotein U5 Subunit 200	Protein Coding	O75643	50	GC02M100510	10.1219
	HSD17B4	Hydroxysteroid 17-Beta Dehydrogenase 4	Protein Coding	P51659	55	GC05P119452	10.1202
	MPZ	Myelin Protein Zero	Protein Coding	P25189	52	GC01M161304	10.0983
	PRNP	Prion Protein (Kanno Blood Group)	Protein Coding	F7VJQ1	57	GC20P004686	10.0965
	MYH7	Myosin Heavy Chain 7	Protein Coding	P12883	56	GC14M023412	10.0938
	MIR140	MicroRNA 140	RNA Gene		30	GC16P076899	10.0884
	AKT3	AKT Serine/Threonine Kinase 3	Protein Coding	Q9Y243	63	GC01M243488	10.0854
	PGK1	Phosphoglycerate Kinase 1	Protein Coding	P00558	58	GC0XP078118	10.0773
	MIRLET7E	MicroRNA Let-7e	RNA Gene		26	GC19P103568	10.0504
	PDGFRB	Platelet Derived Growth Factor Receptor Beta	Protein Coding	P09619	62	GC05M150113	10.0496
	SIN3A	SIN3 Transcription Regulator Family Member A	Protein Coding	Q96ST3	54	GC15M075369	10.0489
	ATF1	Activating Transcription Factor 1	Protein Coding	P18846	52	GC12P050763	10.0475
	PSIP1	PC4 And SRSF1 Interacting Protein 1	Protein Coding	O75475	48	GC09M015464	10.0418
	HBG2	Hemoglobin Subunit Gamma 2	Protein Coding	P69892	50	GC11M010425	10.0389
	GGT1	Gamma-Glutamyltransferase 1	Protein Coding	P19440	57	GC22P024583	10.0339
	LOC130058543	ATAC-STARR-Seq Lymphoblastoid Active Region 10486	Functional Element		9	GC16P078278	10.0306
	FBL	Fibrillarin	Protein Coding	P22087	51	GC19M039834	10.0244
	NGF	Nerve Growth Factor	Protein Coding	P01138	60	GC01M115285	10.015
	UGT1A7	UDP Glucuronosyltransferase Family 1 Member A7	Protein Coding	Q9HAW7	48	GC02P233681	10.0055
	MIR130A	MicroRNA 130a	RNA Gene		28	GC11P057641	10
	H3-7	H3.7 Histone (Putative)	Protein Coding	Q5TEC6	28	GC01M159150	9.99698
	TNFAIP3	TNF Alpha Induced Protein 3	Protein Coding	P21580	57	GC06P137866	9.99667
	LOC106721785	BRCA2 Promoter/Silencer Region	Functional Element		6	GC13P032314	9.99643
	RFX1	Regulatory Factor X1	Protein Coding	P22670	48	GC19M013961	9.99261
	KMT2D	Lysine Methyltransferase 2D	Protein Coding	O14686	52	GC12M049018	9.99259
	ACTG1	Actin Gamma 1	Protein Coding	P63261	56	GC17M081509	9.99166
	MYBL2	MYB Proto-Oncogene Like 2	Protein Coding	P10244	50	GC20P043667	9.98871
	EID3	EP300 Interacting Inhibitor Of Differentiation 3	Protein Coding	Q8N140	40	GC12P104303	9.98781
	PRDX1	Peroxiredoxin 1	Protein Coding	Q06830	57	GC01M045717	9.9839
	SPINDOC	Spindlin Interactor And Repressor Of Chromatin Binding	Protein Coding	Q9BUA3	36	GC11P084397	9.98302
	MIR486-1	MicroRNA 486-1	RNA Gene		25	GC08M041660	9.98216
	DES	Desmin	Protein Coding	P17661	56	GC02P219418	9.97905
	PARPBP	PARP1 Binding Protein	Protein Coding	Q9NWS1	36	GC12P102120	9.97186
	CIITA	Class II Major Histocompatibility Complex Transactivator	Protein Coding	P33076	52	GC16P065249	9.97058
	MYOD1	Myogenic Differentiation 1	Protein Coding	P15172	55	GC11P017719	9.97023
	NR1D1	Nuclear Receptor Subfamily 1 Group D Member 1	Protein Coding	P20393	55	GC17M040092	9.96715
	BCAS2	BCAS2 Pre-MRNA Processing Factor	Protein Coding	O75934	41	GC01M114567	9.96651
	GZMB	Granzyme B	Protein Coding	P10144	56	GC14M024630	9.96319
	CDC27	Cell Division Cycle 27	Protein Coding	P30260	50	GC17M047117	9.95623
	NAT1	N-Acetyltransferase 1	Protein Coding	P18440	53	GC08P018183	9.95488
	UBE2L3	Ubiquitin Conjugating Enzyme E2 L3	Protein Coding	P68036	54	GC22P021549	9.95339
	ELANE	Elastase, Neutrophil Expressed	Protein Coding	P08246	60	GC19P101835	9.94025
	ING2	Inhibitor Of Growth Family Member 2	Protein Coding	Q9H160	43	GC04P183504	9.93266
	COX15	Cytochrome C Oxidase Assembly Homolog COX15	Protein Coding	Q7KZN9	50	GC10M099696	9.92852
	LOC654780	Splicing Factor Proline/Glutamine-Rich	RNA Gene		18	GC16M084193	9.92439
	HORMAD1	HORMA Domain Containing 1	Protein Coding	Q86X24	45	GC01M159633	9.92297
	FLI1	Fli-1 Proto-Oncogene, ETS Transcription Factor	Protein Coding	Q01543	55	GC11P128686	9.92119
	MYBBP1A	MYB Binding Protein 1a	Protein Coding	Q9BQG0	45	GC17M004538	9.91959
	NOS1	Nitric Oxide Synthase 1	Protein Coding	P29475	57	GC12M117208	9.91154
	MTHFD1	Methylenetetrahydrofolate Dehydrogenase, Cyclohydrolase And Formyltetrahydrofolate Synthetase 1	Protein Coding	P11586	54	GC14P064388	9.91118
	NRF1	Nuclear Respiratory Factor 1	Protein Coding	Q16656	52	GC07P129611	9.90863
	GZMA	Granzyme A	Protein Coding	P12544	51	GC05P055102	9.89895
	PHF1	PHD Finger Protein 1	Protein Coding	O43189	49	GC06P125567	9.89214
	CSF2	Colony Stimulating Factor 2	Protein Coding	P04141	54	GC05P132073	9.89023
	SPG11	SPG11 Vesicle Trafficking Associated, Spatacsin	Protein Coding	Q96JI7	49	GC15M044725	9.88834
	MIR31	MicroRNA 31	RNA Gene		27	GC09M022098	9.87886
	GNB1	G Protein Subunit Beta 1	Protein Coding	P62873	54	GC01M001785	9.87821
	GPX4	Glutathione Peroxidase 4	Protein Coding	P36969	56	GC19P001103	9.87787
	RORA	RAR Related Orphan Receptor A	Protein Coding	P35398	57	GC15M060488	9.87718
	GATAD2B	GATA Zinc Finger Domain Containing 2B	Protein Coding	Q8WXI9	50	GC01M159792	9.87397
	MIR16-1	MicroRNA 16-1	RNA Gene		26	GC13M050048	9.8711
	FCGR2A	Fc Gamma Receptor IIa	Protein Coding	P12318	57	GC01P161505	9.86791
	DAPK1	Death Associated Protein Kinase 1	Protein Coding	P53355	57	GC09P087497	9.86669
	SNRPB	Small Nuclear Ribonucleoprotein Polypeptides B And B1	Protein Coding	P14678	51	GC20M002461	9.86521
	NAT10	N-Acetyltransferase 10	Protein Coding	Q9H0A0	47	GC11P034105	9.85887
	ARID5B	AT-Rich Interaction Domain 5B	Protein Coding	Q14865	47	GC10P061901	9.85507
	HBB-LCR	Beta-Globin Locus Control Region	Functional Element		11	GC11P007616	9.85393
	TPR	Translocated Promoter Region, Nuclear Basket Protein	Protein Coding	P12270	50	GC01M186323	9.8504
	RPL5	Ribosomal Protein L5	Protein Coding	P46777	55	GC01P092836	9.84989
	NKX3-1	NK3 Homeobox 1	Protein Coding	Q99801	49	GC08M023678	9.84857
	HDAC5	Histone Deacetylase 5	Protein Coding	Q9UQL6	56	GC17M044076	9.84838
	UHRF2	Ubiquitin Like With PHD And Ring Finger Domains 2	Protein Coding	Q96PU4	43	GC09P006413	9.84521
	HNRNPM	Heterogeneous Nuclear Ribonucleoprotein M	Protein Coding	P52272	44	GC19P008444	9.84343
	SHLD3	Shieldin Complex Subunit 3	Protein Coding	Q6ZNX1	19	GC05P065640	9.84163
	KEAP1	Kelch Like ECH Associated Protein 1	Protein Coding	Q14145	56	GC19M010486	9.83783
	GRN	Granulin Precursor	Protein Coding	P28799	56	GC17P044345	9.83188
	COL1A2	Collagen Type I Alpha 2 Chain	Protein Coding	P08123	56	GC07P094394	9.82948
	LAS1L	LAS1 Like Ribosome Biogenesis Factor	Protein Coding	Q9Y4W2	44	GC0XM065440	9.82802
	SLC17A5	Solute Carrier Family 17 Member 5	Protein Coding	Q9NRA2	54	GC06M073593	9.8235
	RPLP0	Ribosomal Protein Lateral Stalk Subunit P0	Protein Coding	P05388	49	GC12M120196	9.81977
	MIR320A	MicroRNA 320a	RNA Gene		28	GC08M022301	9.81023
	FOXL2	Forkhead Box L2	Protein Coding	P58012	50	GC03M138944	9.8079
	RYR1	Ryanodine Receptor 1	Protein Coding	P21817	56	GC19P103024	9.79138
	EPAS1	Endothelial PAS Domain Protein 1	Protein Coding	Q99814	59	GC02P046293	9.78185
	ACTR2	Actin Related Protein 2	Protein Coding	P61160	50	GC02P065227	9.78172
	AKT2	AKT Serine/Threonine Kinase 2	Protein Coding	P31751	62	GC19M040230	9.77964
	ATP5PO	ATP Synthase Peripheral Stalk Subunit OSCP	Protein Coding	P48047	51	GC21M033904	9.77318
	TAF4	TATA-Box Binding Protein Associated Factor 4	Protein Coding	O00268	47	GC20M062012	9.76774
	MRGBP	MRG Domain Binding Protein	Protein Coding	Q9NV56	40	GC20P066427	9.76572
	RPL7	Ribosomal Protein L7	Protein Coding	P18124	49	GC08M073290	9.76097
	KARS1	Lysyl-TRNA Synthetase 1	Protein Coding	Q15046	54	GC16M075973	9.75752
	NEAT1	Nuclear Paraspeckle Assembly Transcript 1	RNA Gene		32	GC11P084565	9.74537
	PLAUR	Plasminogen Activator, Urokinase Receptor	Protein Coding	Q03405	53	GC19M043646	9.74109
	BAG6	BAG Cochaperone 6	Protein Coding	P46379	46	GC06M031639	9.73809
	TET3	Tet Methylcytosine Dioxygenase 3	Protein Coding	O43151	49	GC02P073994	9.73744
	TGFA	Transforming Growth Factor Alpha	Protein Coding	P01135	54	GC02M070447	9.7305
	APOBEC3F	Apolipoprotein B MRNA Editing Enzyme Catalytic Subunit 3F	Protein Coding	Q8IUX4	42	GC22P039040	9.72297
	JUND	JunD Proto-Oncogene, AP-1 Transcription Factor Subunit	Protein Coding	P17535	50	GC19M018279	9.72137
	MIR195	MicroRNA 195	RNA Gene		26	GC17M016815	9.71149
	JMJD1C	Jumonji Domain Containing 1C	Protein Coding	Q15652	50	GC10M063167	9.69508
	ELL	Elongation Factor For RNA Polymerase II	Protein Coding	P55199	47	GC19M088362	9.68817
	ZNF668	Zinc Finger Protein 668	Protein Coding	Q96K58	39	GC16M043335	9.67886
	COX10	Cytochrome C Oxidase Assembly Factor Heme A:Farnesyltransferase COX10	Protein Coding	Q12887	52	GC17P014069	9.67853
	SMPD1	Sphingomyelin Phosphodiesterase 1	Protein Coding	P17405	57	GC11P006390	9.67435
	CIAO2B	Cytosolic Iron-Sulfur Assembly Component 2B	Protein Coding	Q9Y3D0	43	GC16M067267	9.66905
	NFATC1	Nuclear Factor Of Activated T Cells 1	Protein Coding	O95644	56	GC18P079395	9.66812
	POLR1H	RNA Polymerase I Subunit H	Protein Coding	Q9P1U0	43	GC06P134154	9.65682
	CCNT1	Cyclin T1	Protein Coding	O60563	49	GC12M048688	9.6539
	AEN	Apoptosis Enhancing Nuclease	Protein Coding	Q8WTP8	41	GC15P088604	9.65322
	PUF60	Poly(U) Binding Splicing Factor 60	Protein Coding	Q9UHX1	50	GC08M143816	9.65016
	MICA	MHC Class I Polypeptide-Related Sequence A	Protein Coding	Q29983	47	GC06P031399	9.64861
	NUP205	Nucleoporin 205	Protein Coding	Q92621	47	GC07P135557	9.64217
	ING3	Inhibitor Of Growth Family Member 3	Protein Coding	Q9NXR8	46	GC07P120950	9.62917
	LRPPRC	Leucine Rich Pentatricopeptide Repeat Containing	Protein Coding	P42704	51	GC02M043886	9.62794
	LARS2	Leucyl-TRNA Synthetase 2, Mitochondrial	Protein Coding	Q15031	53	GC03P055822	9.62637
	PHF20	PHD Finger Protein 20	Protein Coding	Q9BVI0	45	GC20P035771	9.61802
	USF1	Upstream Transcription Factor 1	Protein Coding	P22415	52	GC01M161039	9.61235
	TUBA1A	Tubulin Alpha 1a	Protein Coding	Q71U36	57	GC12M049184	9.60731
	E2F8	E2F Transcription Factor 8	Protein Coding	A0AVK6	41	GC11M019203	9.60517
	TEX15	Testis Expressed 15, Meiosis And Synapsis Associated	Protein Coding	Q9BXT5	41	GC08M030831	9.60304
	BAD	BCL2 Associated Agonist Of Cell Death	Protein Coding	Q92934	52	GC11M121136	9.59588
	GRHL2	Grainyhead Like Transcription Factor 2	Protein Coding	Q6ISB3	48	GC08P101492	9.59376
	ASH2L	ASH2 Like, Histone Lysine Methyltransferase Complex Subunit	Protein Coding	Q9UBL3	49	GC08P039470	9.58886
	TUFM	Tu Translation Elongation Factor, Mitochondrial	Protein Coding	P49411	54	GC16M043103	9.58838
	MIR18A	MicroRNA 18a	RNA Gene		25	GC13P091665	9.58562
	MIR10B	MicroRNA 10b	RNA Gene		28	GC02P176150	9.58132
	GJB1	Gap Junction Protein Beta 1	Protein Coding	P08034	55	GC0XP071212	9.57791
	GATAD2A	GATA Zinc Finger Domain Containing 2A	Protein Coding	Q86YP4	44	GC19P102659	9.57743
	NOP56	NOP56 Ribonucleoprotein	Protein Coding	O00567	52	GC20P007575	9.57182
	CNBP	CCHC-Type Zinc Finger Nucleic Acid Binding Protein	Protein Coding	P62633	52	GC03M129167	9.56987
	MYOG	Myogenin	Protein Coding	P15173	48	GC01M203083	9.56603
	SLC2A1	Solute Carrier Family 2 Member 1	Protein Coding	P11166	61	GC01M042925	9.56138
	MAP3K1	Mitogen-Activated Protein Kinase Kinase Kinase 1	Protein Coding	Q13233	57	GC05P056815	9.55633
	PRKCH	Protein Kinase C Eta	Protein Coding	P24723	57	GC14P061187	9.55499
	MIR200C	MicroRNA 200c	RNA Gene		28	GC12P035965	9.55191
	MCTS1	MCTS1 Re-Initiation And Release Factor	Protein Coding	Q9ULC4	42	GC0XP120594	9.5501
	HNRNPH1	Heterogeneous Nuclear Ribonucleoprotein H1	Protein Coding	P31943	50	GC05M179614	9.54962
	ZBTB4	Zinc Finger And BTB Domain Containing 4	Protein Coding	Q9P1Z0	40	GC17M007459	9.54953
	PSMC3IP	PSMC3 Interacting Protein	Protein Coding	Q9P2W1	48	GC17M042572	9.54562
	NFYB	Nuclear Transcription Factor Y Subunit Beta	Protein Coding	P25208	42	GC12M104117	9.54471
	LYAR	Ly1 Antibody Reactive	Protein Coding	Q9NX58	46	GC04M004685	9.53513
	MB	Myoglobin	Protein Coding	P02144	54	GC22M035606	9.53088
	SDHD	Succinate Dehydrogenase Complex Subunit D	Protein Coding	O14521	53	GC11P112400	9.52566
	NDRG1	N-Myc Downstream Regulated 1	Protein Coding	Q92597	54	GC08M133237	9.52098
	STAT2	Signal Transducer And Activator Of Transcription 2	Protein Coding	P52630	57	GC12M056341	9.51924
	CACNA1A	Calcium Voltage-Gated Channel Subunit Alpha1 A	Protein Coding	O00555	57	GC19M013206	9.51828
	THRB	Thyroid Hormone Receptor Beta	Protein Coding	P10828	57	GC03M024117	9.51594
	CBX8	Chromobox 8	Protein Coding	Q9HC52	43	GC17M079794	9.51559
	H1-10	H1.10 Linker Histone	Protein Coding	Q92522	37	GC03M131626	9.51385
	ACTA2	Actin Alpha 2, Smooth Muscle	Protein Coding	P62736	56	GC10M088935	9.50804
	ZNF385A	Zinc Finger Protein 385A	Protein Coding	Q96PM9	40	GC12M054369	9.50275
	PPAT	Phosphoribosyl Pyrophosphate Amidotransferase	Protein Coding	Q06203	50	GC04M056393	9.50081
	IRF5	Interferon Regulatory Factor 5	Protein Coding	Q13568	55	GC07P128937	9.49935
	THOC1	THO Complex Subunit 1	Protein Coding	Q96FV9	44	GC18M000204	9.49571
	GATA6	GATA Binding Protein 6	Protein Coding	Q92908	56	GC18P022169	9.49479
	GRHL3	Grainyhead Like Transcription Factor 3	Protein Coding	Q8TE85	47	GC01P035207	9.49447
	DNAJA1	DnaJ Heat Shock Protein Family (Hsp40) Member A1	Protein Coding	P31689	49	GC09P033025	9.49375
	IQCB1	IQ Motif Containing B1	Protein Coding	Q15051	49	GC03M121769	9.49282
	FLT1	Fms Related Receptor Tyrosine Kinase 1	Protein Coding	P17948	59	GC13M028300	9.47779
	TFEB	Transcription Factor EB	Protein Coding	P19484	50	GC06M090945	9.47289
	XBP1	X-Box Binding Protein 1	Protein Coding	P17861	55	GC22M028794	9.46646
	CBX4	Chromobox 4	Protein Coding	O00257	44	GC17M079833	9.46254
	CHFR	Checkpoint With Forkhead And Ring Finger Domains	Protein Coding	Q96EP1	45	GC12M132822	9.46184
	ALKBH6	AlkB Homolog 6	Protein Coding	Q3KRA9	32	GC19M036009	9.46056
	LEP	Leptin	Protein Coding	P41159	55	GC07P128241	9.44203
	THPO	Thrombopoietin	Protein Coding	P40225	52	GC03M184371	9.43895
	GCDH	Glutaryl-CoA Dehydrogenase	Protein Coding	Q92947	54	GC19P012891	9.43249
	PBK	PDZ Binding Kinase	Protein Coding	Q96KB5	50	GC08M027809	9.42598
	TPT1	Tumor Protein, Translationally-Controlled 1	Protein Coding	P13693	55	GC13M045333	9.42141
	COL4A4	Collagen Type IV Alpha 4 Chain	Protein Coding	P53420	52	GC02M226973	9.41608
	ING1	Inhibitor Of Growth Family Member 1	Protein Coding	Q9UK53	52	GC13P110712	9.4115
	TBK1	TANK Binding Kinase 1	Protein Coding	Q9UHD2	57	GC12P064451	9.41106
	PCBP2	Poly(RC) Binding Protein 2	Protein Coding	Q15366	48	GC12P053452	9.41039
	HMGCR	3-Hydroxy-3-Methylglutaryl-CoA Reductase	Protein Coding	P04035	56	GC05P075336	9.41017
	CD40	CD40 Molecule	Protein Coding	P25942	59	GC20P046118	9.40954
	SHC1	SHC Adaptor Protein 1	Protein Coding	P29353	52	GC01M154962	9.40027
	PCBP1	Poly(RC) Binding Protein 1	Protein Coding	Q15365	49	GC02P070087	9.3993
	ANXA1	Annexin A1	Protein Coding	P04083	55	GC09P073151	9.39911
	USP39	Ubiquitin Specific Peptidase 39	Protein Coding	Q53GS9	41	GC02P086318	9.39846
	SKAP1-AS2	SKAP1 Antisense RNA 2	RNA Gene		17	GC17P101828	9.39336
	TRIM21	Tripartite Motif Containing 21	Protein Coding	P19474	52	GC11M004384	9.38915
	TCF4	Transcription Factor 4	Protein Coding	P15884	56	GC18M055222	9.38439
	USP9X	Ubiquitin Specific Peptidase 9 X-Linked	Protein Coding	Q93008	57	GC0XP041085	9.38214
	CGGBP1	CGG Triplet Repeat Binding Protein 1	Protein Coding	Q9UFW8	42	GC03M088051	9.37917
	NR1H3	Nuclear Receptor Subfamily 1 Group H Member 3	Protein Coding	Q13133	55	GC11P047248	9.37883
	TIMP1	TIMP Metallopeptidase Inhibitor 1	Protein Coding	P01033	54	GC0XP056576	9.37822
	PMAIP1	Phorbol-12-Myristate-13-Acetate-Induced Protein 1	Protein Coding	Q13794	48	GC18P059899	9.37796
	TRIM26	Tripartite Motif Containing 26	Protein Coding	Q12899	44	GC06M030184	9.37755
	ARID2	AT-Rich Interaction Domain 2	Protein Coding	Q68CP9	48	GC12P045729	9.37133
	AAAS	Aladin WD Repeat Nucleoporin	Protein Coding	Q9NRG9	49	GC12M053307	9.37131
	KLF1	KLF Transcription Factor 1	Protein Coding	Q13351	51	GC19M012884	9.36941
	NUP93	Nucleoporin 93	Protein Coding	Q8N1F7	49	GC16P067829	9.36904
	SWSAP1	SWIM-Type Zinc Finger 7 Associated Protein 1	Protein Coding	Q6NVH7	36	GC19P011374	9.36829
	IFI27	Interferon Alpha Inducible Protein 27	Protein Coding	P40305	47	GC14P094104	9.3642
	REST	RE1 Silencing Transcription Factor	Protein Coding	Q13127	52	GC04P056907	9.36255
	B2M	Beta-2-Microglobulin	Protein Coding	P61769	58	GC15P044711	9.36079
	FOSB	FosB Proto-Oncogene, AP-1 Transcription Factor Subunit	Protein Coding	P53539	49	GC19P045467	9.36037
	KDR	Kinase Insert Domain Receptor	Protein Coding	P35968	62	GC04M055078	9.35749
	PSMB8	Proteasome 20S Subunit Beta 8	Protein Coding	P28062	58	GC06M032840	9.3562
	HNRNPDL	Heterogeneous Nuclear Ribonucleoprotein D Like	Protein Coding	O14979	51	GC04M082422	9.35254
	GTF3C1	General Transcription Factor IIIC Subunit 1	Protein Coding	Q12789	43	GC16M027471	9.34797
	FGB	Fibrinogen Beta Chain	Protein Coding	P02675	55	GC04P154678	9.34585
	DHX30	DExH-Box Helicase 30	Protein Coding	Q7L2E3	50	GC03P047802	9.34518
	PAH	Phenylalanine Hydroxylase	Protein Coding	P00439	56	GC12M102836	9.34181
	PCK2	Phosphoenolpyruvate Carboxykinase 2, Mitochondrial	Protein Coding	Q16822	54	GC14P024094	9.3417
	STAT4	Signal Transducer And Activator Of Transcription 4	Protein Coding	Q14765	55	GC02M191029	9.33881
	CCT5	Chaperonin Containing TCP1 Subunit 5	Protein Coding	P48643	52	GC05P010249	9.33264
	CTSD	Cathepsin D	Protein Coding	P07339	61	GC11M001752	9.32948
	GTF2F2	General Transcription Factor IIF Subunit 2	Protein Coding	P13984	44	GC13P045120	9.32073
	CREB3L1	CAMP Responsive Element Binding Protein 3 Like 1	Protein Coding	Q96BA8	50	GC11P047373	9.31626
	NAGLU	N-Acetyl-Alpha-Glucosaminidase	Protein Coding	P54802	51	GC17P101608	9.31558
	LGALS3	Galectin 3	Protein Coding	P17931	53	GC14P055124	9.30977
	EIF2S1	Eukaryotic Translation Initiation Factor 2 Subunit Alpha	Protein Coding	P05198	53	GC14P067359	9.30596
	TLR3	Toll Like Receptor 3	Protein Coding	O15455	60	GC04P186059	9.30554
	NR3C2	Nuclear Receptor Subfamily 3 Group C Member 2	Protein Coding	P08235	55	GC04M148078	9.30506
	AGER	Advanced Glycosylation End-Product Specific Receptor	Protein Coding	Q15109	55	GC06M032180	9.29786
	EPRS1	Glutamyl-Prolyl-TRNA Synthetase 1	Protein Coding	P07814	53	GC01M219969	9.2977
	NDUFS8	NADH:Ubiquinone Oxidoreductase Core Subunit S8	Protein Coding	O00217	52	GC11P068030	9.29157
	MSR1	Macrophage Scavenger Receptor 1	Protein Coding	P21757	54	GC08M016107	9.28898
	MACROH2A2	MacroH2A.2 Histone	Protein Coding	Q9P0M6	40	GC10P070053	9.28818
	CTDP1	CTD Phosphatase Subunit 1	Protein Coding	Q9Y5B0	49	GC18P079679	9.28444
	TFRC	Transferrin Receptor	Protein Coding	P02786	59	GC03M196259	9.28436
	FOXK1	Forkhead Box K1	Protein Coding	P85037	40	GC07P004682	9.28031
	NDUFA9	NADH:Ubiquinone Oxidoreductase Subunit A9	Protein Coding	Q16795	52	GC12P004649	9.27728
	TPMT	Thiopurine S-Methyltransferase	Protein Coding	P51580	55	GC06M018128	9.26612
	PRKCA	Protein Kinase C Alpha	Protein Coding	P17252	59	GC17P066302	9.26546
	SLC25A5	Solute Carrier Family 25 Member 5	Protein Coding	P05141	50	GC0XP119468	9.26413
	CCT3	Chaperonin Containing TCP1 Subunit 3	Protein Coding	P49368	45	GC01M156308	9.26146
	PLAT	Plasminogen Activator, Tissue Type	Protein Coding	P00750	57	GC08M042174	9.24746
	DCTN1	Dynactin Subunit 1	Protein Coding	Q14203	56	GC02M074361	9.24391
	CD40LG	CD40 Ligand	Protein Coding	P29965	58	GC0XP136649	9.24174
	FOXN3	Forkhead Box N3	Protein Coding	O00409	41	GC14M118613	9.22667
	PAX8	Paired Box 8	Protein Coding	Q06710	53	GC02M113215	9.22424
	BCR	BCR Activator Of RhoGEF And GTPase	Protein Coding	P11274	59	GC22P023179	9.22388
	PTBP1	Polypyrimidine Tract Binding Protein 1	Protein Coding	P26599	48	GC19P000797	9.22078
	C4A	Complement C4A (Chido/Rodgers Blood Group)	Protein Coding	P0C0L4	52	GC06P125513	9.21869
	MGA	MAX Dimerization Protein MGA	Protein Coding	Q8IWI9	44	GC15P041621	9.21095
	BUB3	BUB3 Mitotic Checkpoint Protein	Protein Coding	O43684	52	GC10P123154	9.20983
	TIMM50	Translocase Of Inner Mitochondrial Membrane 50	Protein Coding	Q3ZCQ8	47	GC19P039480	9.20959
	ODC1	Ornithine Decarboxylase 1	Protein Coding	P11926	57	GC02M010432	9.20935
	PPP2R2A	Protein Phosphatase 2 Regulatory Subunit Balpha	Protein Coding	P63151	51	GC08P026292	9.20902
	DDX41	DEAD-Box Helicase 41	Protein Coding	Q9UJV9	52	GC05M177511	9.20887
	SPI1	Spi-1 Proto-Oncogene	Protein Coding	P17947	51	GC11M120844	9.20087
	BTG2	BTG Anti-Proliferation Factor 2	Protein Coding	P78543	47	GC01P203305	9.19831
	IGFBP3	Insulin Like Growth Factor Binding Protein 3	Protein Coding	P17936	55	GC07M045912	9.19623
	MIR122	MicroRNA 122	RNA Gene		28	GC18P058451	9.19522
	NEUROD1	Neuronal Differentiation 1	Protein Coding	Q13562	52	GC02M181673	9.18986
	SPTBN2	Spectrin Beta, Non-Erythrocytic 2	Protein Coding	O15020	51	GC11M121287	9.18854
	NTRK1	Neurotrophic Receptor Tyrosine Kinase 1	Protein Coding	P04629	58	GC01P156815	9.18266
	TH2LCRR	T Helper Type 2 Locus Control Region Associated RNA	RNA Gene		22	GC05M132631	9.17543
	MIR182	MicroRNA 182	RNA Gene		28	GC07M129770	9.17169
	HSF2	Heat Shock Transcription Factor 2	Protein Coding	Q03933	49	GC06P122399	9.16871
	MIR24-1	MicroRNA 24-1	RNA Gene		24	GC09P095086	9.15697
	OGT	O-Linked N-Acetylglucosamine (GlcNAc) Transferase	Protein Coding	O15294	55	GC0XP071674	9.15304
	CNTN2	Contactin 2	Protein Coding	Q02246	54	GC01P205043	9.15138
	NR2C2	Nuclear Receptor Subfamily 2 Group C Member 2	Protein Coding	P49116	48	GC03P014947	9.14941
	H3-5	H3.5 Histone	Protein Coding	Q6NXT2	40	GC12M031997	9.14465
	TCF12	Transcription Factor 12	Protein Coding	Q99081	54	GC15P056918	9.13986
	ABCC8	ATP Binding Cassette Subfamily C Member 8	Protein Coding	Q09428	55	GC11M017392	9.12313
	BAG3	BAG Cochaperone 3	Protein Coding	O95817	51	GC10P119651	9.12294
	SNW1	SNW Domain Containing 1	Protein Coding	Q13573	48	GC14M077717	9.1197
	APRT	Adenine Phosphoribosyltransferase	Protein Coding	P07741	55	GC16M088810	9.11801
	RPL26	Ribosomal Protein L26	Protein Coding	P61254	51	GC17M008377	9.11039
	CIAO1	Cytosolic Iron-Sulfur Assembly Component 1	Protein Coding	O76071	45	GC02P096385	9.10703
	FBXO31	F-Box Protein 31	Protein Coding	Q5XUX0	45	GC16M087326	9.10361
	ADH5	Alcohol Dehydrogenase 5 (Class III), Chi Polypeptide	Protein Coding	P11766	54	GC04M099070	9.10355
	TEN1-CDK3	TEN1-CDK3 Readthrough (NMD Candidate)	RNA Gene		16	GC17P102430	9.10288
	PDS5A	PDS5 Cohesin Associated Factor A	Protein Coding	Q29RF7	47	GC04M039824	9.08696
	NPLOC4	NPL4 Homolog, Ubiquitin Recognition Factor	Protein Coding	Q8TAT6	48	GC17M081556	9.08681
	IMPDH2	Inosine Monophosphate Dehydrogenase 2	Protein Coding	P12268	57	GC03M053464	9.08375
	MAP3K7	Mitogen-Activated Protein Kinase Kinase Kinase 7	Protein Coding	O43318	59	GC06M090513	9.08209
	FBXO5	F-Box Protein 5	Protein Coding	Q9UKT4	46	GC06M152970	9.07936
	STAT6	Signal Transducer And Activator Of Transcription 6	Protein Coding	P42226	58	GC12M057095	9.07477
	RIGI	RNA Sensor RIG-I	Protein Coding	O95786	56	GC09M032517	9.06907
	HNRNPF	Heterogeneous Nuclear Ribonucleoprotein F	Protein Coding	P52597	45	GC10M043385	9.06768
	ATRIP-TREX1	ATRIP-TREX1 Readthrough	RNA Gene		14	GC03P055962	9.06427
	TNKS2	Tankyrase 2	Protein Coding	Q9H2K2	52	GC10P091798	9.06347
	DOT1L	DOT1 Like Histone Lysine Methyltransferase	Protein Coding	Q8TEK3	51	GC19P101920	9.06085
	NPPB	Natriuretic Peptide B	Protein Coding	P16860	51	GC01M013631	9.06039
	E2F2	E2F Transcription Factor 2	Protein Coding	Q14209	49	GC01M030362	9.05973
	HLA-A	Major Histocompatibility Complex, Class I, A	Protein Coding	P04439	54	GC06P125450	9.05269
	FAS-AS1	FAS Antisense RNA 1	RNA Gene		21	GC10M088991	9.04291
	ERVK-6	Endogenous Retrovirus Group K Member 6, Envelope	Protein Coding	Q69384	22	GC07U903184	9.042
	CAPN3	Calpain 3	Protein Coding	P20807	56	GC15P042359	9.03752
	CXCL10	C-X-C Motif Chemokine Ligand 10	Protein Coding	P02778	53	GC04M076021	9.03683
	CENPF	Centromere Protein F	Protein Coding	P49454	51	GC01P214603	9.0333
	DNM2	Dynamin 2	Protein Coding	P50570	58	GC19P010718	9.03059
	UQCRC2	Ubiquinol-Cytochrome C Reductase Core Protein 2	Protein Coding	P22695	53	GC16P065624	9.03051
	CRY2	Cryptochrome Circadian Regulator 2	Protein Coding	Q49AN0	48	GC11P047360	9.02951
	EIF4A1	Eukaryotic Translation Initiation Factor 4A1	Protein Coding	P60842	54	GC17P007572	9.0275
	CCN2	Cellular Communication Network Factor 2	Protein Coding	P29279	54	GC06M131948	9.02657
	HES1	Hes Family BHLH Transcription Factor 1	Protein Coding	Q14469	53	GC03P194136	9.02383
	ZNF350	Zinc Finger Protein 350	Protein Coding	Q9GZX5	42	GC19M089348	9.02307
	BCL2L11	BCL2 Like 11	Protein Coding	O43521	53	GC02P111119	9.019
	STAT5B	Signal Transducer And Activator Of Transcription 5B	Protein Coding	P51692	58	GC17M042199	9.01699
	ACADM	Acyl-CoA Dehydrogenase Medium Chain	Protein Coding	P11310	55	GC01P075724	9.01458
	EXOSC9	Exosome Component 9	Protein Coding	Q06265	50	GC04P121801	9.01349
	CCNE2	Cyclin E2	Protein Coding	O96020	49	GC08M094879	9.00659
	BMAL1	Basic Helix-Loop-Helix ARNT Like 1	Protein Coding	O00327	50	GC11P013277	9.00601
	COPS7B	COP9 Signalosome Subunit 7B	Protein Coding	Q9H9Q2	43	GC02P231781	8.99937
	NACA	Nascent Polypeptide Associated Complex Subunit Alpha	Protein Coding	E9PAV3	44	GC12M056712	8.99019
	MEF2A	Myocyte Enhancer Factor 2A	Protein Coding	Q02078	54	GC15P099565	8.98909
	OPTN	Optineurin	Protein Coding	Q96CV9	52	GC10P013099	8.98111
	HDAC11	Histone Deacetylase 11	Protein Coding	Q96DB2	50	GC03P020307	8.97912
	CYP2C19	Cytochrome P450 Family 2 Subfamily C Member 19	Protein Coding	P33261	53	GC10P094762	8.97298
	NCOR2	Nuclear Receptor Corepressor 2	Protein Coding	Q9Y618	52	GC12M124324	8.97042
	LOC130061310	ATAC-STARR-Seq Lymphoblastoid Active Region 12491	Functional Element		5	GC17P109100	8.96449
	DBF4	DBF4-CDC7 Kinase Regulatory Subunit	Protein Coding	Q9UBU7	46	GC07P087877	8.96309
	SACS	Sacsin Molecular Chaperone	Protein Coding	Q9NZJ4	47	GC13M023288	8.96115
	HNRNPR	Heterogeneous Nuclear Ribonucleoprotein R	Protein Coding	O43390	50	GC01M023303	8.95981
	ZSWIM7	Zinc Finger SWIM-Type Containing 7	Protein Coding	Q19AV6	38	GC17M017756	8.95966
	CDYL	Chromodomain Y Like	Protein Coding	Q9Y232	44	GC06P004706	8.95452
	CFAP410	Cilia And Flagella Associated Protein 410	Protein Coding	O43822	44	GC21M044330	8.95449
	AXIN1	Axin 1	Protein Coding	O15169	55	GC16M000287	8.95284
	RARS1	Arginyl-TRNA Synthetase 1	Protein Coding	P54136	53	GC05P168487	8.94573
	S100A9	S100 Calcium Binding Protein A9	Protein Coding	P06702	51	GC01P153357	8.94277
	HIRA	Histone Cell Cycle Regulator	Protein Coding	P54198	50	GC22M019330	8.93925
	HDGFL2	HDGF Like 2	Protein Coding	Q7Z4V5	40	GC19P102014	8.93867
	CDK13	Cyclin Dependent Kinase 13	Protein Coding	Q14004	52	GC07P039950	8.93804
	MCCC2	Methylcrotonyl-CoA Carboxylase Subunit 2	Protein Coding	Q9HCC0	52	GC05P076636	8.93714
	USH2A	Usherin	Protein Coding	O75445	47	GC01M215622	8.93398
	MYO7A	Myosin VIIA	Protein Coding	Q13402	51	GC11P077128	8.93131
	NUP98	Nucleoporin 98 And 96 Precursor	Protein Coding	P52948	54	GC11M003671	8.93115
	TEX264	Testis Expressed 264, ER-Phagy Receptor	Protein Coding	Q9Y6I9	43	GC03P056070	8.93007
	RTEL1-TNFRSF6B	RTEL1-TNFRSF6B Readthrough (NMD Candidate)	RNA Gene		24	GC20P063657	8.92709
	DYRK1B	Dual Specificity Tyrosine Phosphorylation Regulated Kinase 1B	Protein Coding	Q9Y463	54	GC19M039825	8.92695
	PARP4	Poly(ADP-Ribose) Polymerase Family Member 4	Protein Coding	Q9UKK3	49	GC13M024420	8.9243
	RFXAP	Regulatory Factor X Associated Protein	Protein Coding	O00287	44	GC13P036819	8.9229
	DHX15	DEAH-Box Helicase 15	Protein Coding	O43143	46	GC04M024519	8.92157
	RAP1A	RAP1A, Member Of RAS Oncogene Family	Protein Coding	P62834	53	GC01P111542	8.91685
	AMBP	Alpha-1-Microglobulin/Bikunin Precursor	Protein Coding	P02760	52	GC09M114060	8.91614
	ARID4A	AT-Rich Interaction Domain 4A	Protein Coding	P29374	45	GC14P058298	8.9141
	PKM	Pyruvate Kinase M1/2	Protein Coding	P14618	57	GC15M072199	8.91195
	PRL	Prolactin	Protein Coding	P01236	52	GC06M022287	8.90811
	SYNCRIP	Synaptotagmin Binding Cytoplasmic RNA Interacting Protein	Protein Coding	O60506	47	GC06M085607	8.908
	JAK3	Janus Kinase 3	Protein Coding	P52333	59	GC19M017824	8.90722
	CS	Citrate Synthase	Protein Coding	O75390	53	GC12M056271	8.90646
	SLC26A4	Solute Carrier Family 26 Member 4	Protein Coding	O43511	51	GC07P107660	8.90435
	KMT2C	Lysine Methyltransferase 2C	Protein Coding	Q8NEZ4	52	GC07M152134	8.90356
	GLI2	GLI Family Zinc Finger 2	Protein Coding	P10070	57	GC02P120735	8.90172
	EIF4G1	Eukaryotic Translation Initiation Factor 4 Gamma 1	Protein Coding	Q04637	56	GC03P184314	8.89061
	PKD1	Polycystin 1, Transient Receptor Potential Channel Interacting	Protein Coding	P98161	54	GC16M017307	8.88689
	SERPINC1	Serpin Family C Member 1	Protein Coding	P01008	58	GC01M174899	8.88166
	ABRAXAS2	Abraxas 2, BRISC Complex Subunit	Protein Coding	Q15018	41	GC10P124987	8.874
	NEFL	Neurofilament Light Chain	Protein Coding	P07196	54	GC08M024950	8.87315
	RPS3A	Ribosomal Protein S3A	Protein Coding	P61247	47	GC04P151099	8.87234
	KRT5	Keratin 5	Protein Coding	P13647	54	GC12M052514	8.87104
	HNRNPUL1	Heterogeneous Nuclear Ribonucleoprotein U Like 1	Protein Coding	Q9BUJ2	43	GC19P041262	8.86908
	GJA1	Gap Junction Protein Alpha 1	Protein Coding	P17302	59	GC06P126877	8.86903
	MIR199A1	MicroRNA 199a-1	RNA Gene		26	GC19M010817	8.86606
	PSMD10	Proteasome 26S Subunit, Non-ATPase 10	Protein Coding	O75832	48	GC0XM108084	8.86525
	PDS5B	PDS5 Cohesin Associated Factor B	Protein Coding	Q9NTI5	47	GC13P032586	8.86303
	SLC25A1	Solute Carrier Family 25 Member 1	Protein Coding	P53007	54	GC22M019834	8.86176
	KPNA1	Karyopherin Subunit Alpha 1	Protein Coding	P52294	51	GC03M122421	8.85802
	NAMPT	Nicotinamide Phosphoribosyltransferase	Protein Coding	P43490	56	GC07M106248	8.85723
	WDR5	WD Repeat Domain 5	Protein Coding	P61964	51	GC09P134135	8.85594
	DANCR	Differentiation Antagonizing Non-Protein Coding RNA	RNA Gene	P0C864	29	GC04P052712	8.85076
	PSMD5	Proteasome 26S Subunit, Non-ATPase 5	Protein Coding	Q16401	41	GC09M120815	8.84982
	SSB	Small RNA Binding Exonuclease Protection Factor La	Protein Coding	P05455	51	GC02P169791	8.84923
	NR5A1	Nuclear Receptor Subfamily 5 Group A Member 1	Protein Coding	Q13285	58	GC09M124481	8.84859
	THRA	Thyroid Hormone Receptor Alpha	Protein Coding	P10827	55	GC17P040058	8.84843
	ITGB4	Integrin Subunit Beta 4	Protein Coding	P16144	57	GC17P075721	8.84091
	RPS6	Ribosomal Protein S6	Protein Coding	P62753	52	GC09M019375	8.84041
	MIR142	MicroRNA 142	RNA Gene		28	GC17M058331	8.83648
	FOXC2	Forkhead Box C2	Protein Coding	Q99958	52	GC16P086657	8.83292
	LOC107303340	3p25 Von Hippel-Lindau Tumor Suppressor, E3 Ubiquitin Protein Ligase Alu-Mediated Recombination Region	Functional Element		9	GC03P020240	8.83235
	EEF2	Eukaryotic Translation Elongation Factor 2	Protein Coding	P13639	57	GC19M003976	8.83055
	SLPI	Secretory Leukocyte Peptidase Inhibitor	Protein Coding	P03973	49	GC20M045252	8.82909
	LOC110006319	Beta-Globin Gene 3' Regulatory Region	Functional Element		9	GC11P005223	8.82884
	KDM5B	Lysine Demethylase 5B	Protein Coding	Q9UGL1	54	GC01M202696	8.82719
	RNF213	Ring Finger Protein 213	Protein Coding	Q63HN8	48	GC17P080260	8.82683
	RPL7A	Ribosomal Protein L7a	Protein Coding	P62424	49	GC09P133348	8.82573
	ALYREF	Aly/REF Export Factor	Protein Coding	Q86V81	47	GC17M081887	8.81072
	BTK	Bruton Tyrosine Kinase	Protein Coding	Q06187	62	GC0XM101349	8.8105
	TUBB4B	Tubulin Beta 4B Class IVb	Protein Coding	P68371	52	GC09P137241	8.8101
	FASTKD2	FAST Kinase Domains 2	Protein Coding	Q9NYY8	47	GC02P206770	8.80696
	RPS8	Ribosomal Protein S8	Protein Coding	P62241	46	GC01P044775	8.8064
	HFM1	Helicase For Meiosis 1	Protein Coding	A2PYH4	48	GC01M091260	8.80556
	UGT1A6	UDP Glucuronosyltransferase Family 1 Member A6	Protein Coding	P19224	50	GC02P233691	8.79949
	TTK	TTK Protein Kinase	Protein Coding	P33981	55	GC06P080003	8.79549
	SOX10	SRY-Box Transcription Factor 10	Protein Coding	P56693	54	GC22M076600	8.7951
	CASP10	Caspase 10	Protein Coding	Q92851	56	GC02P201182	8.79408
	MIR148A	MicroRNA 148a	RNA Gene		27	GC07M025950	8.78983
	NR1I2	Nuclear Receptor Subfamily 1 Group I Member 2	Protein Coding	O75469	51	GC03P119780	8.78972
	BGLAP	Bone Gamma-Carboxyglutamate Protein	Protein Coding	P02818	49	GC01P156242	8.78875
	GLI1	GLI Family Zinc Finger 1	Protein Coding	P08151	56	GC12P059687	8.78558
	PRDM1	PR/SET Domain 1	Protein Coding	O75626	52	GC06P126448	8.77975
	PPIG	Peptidylprolyl Isomerase G	Protein Coding	Q13427	50	GC02P169584	8.77788
	NDUFA13	NADH:Ubiquinone Oxidoreductase Subunit A13	Protein Coding	Q9P0J0	52	GC19P019515	8.77774
	TRPS1	Transcriptional Repressor GATA Binding 1	Protein Coding	Q9UHF7	54	GC08M115408	8.77503
	EIF4A3	Eukaryotic Translation Initiation Factor 4A3	Protein Coding	P38919	52	GC17M080135	8.77172
	USP37	Ubiquitin Specific Peptidase 37	Protein Coding	Q86T82	44	GC02M218450	8.76926
	TICRR	TOPBP1 Interacting Checkpoint And Replication Regulator	Protein Coding	Q7Z2Z1	41	GC15P089575	8.76706
	HNRNPL	Heterogeneous Nuclear Ribonucleoprotein L	Protein Coding	P14866	46	GC19M038836	8.76664
	USP3	Ubiquitin Specific Peptidase 3	Protein Coding	Q9Y6I4	43	GC15P063504	8.76619
	NPPA	Natriuretic Peptide A	Protein Coding	P01160	53	GC01M013630	8.75974
	PSMB9	Proteasome 20S Subunit Beta 9	Protein Coding	P28065	54	GC06P125524	8.75921
	PSMD9	Proteasome 26S Subunit, Non-ATPase 9	Protein Coding	O00233	49	GC12P131067	8.75855
	NUP214	Nucleoporin 214	Protein Coding	P35658	51	GC09P131125	8.74362
	ALDH3A2	Aldehyde Dehydrogenase 3 Family Member A2	Protein Coding	P51648	55	GC17P019648	8.74083
	CHAT	Choline O-Acetyltransferase	Protein Coding	P28329	57	GC10P049609	8.74028
	MIR214	MicroRNA 214	RNA Gene		29	GC01M172234	8.7399
	NUP133	Nucleoporin 133	Protein Coding	Q8WUM0	50	GC01M230139	8.73909
	RAD54L2	RAD54 Like 2	Protein Coding	Q9Y4B4	44	GC03P051538	8.73471
	FOXP1	Forkhead Box P1	Protein Coding	Q9H334	53	GC03M070954	8.73373
	BRD1	Bromodomain Containing 1	Protein Coding	O95696	49	GC22M049773	8.7299
	ELN	Elastin	Protein Coding	P15502	52	GC07P074027	8.72666
	EGR2	Early Growth Response 2	Protein Coding	P11161	52	GC10M062811	8.7228
	TFAP2C	Transcription Factor AP-2 Gamma	Protein Coding	Q92754	50	GC20P056629	8.72136
	TCOF1	Treacle Ribosome Biogenesis Factor 1	Protein Coding	Q13428	50	GC05P150911	8.71979
	TRB	T Cell Receptor Beta Locus	Protein Coding	P0DSE2	28	GC07P157721	8.71954
	SMARCD2	SWI/SNF Related, Matrix Associated, Actin Dependent Regulator Of Chromatin, Subfamily D, Member 2	Protein Coding	Q92925	48	GC17M063832	8.71826
	RBM17	RNA Binding Motif Protein 17	Protein Coding	Q96I25	47	GC10P006089	8.71679
	RAI1	Retinoic Acid Induced 1	Protein Coding	Q7Z5J4	49	GC17P100798	8.71588
	CYP2C9	Cytochrome P450 Family 2 Subfamily C Member 9	Protein Coding	P11712	55	GC10P094938	8.7157
	SMARCD1	SWI/SNF Related, Matrix Associated, Actin Dependent Regulator Of Chromatin, Subfamily D, Member 1	Protein Coding	Q96GM5	49	GC12P050085	8.71248
	MYH14	Myosin Heavy Chain 14	Protein Coding	Q7Z406	52	GC19P103496	8.71185
	ENSG00000268361	Novel Protein	Protein Coding		9	GC19M043554	8.7115
	FGFR3	Fibroblast Growth Factor Receptor 3	Protein Coding	P22607	63	GC04P003013	8.70556
	IFNGR1	Interferon Gamma Receptor 1	Protein Coding	P15260	60	GC06M137197	8.69459
	BTRC	Beta-Transducin Repeat Containing E3 Ubiquitin Protein Ligase	Protein Coding	Q9Y297	52	GC10P101354	8.69448
	PHGDH	Phosphoglycerate Dehydrogenase	Protein Coding	O43175	59	GC01P119660	8.68619
	MIR191	MicroRNA 191	RNA Gene		28	GC03M053463	8.68538
	ABCA4	ATP Binding Cassette Subfamily A Member 4	Protein Coding	P78363	52	GC01M093992	8.68533
	ZNF638	Zinc Finger Protein 638	Protein Coding	Q14966	43	GC02P071276	8.68332
	HEXA	Hexosaminidase Subunit Alpha	Protein Coding	P06865	55	GC15M072340	8.68078
	ELK1	ETS Transcription Factor ELK1	Protein Coding	P19419	52	GC0XM047635	8.67612
	ELAVL1	ELAV Like RNA Binding Protein 1	Protein Coding	Q15717	50	GC19M007958	8.67313
	MIR183	MicroRNA 183	RNA Gene		25	GC07M129877	8.65446
	CASC2	Cancer Susceptibility 2	RNA Gene	Q8IU53	31	GC10P118053	8.6531
	TCP1	T-Complex 1	Protein Coding	P17987	51	GC06M159778	8.64795
	PURB	Purine Rich Element Binding Protein B	Protein Coding	Q96QR8	42	GC07M045282	8.6455
	EIF3A	Eukaryotic Translation Initiation Factor 3 Subunit A	Protein Coding	Q14152	52	GC10M119034	8.64492
[truncated: 739 more rows]
