# Supplementary material for: Association of DNA damage repair related genes with prostate cancer: A multi-omics Mendelian Randomization analysis
Source: Medicine (Baltimore). 2026 May 29;105(22):e49185. doi: 10.1097/MD.0000000000049185 (PMC13225592; doi:10.1097/MD.0000000000049185)
Supplement: Supplementary file 2 [file medi-105-e49185-s002.xlsx]

## Sheet: Sheet1
	Supplementary Table S2. Information of included studies and consortia.
	Data	Consortium/Author	Participants	Web source/Pubmed ID
	GWAS date of prostate cancer	IEU GWAS database project	79,148 cases and 61,106 controls	https://www.ebi.ac.uk/gwas/
		The UK Biobank study	2,653 cases and 164,335 controls	https://www.leelabsg.org/resources
		The Finngen study	15,199 cases and 131,266 controls	https://www.finngen.fi/en
	mQTL	McRae et al.	1,980 European individiduals	30514905
	eQTL	The GTEx study	838 donors and 17,382 samples	https://gtexportal.org/home/datasets
	pQTL	The UKB-PPP study	54,219 European individiduals	https://www.synapse.org/#!Synapse:syn51364943/files/
	Single-cell RNA-seq / GSE137829	The Tumor Immune Single-cell Hub	6 prostate cancer patients	http://tisch.comp-genomics.org/home/
		The Human Protein Atlas	prostate cancer tissue and normal prostate tissue	http://www.proteinatlas.org/
	QTL quantitative trait loci; GWAS genome-wide association studies; GTE genotype-tissue expression; UKB-PPP UK biobank pharma proteomics project.
