# Supplementary material for: Association of DNA damage repair related genes with prostate cancer: A multi-omics Mendelian Randomization analysis
Source: Medicine (Baltimore). 2026 May 29;105(22):e49185. doi: 10.1097/MD.0000000000049185 (PMC13225592; doi:10.1097/MD.0000000000049185)
Supplement: Supplementary file 3 [file medi-105-e49185-s003.xlsx]

## Sheet: Sheet1
	Supplementary Table S3. Summary data-level Mendelian randomization analysis for association between DNA damage repair related gene methylations and prostate cancer in discovery.
	probeID	Gene	Beta	SE	OR (95% CI)	P value	P value after FDR adjustment	P value (HEIDI test)	Number of SNPs used in HEIDI test	PP.H4
	cg10760240	AATF	0.00971095	0.0108459	1.010 (0.989 - 1.031)	0.000241829	0.00471163	0.104995	17	0.00371874
	cg11502198	ABT1	-0.0157367	0.00710554	0.984 (0.971 - 0.998)	0.000390344	0.00700531	0.0155532	20	0.0210184
	cg00979369	ACTN1	0.0686152	0.015426	1.071 (1.039 - 1.104)	1.84e-05	0.000548699	0.305582	20	0.0318767
	cg25383568	ACTN4	-0.100772	0.0353397	0.904 (0.844 - 0.969)	0.00435109	0.0479943	0.0682655	20	2.68e-10
	cg11096441	ADNP	0.283955	0.0613707	1.328 (1.178 - 1.498)	3.71e-06	0.000133164	0.0556104	20	0.965015
	cg12093180	ADNP	0.147227	0.0247332	1.159 (1.104 - 1.216)	2.64e-09	2.32e-07	0.31313	20	0.963573
	cg10140309	ADNP	0.200449	0.0376483	1.222 (1.135 - 1.316)	1.01e-07	5.25e-06	0.38963	20	0.954066
	cg04933135	AGER	-0.113974	0.0410066	0.892 (0.823 - 0.967)	1.29e-08	9.55e-07	0.0194121	20	0.000260293
	cg01464748	ALOX5	-0.118748	0.0378287	0.888 (0.825 - 0.956)	0.00169469	0.0230725	0.0209937	20	2.93e-08
	cg07355189	ALOX5	-0.0424474	0.0123053	0.958 (0.936 - 0.982)	2.2e-08	1.43e-06	0.265009	20	2.01e-08
	cg23054840	ALOX5	0.0788397	0.0236459	1.082 (1.033 - 1.133)	9.49e-05	0.00213805	0.53943	20	1.99e-08
	cg26291600	ALOX5	-0.107205	0.0336114	0.898 (0.841 - 0.960)	0.00142496	0.0201779	0.504446	20	1.92e-08
	cg09832911	ALOX5	-0.104075	0.0323142	0.901 (0.846 - 0.960)	0.00127868	0.0184173	0.308793	20	1.88e-08
	cg24302529	ALOX5	-0.0489554	0.0151595	0.952 (0.924 - 0.981)	7.46e-06	0.000244837	0.291427	20	9.38e-09
	cg23084016	ALOX5	0.0280938	0.010387	1.028 (1.008 - 1.050)	2.02e-07	9.87e-06	0.111152	20	1.83e-09
	cg15590007	ALOX5	0.0158047	0.00791392	1.016 (1.000 - 1.032)	0.000626467	0.0102059	0.0563153	20	4.08e-10
	cg06750524	APOE	-0.123966	0.0372726	0.883 (0.821 - 0.950)	0.000881221	0.0135349	0.317226	19	0.888299
	cg02474858	ASCC2	0.0943262	0.030951	1.099 (1.034 - 1.168)	0.00230679	0.029352	0.515826	20	0.397138
	cg01352472	ATF1	0.0276897	0.0073659	1.028 (1.013 - 1.043)	0.000270377	0.00519247	0.832924	20	0.713498
	cg10632955	BAG6	-0.247604	0.0610711	0.781 (0.693 - 0.880)	5.03e-05	0.00124974	0.0871922	20	0.183518
	cg01255465	BAG6	-0.200639	0.0545133	0.818 (0.735 - 0.910)	5.53e-06	0.000187428	0.0154549	20	0.00806675
	cg05053818	BAG6	0.20613	0.0472893	1.229 (1.120 - 1.348)	6.6e-06	0.000218831	0.0224637	20	0.000686341
	cg07467062	BAG6	0.168812	0.0462193	1.184 (1.081 - 1.296)	0.00143402	0.0202209	0.0366431	20	1.3e-05
	cg03689048	BAG6	0.129744	0.033433	1.139 (1.066 - 1.216)	3.67e-06	0.000132192	0.0434764	20	1.7e-06
	cg16175906	BAG6	0.0166555	0.0294803	1.017 (0.960 - 1.077)	3.58e-06	0.000129509	0.0337292	18	9.19e-09
	cg27014438	BAG6	-0.0202176	0.0124989	0.980 (0.956 - 1.004)	7.01e-05	0.00166526	0.0195767	20	1.14e-09
	cg07679836	BAK1	0.032235	0.0101636	1.033 (1.012 - 1.054)	7.29e-05	0.00170864	0.329477	20	0.245017
	cg24505687	BAK1	0.0251026	0.0115451	1.025 (1.002 - 1.049)	0.00011376	0.00250758	0.370794	20	0.0207895
	cg17985854	BANF1	0.013661	0.00832856	1.014 (0.997 - 1.030)	0.00146642	0.0205827	0.089591	20	0.00309602
	cg09877117	BBC3	0.109655	0.0336853	1.116 (1.045 - 1.192)	0.000675821	0.010891	0.947635	16	0.78368
	cg18054578	BBC3	0.130325	0.0413266	1.139 (1.051 - 1.235)	0.000722184	0.0115138	0.870248	10	0.555336
	cg16445842	BCL2	-0.11894	0.0369843	0.888 (0.826 - 0.955)	0.00130003	0.0187048	0.0340351	20	0.0514933
	cg12840336	BLK	-0.041961	0.0167943	0.959 (0.928 - 0.991)	0.000538939	0.00900961	0.646666	20	0.028547
	cg11421702	BORA	-0.108748	0.0331688	0.897 (0.840 - 0.957)	0.000638577	0.0103906	0.321623	20	8.6e-06
	cg18918417	BRD2	-0.141381	0.0443984	0.868 (0.796 - 0.947)	0.00145074	0.0203923	0.756559	10	2.18e-05
	cg26595909	BRD2	-0.0378452	0.0261763	0.963 (0.915 - 1.014)	0.00207885	0.0268589	0.140015	19	8.14e-06
	cg01641778	BRD2	0.0948003	0.0276471	1.099 (1.041 - 1.161)	0.000605939	0.00996828	0.827815	8	3.44e-06
	cg01393792	BRD2	0.0429039	0.0118611	1.044 (1.020 - 1.068)	0.000716764	0.0114682	0.341276	17	3.36e-06
	cg02703032	BRD2	-0.0597654	0.0167272	0.942 (0.912 - 0.973)	0.000225626	0.00442162	0.350436	18	3.36e-06
	cg02653117	BRD2	-0.0586818	0.016421	0.943 (0.913 - 0.974)	0.000352129	0.00644003	0.287342	15	3.35e-06
	cg13224077	BRD2	-0.0610832	0.0171625	0.941 (0.910 - 0.973)	0.000372107	0.00676852	0.314719	17	3.32e-06
	cg07954885	BRD2	0.116098	0.037689	1.123 (1.043 - 1.209)	0.00206705	0.026758	0.0564515	20	9.67e-07
	cg08491668	BRD2	0.0720303	0.0222474	1.075 (1.029 - 1.123)	6.56e-06	0.000217985	0.027487	20	9.64e-07
	cg22798756	BRD2	-0.00367466	0.0167151	0.996 (0.964 - 1.030)	6.43e-05	0.00155232	0.0198763	20	2.9e-09
	cg24599065	CASP10	0.0528503	0.010156	1.054 (1.033 - 1.075)	2.06e-06	7.96e-05	0.0411025	20	0.959462
	cg13563390	CDC14B	-0.0339521	0.0272063	0.967 (0.916 - 1.020)	0.00347099	0.0401677	0.438906	20	0.0112658
	cg03576805	CDH13	0.121788	0.0257435	1.130 (1.074 - 1.188)	2.24e-06	8.53e-05	0.769287	20	0.957052
	cg09578353	CENPS	0.0669799	0.0189112	1.069 (1.030 - 1.110)	0.000379512	0.00682918	0.078017	20	0.0125871
	cg02657375	CHAT	0.0367503	0.0125196	1.037 (1.012 - 1.063)	0.000392513	0.00703484	0.050091	20	0.106401
	cg02949574	CHAT	0.0238934	0.0141036	1.024 (0.996 - 1.053)	0.00193789	0.0253057	0.561844	19	0.0288215
	cg03872934	COL11A2	0.0790696	0.0212955	1.082 (1.038 - 1.128)	0.0004987	0.00848486	0.327091	20	0.0413559
	cg07457375	COL11A2	0.0509026	0.0132474	1.052 (1.025 - 1.080)	1.49e-05	0.000454639	0.0651987	20	0.0396221
	cg02673107	COL11A2	0.0690279	0.018077	1.071 (1.034 - 1.110)	1.08e-06	4.43e-05	0.0872798	20	0.0340715
	cg22122760	COL11A2	0.0797557	0.0270556	1.083 (1.027 - 1.142)	0.00319993	0.0379804	0.47596	20	0.00147193
	cg10143146	COL11A2	-0.0623366	0.0224261	0.940 (0.899 - 0.982)	0.001754	0.0234519	0.0213967	20	0.00037592
	cg02266086	COL11A2	-0.0360571	0.028435	0.965 (0.912 - 1.020)	0.00238773	0.029984	0.0633874	20	0.000359902
	cg24594224	COL11A2	-0.0242629	0.0113962	0.976 (0.954 - 0.998)	4.67e-05	0.00117844	0.658009	20	5.78e-05
	cg20631997	COL11A2	0.0260525	0.0176475	1.026 (0.991 - 1.063)	0.00387859	0.0436065	0.426223	20	2.29e-05
	cg16507569	COL11A2	0.00504176	0.0057623	1.005 (0.994 - 1.016)	4.92e-06	0.000169805	0.109694	20	1.3e-05
	cg14782559	COL11A2	0.00680564	0.00595548	1.007 (0.995 - 1.019)	2.87e-05	0.000803685	0.327795	20	1.25e-06
	cg10978034	COL11A2	-0.0445619	0.0211664	0.956 (0.918 - 0.997)	0.000999262	0.015106	0.163268	20	4.49e-08
	cg05146888	COL11A2	0.0141133	0.0116384	1.014 (0.991 - 1.038)	0.00166621	0.0227772	0.0572528	20	1.03e-08
	cg18990042	COL2A1	-0.0554047	0.043841	0.946 (0.868 - 1.031)	0.000882827	0.0135441	0.497084	3	0.214061
	cg19066141	COL2A1	-0.209714	0.0520537	0.811 (0.732 - 0.898)	5.61e-05	0.00137333	0.120067	20	0.0896754
	cg15867307	COPS8	0.0185397	0.0153586	1.019 (0.989 - 1.050)	0.0012124	0.0175948	0.227403	20	9.34e-09
	cg10098373	CPT1A	-0.000518864	0.00689348	0.999 (0.986 - 1.013)	0.000172685	0.00350169	0.19227	20	5.65e-93
	cg15545878	CRYAB	-0.136364	0.0468668	0.873 (0.796 - 0.956)	0.00361875	0.0415197	0.0334614	11	0.26173
	cg17867605	CSNK2B	0.214262	0.044363	1.239 (1.136 - 1.351)	1.37e-06	5.46e-05	0.0374436	20	0.136737
	cg09423426	CSNK2B	0.120714	0.0240938	1.128 (1.076 - 1.183)	2.74e-10	3.35e-08	0.0154089	20	0.000537
	cg09314434	CSNK2B	0.0810604	0.0339112	1.084 (1.015 - 1.159)	0.000597451	0.00985281	0.722736	20	1.87e-08
	cg08502159	CSNK2B	0.0685236	0.0283675	1.071 (1.013 - 1.132)	0.000591821	0.00977196	0.739074	20	1.78e-08
	cg08566449	CSNK2B	0.0668573	0.0277548	1.069 (1.013 - 1.129)	0.000490737	0.00840262	0.923597	20	1.77e-08
	cg04477431	CSNK2B	0.0575246	0.0237558	1.059 (1.011 - 1.110)	0.000537697	0.00900961	0.729699	20	1.75e-08
	cg26467528	CSNK2B	0.0756575	0.0280176	1.079 (1.021 - 1.139)	0.000340317	0.00628394	0.936917	20	1.6e-08
	cg08948841	CTBP1	0.027828	0.00875265	1.028 (1.011 - 1.046)	0.00323885	0.0382311	0.122153	20	0.340724
	cg13281248	CTBP1	0.133008	0.0457626	1.142 (1.044 - 1.249)	0.00365528	0.0416541	0.406105	20	0.338211
	cg20890325	CTBP1	0.0333931	0.0167989	1.034 (1.000 - 1.069)	0.00364208	0.041645	0.0401387	13	0.0629393
	cg08948841	CTBP1-DT	0.027828	0.00875265	1.028 (1.011 - 1.046)	0.00323885	0.0382311	0.122153	20	0.340724
	cg13281248	CTBP1-DT	0.133008	0.0457626	1.142 (1.044 - 1.249)	0.00365528	0.0416541	0.406105	20	0.338211
	cg11924019	CYP1A1	-0.108588	0.0378039	0.897 (0.833 - 0.966)	0.00407344	0.0452665	0.309841	20	0.263106
	cg05431670	DAXX	0.0341861	0.00829183	1.035 (1.018 - 1.052)	2.84e-06	0.000105486	0.0566111	20	0.0348043
	cg13826470	DAXX	0.0535336	0.0131495	1.055 (1.028 - 1.083)	5.75e-06	0.000194016	0.162102	20	0.0348037
	cg04086445	DAXX	-0.110314	0.0291265	0.896 (0.846 - 0.948)	0.000152221	0.00315341	0.388841	20	0.0347962
	cg26521092	DAXX	0.0581899	0.0143338	1.060 (1.031 - 1.090)	1.33e-05	0.000413244	0.252603	20	0.0347952
	cg26500914	DAXX	0.12168	0.0330846	1.129 (1.058 - 1.205)	0.000235206	0.00459594	0.197918	18	0.0334726
	cg22904406	DAXX	0.150311	0.0429287	1.162 (1.068 - 1.264)	0.0004628	0.00806834	0.174618	12	0.0334471
	cg03477252	DAXX	0.131524	0.0362152	1.141 (1.062 - 1.224)	0.000281511	0.0053527	0.110608	19	0.0334209
	cg22290047	DDX39B	0.155359	0.0528037	1.168 (1.053 - 1.295)	0.0032589	0.0382743	0.228476	20	4.49e-05
	cg03901549	DDX39B	-0.00504024	0.0100471	0.995 (0.976 - 1.015)	4.06e-06	0.000143351	0.37235	10	2.18e-10
	cg20733077	DLEU2	-0.0462789	0.0126619	0.955 (0.931 - 0.979)	0.000135663	0.00287246	0.0683138	20	0.638503
	cg01404873	DLEU2	-0.0317384	0.00879218	0.969 (0.952 - 0.986)	7.33e-05	0.00171124	0.31538	20	0.599765
	cg20293942	DLEU2	-0.0249395	0.00688341	0.975 (0.962 - 0.989)	2.79e-06	0.000103921	0.420163	20	0.599537
	cg08257088	DNASE1	-0.089304	0.0287301	0.915 (0.864 - 0.968)	0.00188117	0.0247334	0.737749	20	0.582688
	cg22052056	DNMT3B	0.14238	0.0318769	1.153 (1.083 - 1.227)	7.95e-06	0.000259008	0.714555	20	0.967958
	cg13636640	DNMT3B	-0.0447265	0.008797	0.956 (0.940 - 0.973)	0.000192054	0.00381946	0.721907	20	0.967776
	cg09149842	DNMT3B	0.129695	0.028349	1.138 (1.077 - 1.204)	4.76e-06	0.000165673	0.997655	20	0.963876
	cg13788819	DNMT3B	0.114894	0.024577	1.122 (1.069 - 1.177)	2.94e-06	0.000108477	0.951771	20	0.958186
	cg21235334	DNMT3B	0.119684	0.0266403	1.127 (1.070 - 1.188)	7.04e-06	0.000232068	0.711815	20	0.938375
	cg26553763	DNMT3B	-0.182795	0.044387	0.833 (0.764 - 0.909)	3.82e-05	0.00100113	0.266741	20	0.921002
	cg01517033	DNTTIP1	0.0854377	0.0254265	1.089 (1.036 - 1.145)	0.000778905	0.0122293	0.383428	20	0.547296
	cg10662479	DNTTIP1	0.0278667	0.00805097	1.028 (1.012 - 1.045)	0.000878573	0.0135252	0.255415	20	0.477618
	cg04940435	DNTTIP1	0.0275406	0.00795544	1.028 (1.012 - 1.044)	0.00297144	0.0357745	0.174654	20	0.476975
	cg23252815	DNTTIP1	0.0228254	0.00657688	1.023 (1.010 - 1.036)	0.00267455	0.0328182	0.213871	20	0.476938
	cg22214800	DRD2	-0.161412	0.0394123	0.851 (0.788 - 0.919)	4.21e-05	0.00108758	0.165657	20	8.07e-06
	cg00232453	EHMT2	-0.0623041	0.0152024	0.940 (0.912 - 0.968)	4.02e-12	6.83e-10	0.121268	20	0.00449022
	cg23739027	EHMT2	0.148008	0.0487862	1.160 (1.054 - 1.276)	0.00274542	0.0334737	0.055391	5	0.00077974
	cg02760218	EHMT2	-0.0325327	0.0096993	0.968 (0.950 - 0.987)	2.5e-11	3.72e-09	0.0101495	20	0.000173197
	cg10547205	EHMT2	0.0275487	0.0173912	1.028 (0.993 - 1.064)	6.08e-05	0.001479	0.352823	20	5.35e-06
	cg16878641	EME2	0.15692	0.0533225	1.170 (1.054 - 1.299)	0.00325208	0.0382508	0.983776	20	0.652466
	cg19030554	EME2	0.0322659	0.00924063	1.033 (1.014 - 1.052)	0.000159853	0.00326119	0.794784	20	0.594531
	cg09540102	EME2	0.0330338	0.00946512	1.034 (1.015 - 1.053)	7.1e-05	0.00167128	0.908349	20	0.594529
	cg16445708	EME2	0.0589611	0.0172236	1.061 (1.026 - 1.097)	0.0023167	0.0293667	0.866152	20	0.594517
	cg02457346	EME2	-0.129226	0.0433885	0.879 (0.807 - 0.957)	0.00289812	0.0350575	0.821546	20	0.482746
	cg20000464	EMSY	-0.0758757	0.0131621	0.927 (0.903 - 0.951)	3.45e-07	1.6e-05	0.0244895	20	0.0224255
	cg12413918	ERBB2	-0.0197025	0.0121021	0.980 (0.958 - 1.004)	0.00177176	0.0236326	0.592737	20	0.0193338
	cg16121765	FGFR2	0.00906638	0.0102215	1.009 (0.989 - 1.030)	0.0029542	0.0355997	0.130689	20	5.57e-08
	cg20788021	FLNB	0.0440115	0.0146372	1.045 (1.015 - 1.075)	0.00109266	0.0162435	0.363569	20	0.261
	cg07735586	FLNB	-0.00709386	0.00819492	0.993 (0.977 - 1.009)	0.00437388	0.0481665	0.0761601	20	0.00394877
	cg02214414	FLYWCH1	-0.0585274	0.0195496	0.943 (0.908 - 0.980)	0.00134748	0.0192431	0.404862	20	0.30774
	cg01534799	FLYWCH1	-0.0383897	0.0127327	0.962 (0.939 - 0.987)	0.00282101	0.0342708	0.820881	20	0.288966
	cg26493188	FLYWCH1	-0.00787575	0.0204376	0.992 (0.953 - 1.033)	0.0030081	0.0361187	0.096071	20	0.00413538
	cg02337873	FOSL1	-0.126763	0.0400887	0.881 (0.814 - 0.953)	0.00156652	0.0215241	0.508968	6	0.699877
	cg02456288	FOXA1	-0.106193	0.0368902	0.899 (0.837 - 0.967)	0.000342582	0.0063084	0.377948	20	0.124725
	cg03171795	FOXP1	0.141729	0.037761	1.152 (1.070 - 1.241)	0.000174507	0.00351747	0.650278	20	0.51652
	cg03407184	FOXP1	0.150578	0.0458258	1.163 (1.063 - 1.272)	0.00101665	0.0153344	0.157328	20	0.495683
	cg05098381	FOXP1	-0.108619	0.0349205	0.897 (0.838 - 0.961)	0.00186801	0.0245844	0.0318831	20	0.122975
	cg21444500	FOXP1	-0.000939934	0.00769573	0.999 (0.984 - 1.014)	0.00357997	0.0411804	0.12336	20	0.000317026
	cg03906120	GABBR1	0.112249	0.0255872	1.119 (1.064 - 1.176)	1.15e-05	0.000363108	0.0421515	16	0.973462
	cg20720118	GABBR1	-0.118054	0.0395945	0.889 (0.822 - 0.960)	0.00286763	0.0347742	0.13941	18	0.587556
	cg01176329	GABBR1	0.091033	0.0333946	1.095 (1.026 - 1.169)	0.000549812	0.00915717	0.0205186	14	0.0252925
	cg12840336	GATA4	-0.041961	0.0167943	0.959 (0.928 - 0.991)	0.000538939	0.00900961	0.646666	20	0.028547
	cg16810626	GATA4	0.0281849	0.0164214	1.029 (0.996 - 1.062)	0.000749535	0.0118513	0.0913064	20	0.00530328
	cg16629695	GATAD2A	0.106395	0.0339269	1.112 (1.041 - 1.189)	0.00171265	0.0231342	0.672892	20	0.444284
	cg08505228	GATAD2A	-0.0565441	0.0170322	0.945 (0.914 - 0.977)	0.00173486	0.0233824	0.221275	20	0.433731
	cg08202226	GATAD2B	-0.0857113	0.0126264	0.918 (0.895 - 0.941)	4.51e-08	2.51e-06	0.280102	20	0.916191
	cg07797805	GINS1	0.128759	0.0367542	1.137 (1.058 - 1.222)	0.00243096	0.0304698	0.717605	10	0.835676
	cg07274523	GPX1	0.04097	0.012655	1.042 (1.016 - 1.068)	0.00177107	0.0236326	0.0221176	20	0.0361969
	cg20325200	GRHL3	0.0293576	0.00965566	1.030 (1.010 - 1.049)	0.000517039	0.00875249	0.0173283	20	0.172009
	cg05244766	GSTP1	-0.0876944	0.0239855	0.916 (0.874 - 0.960)	0.000256033	0.0049311	0.123389	20	0.125281
	cg06928838	GSTP1	0.0729685	0.0210175	1.076 (1.032 - 1.121)	0.000516998	0.00875249	0.0435657	20	0.125026
	cg07995438	GSTP1	-0.126668	0.0363383	0.881 (0.820 - 0.946)	0.000490656	0.00840262	0.0865142	20	0.101063
	cg11566244	GSTP1	0.0449539	0.0126473	1.046 (1.020 - 1.072)	0.00174163	0.02345	0.0487774	20	0.0756281
	cg24517380	GTF2H4	-0.0853128	0.0330482	0.918 (0.861 - 0.980)	1.94e-06	7.5e-05	0.031451	20	0.998072
	cg05103231	GTF2H4	-0.218897	0.0500894	0.803 (0.728 - 0.886)	1.24e-05	0.000387668	0.0239859	20	0.884059
	cg15080939	GTF2H4	-0.198369	0.048459	0.820 (0.746 - 0.902)	4.25e-05	0.00109156	0.0226339	20	0.23716
	cg12433575	GTF2H4	-0.0638966	0.0354223	0.938 (0.875 - 1.006)	0.000294334	0.00553381	0.0111225	20	0.130841
	cg02186769	GTF2H4	-0.175386	0.0406933	0.839 (0.775 - 0.909)	3.4e-05	0.000905568	0.0213342	20	0.0310148
	cg10661769	GTF2H4	-0.187609	0.0565936	0.829 (0.742 - 0.926)	0.000377962	0.00681957	0.103783	20	0.0307454
	cg07945879	GTF2H4	-0.164647	0.0387688	0.848 (0.786 - 0.915)	2.17e-05	0.00063418	0.12611	20	0.000110133
	cg18709166	GTF2H4	0.110983	0.0368001	1.117 (1.040 - 1.201)	0.000465071	0.00809743	0.377672	20	2.25e-06
	cg16990009	GTF2H4	-0.109217	0.0308741	0.897 (0.844 - 0.952)	1.47e-08	1.05e-06	0.0835238	20	6.66e-07
	cg17633074	GTF2H4	-0.173869	0.0474605	0.840 (0.766 - 0.922)	3.71e-05	0.000975605	0.151156	12	3.94e-08
	cg22025250	GTF2H4	-0.0135212	0.0198726	0.987 (0.949 - 1.026)	0.000443821	0.00779824	0.0295516	20	2.1e-10
	cg16791832	HCCAT5	0.0046237	0.00980309	1.005 (0.986 - 1.024)	0.00418357	0.0464134	0.0433814	20	0.00555682
	cg05997414	HDAC4	-0.145374	0.049873	0.865 (0.784 - 0.953)	0.00355825	0.041036	0.660827	20	0.558343
	cg26876664	HDAC4	-0.0968679	0.030916	0.908 (0.854 - 0.964)	0.00172877	0.0233236	0.445458	20	0.502033
	cg08177681	HDAC4	-0.103144	0.0346457	0.902 (0.843 - 0.965)	0.00290993	0.0351601	0.619981	20	0.475393
	cg01647308	HDAC4	-0.0846834	0.0277707	0.919 (0.870 - 0.970)	0.00229313	0.0292059	0.58334	20	0.42787
	cg05995465	HDAC4	-0.0261486	0.00975529	0.974 (0.956 - 0.993)	0.00238182	0.0299378	0.125332	20	0.124895
	cg16468346	HDAC4	-0.0258795	0.0111614	0.974 (0.953 - 0.996)	0.00408159	0.0453194	0.135115	20	0.0737242
	cg14405813	HIPK2	-0.061308	0.0206756	0.941 (0.903 - 0.979)	0.00301166	0.0361291	0.201536	20	0.196038
	cg11808100	HLA-A	0.0504068	0.0100013	1.052 (1.031 - 1.073)	6.49e-10	6.7e-08	0.0207192	20	0.993392
	cg20408505	HLA-A	-0.0489143	0.0173682	0.952 (0.920 - 0.985)	0.000520922	0.00880713	0.0504945	20	0.0177372
	cg11187245	HLA-B	0.127722	0.0292844	1.136 (1.073 - 1.203)	4.18e-05	0.00108029	0.0120261	20	0.503062
	cg18996202	HLA-B	-0.159003	0.0471073	0.853 (0.778 - 0.936)	3.76e-06	0.000133164	0.0120837	20	0.408975
	cg17159161	HLA-B	-0.00939708	0.00961441	0.991 (0.972 - 1.009)	3.32e-10	3.81e-08	0.021188	20	2.18e-10
	cg23533285	HLA-B	-0.00305551	0.0160425	0.997 (0.966 - 1.029)	3.22e-08	1.87e-06	0.0234905	20	5.92e-11
	cg11187245	HLA-C	0.127722	0.0292844	1.136 (1.073 - 1.203)	4.18e-05	0.00108029	0.0120261	20	0.503062
	cg18996202	HLA-C	-0.159003	0.0471073	0.853 (0.778 - 0.936)	3.76e-06	0.000133164	0.0120837	20	0.408975
	cg20412244	HLA-C	-0.0889046	0.0311996	0.915 (0.861 - 0.973)	6.94e-05	0.00165137	0.019332	20	3.35e-06
	cg22993154	HLA-C	-0.0771854	0.0226575	0.926 (0.886 - 0.968)	0.000655583	0.0106159	0.0377185	20	4.48e-08
	cg08762424	HLA-C	0.0150624	0.00863151	1.015 (0.998 - 1.032)	1.39e-07	6.97e-06	0.525155	20	4.52e-10
	cg17250082	HLA-C	0.0162089	0.00929227	1.016 (0.998 - 1.035)	6.19e-05	0.00150042	0.520432	20	4.52e-10
	cg17159161	HLA-C	-0.00939708	0.00961441	0.991 (0.972 - 1.009)	3.32e-10	3.81e-08	0.021188	20	2.18e-10
	cg12076350	HLA-C	0.00107942	0.0128453	1.001 (0.976 - 1.027)	5.44e-06	0.000185333	0.016668	20	8.26e-11
	cg27258561	HLA-C	0.00257577	0.0130225	1.003 (0.977 - 1.028)	1.79e-06	7e-05	0.0152733	20	7.32e-11
	cg14801238	HLA-C	0.00288922	0.0146074	1.003 (0.975 - 1.032)	2.19e-06	8.39e-05	0.0120232	20	6.42e-11
	cg23533285	HLA-C	-0.00305551	0.0160425	0.997 (0.966 - 1.029)	3.22e-08	1.87e-06	0.0234905	20	5.92e-11
	cg12893780	HLA-DPB1	0.0322924	0.0190232	1.033 (0.995 - 1.072)	0.00184589	0.0244088	0.0205815	20	1.42e-05
	cg14428733	HLA-DPB1	0.0629562	0.0155297	1.065 (1.033 - 1.098)	7.6e-06	0.000248705	0.104102	20	1.42e-05
	cg15829535	HLA-DPB1	0.0305462	0.0179819	1.031 (0.995 - 1.068)	0.0019022	0.0249611	0.0430859	20	1.42e-05
	cg17588455	HLA-DPB1	0.0662171	0.0163848	1.068 (1.035 - 1.103)	2.59e-05	0.000735271	0.012655	20	1.42e-05
	cg25045942	HLA-DPB1	0.031107	0.0183168	1.032 (0.995 - 1.069)	0.000386066	0.00693781	0.0206182	20	1.42e-05
	cg25511667	HLA-DPB1	0.031216	0.018381	1.032 (0.995 - 1.070)	0.000979342	0.0148215	0.0211854	20	1.42e-05
	cg03636880	HLA-DPB1	0.0293696	0.0172815	1.030 (0.996 - 1.065)	0.000667959	0.0107773	0.0334486	20	1.32e-05
	cg14373797	HLA-DPB1	0.0189287	0.00703451	1.019 (1.005 - 1.033)	1.56e-06	6.23e-05	0.443148	20	1.41e-07
	cg05798641	HLA-DPB1	-0.0563857	0.0200691	0.945 (0.909 - 0.983)	0.000120063	0.00262068	0.16185	20	1.08e-07
	cg20223237	HLA-DPB1	0.0306788	0.0180604	1.031 (0.995 - 1.068)	0.00227695	0.0290273	0.0288048	20	2.09e-08
	cg02197634	HLA-DPB1	0.0304711	0.0179368	1.031 (0.995 - 1.068)	0.00240619	0.0301876	0.0155482	20	2.04e-08
	cg25491704	HLA-DPB1	0.0265258	0.0155928	1.027 (0.996 - 1.059)	0.00289882	0.0350575	0.0762296	20	2.04e-08
	cg12865025	HLA-DPB1	0.0116483	0.0135829	1.012 (0.985 - 1.039)	0.000118965	0.00260094	0.014046	20	7.46e-09
	cg17294865	HLA-DPB1	0.016063	0.0113374	1.016 (0.994 - 1.039)	4.35e-06	0.000152967	0.0136494	20	5.08e-09
	cg13778567	HLA-DQA1	0.0240954	0.00786824	1.024 (1.009 - 1.040)	2.13e-10	2.68e-08	0.955422	20	1.9e-07
	cg02919082	HLA-DQA1	-0.0155469	0.00883446	0.985 (0.968 - 1.002)	6.2e-08	3.39e-06	0.616535	20	7.5e-09
	cg16345566	HLA-DQB1	0.0520271	0.00922897	1.053 (1.035 - 1.073)	8.32e-16	3.99e-13	0.0111256	20	0.0234832
	cg09555323	HLA-DQB1	-0.0553813	0.028751	0.946 (0.894 - 1.001)	0.00119749	0.0174729	0.192329	20	0.0230811
	cg03796735	HLA-DQB1	-0.0722792	0.0152082	0.930 (0.903 - 0.958)	3.8e-10	4.21e-08	0.0633825	20	3.23e-05
	cg06255955	HLA-DQB1	-0.0744045	0.0156714	0.928 (0.900 - 0.957)	2.37e-12	4.19e-10	0.0420014	20	3.22e-05
	cg23214071	HLA-DQB1	0.057766	0.0120589	1.059 (1.035 - 1.085)	3.32e-12	5.72e-10	0.293147	20	3.19e-05
	cg23967822	HLA-DQB1	0.122496	0.0341659	1.130 (1.057 - 1.209)	2.87e-07	1.35e-05	0.449485	11	1.13e-05
	cg10846853	HLA-DQB1	-0.0551732	0.0167203	0.946 (0.916 - 0.978)	4.36e-08	2.44e-06	0.0134116	20	1.33e-06
	cg25219495	HLA-DQB1	-0.0264372	0.00884294	0.974 (0.957 - 0.991)	2.7e-11	3.94e-09	0.903904	20	1.52e-07
	cg13249850	HLA-DQB1	0.0642763	0.0277045	1.066 (1.010 - 1.126)	3.2e-06	0.000116987	0.247841	20	7.17e-08
	cg19301366	HLA-DQB1	-0.0241336	0.0112374	0.976 (0.955 - 0.998)	8.08e-13	1.62e-10	0.143208	20	1.71e-08
	cg11986643	HLA-DQB1	0.0295775	0.0147869	1.030 (1.001 - 1.060)	4.26e-08	2.39e-06	0.29921	20	1.63e-08
	cg13353717	HLA-DQB1	0.016731	0.00817717	1.017 (1.001 - 1.033)	9.93e-10	9.95e-08	0.0403565	20	1.33e-08
	cg22233843	HLA-DQB1	0.0188274	0.00937554	1.019 (1.000 - 1.038)	5.73e-09	4.61e-07	0.795743	20	1.27e-08
	cg22984282	HLA-DQB1	0.0175879	0.00875512	1.018 (1.000 - 1.035)	1.15e-10	1.49e-08	0.028223	20	1.27e-08
	cg03403720	HLA-DQB1	0.0226901	0.0128982	1.023 (0.997 - 1.049)	3.8e-08	2.14e-06	0.0181296	20	7.86e-09
	cg05724777	HLA-DQB1	0.013822	0.0115798	1.014 (0.991 - 1.037)	1.47e-08	1.05e-06	0.207403	20	5.19e-09
	cg04317588	HLA-DQB1	-0.00928597	0.0137832	0.991 (0.964 - 1.018)	1.75e-05	0.000526573	0.0127853	20	2.33e-09
	cg03202060	HLA-DQB1	-0.00485837	0.00720985	0.995 (0.981 - 1.009)	8.44e-09	6.48e-07	0.0309218	20	2.31e-09
	cg06204447	HLA-DRB1	-0.0261787	0.00843514	0.974 (0.958 - 0.990)	9.78e-10	9.87e-08	0.666049	20	2.23e-07
	cg10632894	HLA-DRB1	-0.0175118	0.00780015	0.983 (0.968 - 0.998)	3.31e-10	3.81e-08	0.988002	20	2.81e-08
	cg17416722	HLA-DRB1	0.0131227	0.00650416	1.013 (1.000 - 1.026)	2.65e-11	3.91e-09	0.960351	20	1.65e-08
	cg12867728	HLA-DRB1	0.0213089	0.0110946	1.022 (1.000 - 1.044)	2.53e-07	1.21e-05	0.886195	20	1.53e-08
	cg18097763	HLA-DRB1	-0.0294168	0.0153633	0.971 (0.942 - 1.001)	7.89e-07	3.31e-05	0.0894317	20	1.51e-08
	cg19864342	HLA-DRB1	0.0253438	0.0132134	1.026 (0.999 - 1.053)	7.93e-05	0.00182885	0.858911	20	1.49e-08
	cg09139047	HLA-DRB1	-0.0128807	0.00668866	0.987 (0.974 - 1.000)	1.44e-13	3.71e-11	0.887036	20	1.42e-08
	cg11752699	HLA-DRB1	0.0128014	0.00664736	1.013 (1.000 - 1.026)	4.3e-09	3.58e-07	0.900009	20	1.39e-08
	cg14645244	HLA-DRB1	-0.0129251	0.00671173	0.987 (0.974 - 1.000)	4.56e-09	3.78e-07	0.902313	20	1.39e-08
	cg15982117	HLA-DRB1	-0.0137695	0.00715166	0.986 (0.973 - 1.000)	1.56e-12	2.79e-10	0.916248	20	1.39e-08
	cg08269402	HLA-DRB1	-0.0106672	0.00729282	0.989 (0.975 - 1.004)	1.67e-14	5.1e-12	0.203911	20	4.79e-09
	cg19383211	HLA-DRB1	-0.0110413	0.00838209	0.989 (0.973 - 1.005)	2.12e-11	3.19e-09	0.999979	20	4.13e-09
	cg10821226	HLA-G	0.0651663	0.0131202	1.067 (1.040 - 1.095)	7.17e-08	3.86e-06	0.0137611	20	0.995032
	cg10807461	HLA-G	-0.126069	0.028736	0.882 (0.833 - 0.933)	0.000121542	0.00264867	0.0122007	20	0.98249
	cg06316104	HLA-G	0.0502599	0.0104539	1.052 (1.030 - 1.073)	1.17e-05	0.000368663	0.0234552	20	0.982489
	cg00937691	HLA-G	0.0784916	0.0168145	1.082 (1.047 - 1.118)	3.15e-05	0.000855087	0.0351456	20	0.982489
	cg11363230	HLA-G	0.177564	0.0444907	1.194 (1.095 - 1.303)	9.47e-05	0.00213591	0.0711328	13	0.982402
	cg10181330	HLA-G	0.044007	0.0092365	1.045 (1.026 - 1.064)	9.87e-09	7.53e-07	0.0134927	20	0.976616
	cg13130352	HLA-G	0.16687	0.0410709	1.182 (1.090 - 1.281)	4.85e-05	0.00121346	0.137602	16	0.972647
	cg03521696	HLA-G	0.0567049	0.0120386	1.058 (1.034 - 1.084)	6.58e-05	0.00158635	0.02276	20	0.966369
	cg23110482	HLA-G	0.155766	0.038603	1.169 (1.083 - 1.260)	5.46e-05	0.00135122	0.105657	19	0.957256
	cg25701100	HLA-G	0.0783141	0.028588	1.081 (1.023 - 1.144)	0.000173031	0.00350342	0.0562234	20	0.179346
	cg21855392	HLA-G	-0.0419539	0.0249924	0.959 (0.913 - 1.007)	0.00102142	0.0153717	0.0120258	20	0.0024023
	cg23480697	HLA-G	0.00408543	0.0136202	1.004 (0.978 - 1.031)	0.000411482	0.00729688	0.351386	20	0.000571864
	cg22473097	HLA-G	0.00432927	0.0144334	1.004 (0.976 - 1.033)	0.000253135	0.00488231	0.387118	20	0.000567022
	cg18245160	HOTTIP	-0.218985	0.0533364	0.803 (0.724 - 0.892)	4.03e-05	0.00105263	0.0908348	14	1.95e-05
	cg06795527	HOTTIP	-0.133124	0.0273237	0.875 (0.830 - 0.924)	1.1e-06	4.49e-05	0.0790471	20	2.52e-16
	cg04917446	HOXB7	-0.00931079	0.0174832	0.991 (0.957 - 1.025)	0.00180946	0.0240022	0.106208	20	5.07e-21
	cg17494781	HSPA1A	0.121108	0.0214262	1.129 (1.082 - 1.177)	4.22e-09	3.54e-07	0.146062	20	0.110578
	cg24631716	HSPA1A	0.165076	0.0408463	1.179 (1.089 - 1.278)	7.79e-05	0.00180294	0.0690365	20	0.00244017
	cg17494781	HSPA1L	0.121108	0.0214262	1.129 (1.082 - 1.177)	4.22e-09	3.54e-07	0.146062	20	0.110578
	cg24631716	HSPA1L	0.165076	0.0408463	1.179 (1.089 - 1.278)	7.79e-05	0.00180294	0.0690365	20	0.00244017
	cg15665090	HSPA1L	0.149184	0.0448546	1.161 (1.063 - 1.268)	0.000881207	0.0135349	0.07024	20	3.85e-06
	cg05169988	IGF1R	-0.0515144	0.0136811	0.950 (0.925 - 0.976)	0.00363191	0.0416352	0.864073	20	0.845523
	cg27438980	IGF1R	-0.115082	0.034377	0.891 (0.833 - 0.953)	0.0031519	0.0375099	0.128391	20	0.792674
	cg13791131	IGF2	0.144674	0.0380341	1.156 (1.073 - 1.245)	0.000142491	0.00298874	0.0120033	20	4.27e-09
	cg08162473	IGF2	0.0551274	0.0203835	1.057 (1.015 - 1.100)	2.14e-06	8.2e-05	0.0687869	20	4.87e-19
	cg10337079	IGF2	0.114549	0.0201468	1.121 (1.078 - 1.167)	5.6e-13	1.16e-10	0.0752992	20	3.67e-35
	cg09015880	IGF2BP1	-0.0180847	0.00698354	0.982 (0.969 - 0.996)	1.29e-08	9.55e-07	0.567073	20	7.4e-20
	cg14484274	IGF2BP1	-0.0137122	0.0151298	0.986 (0.958 - 1.016)	0.000553971	0.009215	0.601832	20	4.31e-21
	cg07075026	IGF2BP1	0.000563934	0.0094741	1.001 (0.982 - 1.019)	0.0013904	0.0197929	0.446467	20	2.23e-21
	cg10950924	IGF2BP1	0.00051468	0.00864663	1.001 (0.984 - 1.018)	0.00109616	0.0162775	0.449664	20	2.23e-21
	cg11673840	IGF2BP1	0.000525999	0.00883679	1.001 (0.983 - 1.018)	0.000968241	0.014711	0.444717	20	2.23e-21
	cg18128536	IGF2BP1	0.000506487	0.00850899	1.001 (0.984 - 1.017)	0.000952089	0.0145072	0.443188	20	2.23e-21
	cg20966754	IGF2BP1	0.000588944	0.00989429	1.001 (0.981 - 1.020)	0.00138235	0.0196993	0.573748	20	2.23e-21
	cg22947322	IGF2BP1	0.000539035	0.0090558	1.001 (0.983 - 1.018)	0.00117257	0.0171653	0.565911	20	2.23e-21
	cg25220979	IGF2BP1	0.000755111	0.0126859	1.001 (0.976 - 1.026)	0.00213791	0.0275161	0.573884	20	2.23e-21
	cg17154159	IGF2R	0.161502	0.0416265	1.175 (1.083 - 1.275)	0.000104547	0.00232742	0.121764	13	1.59e-07
	cg23193639	IGFBP3	0.0869993	0.0293918	1.091 (1.030 - 1.156)	0.00307656	0.0367762	0.287223	20	0.344274
	cg21268650	IGFBP3	0.103909	0.0358519	1.109 (1.034 - 1.190)	0.003752	0.0424678	0.468692	20	0.333626
	cg11739399	IKBKE	0.0929655	0.0268178	1.097 (1.041 - 1.157)	0.000527161	0.00889021	0.264178	20	0.736297
	cg11166312	IKBKE	0.0459601	0.0158736	1.047 (1.015 - 1.080)	0.00111577	0.0165321	0.123447	20	0.242304
	cg19297427	INS	0.162086	0.0385584	1.176 (1.090 - 1.268)	2.63e-05	0.000743833	0.0253853	20	1.46e-09
	cg15756114	IRS1	0.0839836	0.0270414	1.088 (1.031 - 1.147)	0.001898	0.0249303	0.0324743	20	0.604271
	cg03779937	ITGA6	0.210266	0.0198735	1.234 (1.187 - 1.283)	6.55e-27	1.76e-23	0.0954389	20	0.921508
	cg21288861	ITGB3	0.0302603	0.0113508	1.031 (1.008 - 1.054)	0.00405939	0.0451477	0.0508295	20	0.171063
	cg17865955	ITPR3	-0.0169338	0.0114052	0.983 (0.961 - 1.005)	0.00175006	0.0234519	0.140042	20	0.00585717
	cg19728223	KCNQ1	-0.0783832	0.0275498	0.925 (0.876 - 0.976)	0.00322285	0.0381849	0.615583	20	0.147697
	cg15505700	KDM5B	-0.0215804	0.00915655	0.979 (0.961 - 0.996)	0.00329821	0.0386683	0.664349	20	0.087141
	cg26276650	KLF11	-0.0042556	0.012768	0.996 (0.971 - 1.021)	0.00373714	0.0423353	0.0192194	20	3.12e-07
	cg23796243	KMT5B	0.0355702	0.0165586	1.036 (1.003 - 1.070)	0.00179511	0.023859	0.107428	20	0.0381179
	cg04849995	KPNA2	-0.100747	0.0339745	0.904 (0.846 - 0.966)	0.00302313	0.0362344	0.751915	20	0.287381
	cg02259081	KRT8	-0.0310563	0.0205903	0.969 (0.931 - 1.009)	2.39e-06	9.08e-05	0.179867	13	1.75e-07
	cg20379007	KRT8	-0.0456982	0.0198929	0.955 (0.919 - 0.993)	2.23e-09	1.98e-07	0.120543	20	3.09e-13
	cg13570982	LGALS3	0.137192	0.0479231	1.147 (1.044 - 1.260)	0.00419975	0.0465544	0.449324	20	0.474154
	cg27182012	LMNA	-0.0490813	0.0149369	0.952 (0.925 - 0.980)	0.00101655	0.0153344	0.0832152	20	0.674399
	cg08881019	LMNA	0.0903545	0.0301526	1.095 (1.032 - 1.161)	0.00273033	0.0333806	0.0173412	5	0.61415
	cg19238380	LMNA	-0.0492333	0.0151381	0.952 (0.924 - 0.981)	0.00114483	0.0168603	0.0859859	20	0.586385
	cg17453456	LMNA	-0.0312361	0.00974903	0.969 (0.951 - 0.988)	0.00081891	0.0127555	0.0340105	20	0.58218
	cg26667550	LMNA	-0.0256	0.00796213	0.975 (0.960 - 0.990)	0.00368946	0.0419588	0.043333	20	0.581233
	cg00586094	LSM2	0.048782	0.024293	1.050 (1.001 - 1.101)	0.000516384	0.00875249	0.0841414	20	1.29e-08
	cg24198896	LSM2	-0.0243881	0.0235593	0.976 (0.932 - 1.022)	0.00191998	0.0251502	0.408761	20	1.93e-09
	cg05863683	MAD1L1	0.0580459	0.012979	1.060 (1.033 - 1.087)	0.000365666	0.00666038	0.210059	20	0.972834
	cg12073833	MAD1L1	-0.0506636	0.0109807	0.951 (0.930 - 0.971)	0.00024977	0.00483128	0.0274169	20	0.968129
	cg03075889	MAD1L1	-0.0309853	0.00662489	0.969 (0.957 - 0.982)	0.00274124	0.0334619	0.0206732	20	0.968001
	cg12395958	MAD1L1	0.0621215	0.0135955	1.064 (1.036 - 1.093)	0.000404395	0.00720929	0.0272701	20	0.967985
	cg02474109	MAD1L1	-0.0862633	0.0195182	0.917 (0.883 - 0.953)	3.56e-05	0.000943328	0.139027	20	0.957127
	cg13470333	MAD1L1	0.215021	0.059354	1.240 (1.104 - 1.393)	0.00029155	0.00548916	0.0459958	20	0.902496
	cg02311337	MAD1L1	-0.165731	0.0443571	0.847 (0.777 - 0.924)	0.000186754	0.00372102	0.0677995	20	0.897275
	cg12169700	MAD1L1	-0.0287726	0.00663282	0.972 (0.959 - 0.984)	0.000696172	0.0111787	0.136815	20	0.873542
	cg01178603	MAD1L1	0.0248179	0.0457485	1.025 (0.937 - 1.121)	0.00361562	0.0415193	0.763617	20	0.866637
	cg16178271	MAD1L1	-0.0287163	0.00665059	0.972 (0.959 - 0.984)	0.000733989	0.0116467	0.08237	20	0.846583
	cg02272667	MAD1L1	0.0824072	0.0209083	1.086 (1.042 - 1.131)	0.000216483	0.00426109	0.62725	20	0.729124
	cg23048001	MAD1L1	0.106053	0.0344724	1.112 (1.039 - 1.190)	0.00209481	0.0270392	0.0791982	20	0.716161
	cg06864151	MAD1L1	0.109734	0.0308756	1.116 (1.050 - 1.186)	0.000379299	0.00682918	0.039218	20	0.68584
	cg10360139	MAD1L1	-0.0768469	0.0202968	0.926 (0.890 - 0.964)	0.000152994	0.00316163	0.177299	20	0.490889
	cg25011577	MAD1L1	-0.0366446	0.00961536	0.964 (0.946 - 0.982)	0.00352546	0.0406928	0.158215	20	0.488306
	cg21155852	MAD1L1	0.15004	0.0463602	1.162 (1.061 - 1.272)	0.00121053	0.0175948	0.22064	20	0.475218
	cg22340370	MAD1L1	-0.0667061	0.0176648	0.935 (0.904 - 0.968)	0.000158273	0.0032487	0.043535	20	0.460161
	cg04342202	MAD1L1	0.0278532	0.0190207	1.028 (0.991 - 1.067)	0.00306259	0.0366745	0.593957	20	0.346632
	cg01436487	MAD1L1	-0.0435358	0.0128643	0.957 (0.934 - 0.982)	0.00430327	0.0476234	0.371112	20	0.310044
	cg21782813	MAD1L1	0.058558	0.0162128	1.060 (1.027 - 1.095)	0.000626183	0.0102059	0.0277523	20	0.303021
	cg05928369	MAD1L1	-0.149597	0.0470544	0.861 (0.785 - 0.944)	0.00147667	0.0206703	0.297515	20	0.30268
	cg22365446	MAD1L1	-0.0604773	0.0165926	0.941 (0.911 - 0.972)	0.00372002	0.042177	0.375033	20	0.301055
	cg21178979	MAD1L1	0.0665311	0.018979	1.069 (1.030 - 1.109)	0.00334105	0.0390682	0.401452	20	0.271988
	cg22870373	MAD1L1	-0.143631	0.0448153	0.866 (0.793 - 0.946)	0.00135082	0.0192704	0.115607	20	0.252835
	cg16393715	MAD1L1	-0.137954	0.0474382	0.871 (0.794 - 0.956)	0.0036365	0.041645	0.416367	20	0.248597
	cg23378565	MAD1L1	-0.0733378	0.0215806	0.929 (0.891 - 0.969)	0.00395129	0.0440549	0.0211448	20	0.236377
	cg16743640	MAD1L1	-0.129951	0.0443715	0.878 (0.805 - 0.958)	0.00340381	0.0395209	0.653699	20	0.222099
	cg04871173	MAD1L1	0.0623769	0.0318805	1.064 (1.000 - 1.133)	0.00440627	0.0484834	0.510615	20	0.197736
	cg04439374	MAD1L1	-0.0926131	0.0292928	0.912 (0.861 - 0.965)	0.00156884	0.0215338	0.0589679	20	0.182196
	cg13165778	MAD1L1	-0.0740131	0.0218661	0.929 (0.890 - 0.969)	0.00218887	0.028118	0.0222691	20	0.166476
	cg23203730	MAD1L1	-0.139088	0.0481011	0.870 (0.792 - 0.956)	0.00383315	0.0432405	0.348473	20	0.163542
	cg25259697	MAD1L1	0.0706469	0.0213337	1.073 (1.029 - 1.119)	0.00197402	0.0256527	0.231518	20	0.130602
	cg17542346	MAD1L1	0.0729111	0.0231793	1.076 (1.028 - 1.126)	0.0016579	0.0226866	0.223391	20	0.116958
	cg11601967	MAD1L1	-0.0287083	0.00868427	0.972 (0.955 - 0.988)	0.00286734	0.0347742	0.224884	20	0.112375
	cg00671126	MAD1L1	-0.0299986	0.00908015	0.970 (0.953 - 0.988)	0.00392192	0.0438732	0.15751	20	0.112374
	cg25122824	MAD1L1	-0.0404597	0.0123174	0.960 (0.937 - 0.984)	0.000770694	0.0121145	0.104868	20	0.102087
	cg25397636	MAD1L1	0.116021	0.0406168	1.123 (1.037 - 1.216)	0.00428359	0.0474447	0.055943	20	0.0716593
	cg01084635	MAD1L1	0.129838	0.040723	1.139 (1.051 - 1.233)	0.00143107	0.0202005	0.102066	20	0.0394928
	cg17404289	MAD1L1	0.0609255	0.0298092	1.063 (1.003 - 1.127)	0.000644223	0.0104476	0.96642	20	0.00900481
	cg21004924	MAD1L1	0.0213409	0.020676	1.022 (0.981 - 1.064)	0.0036914	0.0419588	0.368275	20	0.00345982
	cg08796391	MAD1L1	-0.00535455	0.0218691	0.995 (0.953 - 1.038)	0.0045061	0.0493795	0.113717	20	0.000615794
	cg08120210	MAP2K1	0.0141821	0.0105941	1.014 (0.993 - 1.036)	0.00161269	0.0221131	0.503644	20	5.87e-07
	cg25148456	MAP3K1	-0.0871676	0.0246605	0.917 (0.873 - 0.962)	0.00247322	0.0308842	0.12791	20	0.751312
	cg11598403	MBP	-0.022761	0.0102285	0.977 (0.958 - 0.997)	0.00120636	0.0175833	0.749178	20	0.0224667
	cg17266581	MBP	-0.0221892	0.00996969	0.978 (0.959 - 0.997)	0.00259159	0.0319757	0.707126	20	0.0224667
	cg03013999	MED1	-0.0588049	0.0185743	0.943 (0.909 - 0.978)	0.00154592	0.0212846	0.474848	20	0.382303
	cg00618725	MGMT	-0.13397	0.0409099	0.875 (0.807 - 0.948)	0.00105757	0.0158446	0.266045	19	0.846155
	cg02941816	MGMT	-0.093375	0.0271473	0.911 (0.864 - 0.961)	0.000397345	0.00709304	0.633064	20	0.846153
	cg26201213	MGMT	-0.0660363	0.0187127	0.936 (0.902 - 0.971)	0.00225245	0.0287423	0.565233	20	0.846153
	cg02022136	MGMT	-0.145882	0.0453755	0.864 (0.791 - 0.945)	0.00130443	0.0187481	0.864283	11	0.84615
	cg25946389	MGMT	-0.152315	0.0478207	0.859 (0.782 - 0.943)	0.00144688	0.0203629	0.995236	9	0.846134
	cg14194875	MGMT	-0.108551	0.0321132	0.897 (0.842 - 0.955)	0.000440471	0.00774952	0.412904	20	0.846106
	cg12434587	MGMT	-0.138057	0.0422781	0.871 (0.802 - 0.946)	0.000693811	0.0111542	0.777176	17	0.845962
	cg23998405	MGMT	-0.161655	0.0514962	0.851 (0.769 - 0.941)	0.00169431	0.0230725	0.972534	7	0.845956
	cg02802904	MGMT	-0.169912	0.0544171	0.844 (0.758 - 0.939)	0.00179383	0.023859	0.719777	11	0.830313
	cg06401999	MGMT	0.183077	0.0601284	1.201 (1.067 - 1.351)	0.00232861	0.0294899	0.741383	10	0.817961
	cg19680672	MGMT	0.100255	0.0469819	1.105 (1.008 - 1.212)	0.00139603	0.0198317	0.808773	20	0.46846
	cg18632220	MGMT	0.0991533	0.0464783	1.104 (1.008 - 1.210)	0.00146734	0.0205827	0.99543	20	0.0886616
	cg02803836	MGMT	0.0434426	0.0281223	1.044 (0.988 - 1.104)	0.00108804	0.0161927	0.891564	20	0.0134677
	cg04581938	MICA	0.115642	0.0435811	1.123 (1.031 - 1.223)	9.64e-05	0.0021636	0.0493294	20	0.000667851
	cg26990733	MICA	0.165481	0.0380323	1.180 (1.095 - 1.271)	1.96e-05	0.000579597	0.114864	20	4.69e-05
	cg13829635	MICA	0.166058	0.0492056	1.181 (1.072 - 1.300)	0.000738733	0.0117081	0.0359752	20	1.9e-05
	cg07103722	MICA	-0.0447896	0.0124454	0.956 (0.933 - 0.980)	0.000449887	0.00789449	0.117015	20	6.33e-08
	cg10512089	MIR130A	0.112649	0.0389374	1.119 (1.037 - 1.208)	0.00381476	0.0430783	0.504699	20	0.150284
	cg25771013	MIR148A	0.0724358	0.0213178	1.075 (1.031 - 1.121)	0.000679044	0.0109298	0.0340581	20	0.583965
	cg10085138	MIR148A	0.0303327	0.0106572	1.031 (1.009 - 1.053)	0.00338701	0.0393861	0.0581929	20	0.170263
	cg24254488	MIR148A	0.0291542	0.0102366	1.030 (1.009 - 1.050)	0.00314387	0.0374475	0.0369544	20	0.170263
	cg13783238	MIR15B	0.0581898	0.0191152	1.060 (1.021 - 1.100)	0.000970942	0.014711	0.0743303	20	0.0822774
	cg19030554	MRPS34	0.0322659	0.00924063	1.033 (1.014 - 1.052)	0.000159853	0.00326119	0.794784	20	0.594531
	cg09540102	MRPS34	0.0330338	0.00946512	1.034 (1.015 - 1.053)	7.1e-05	0.00167128	0.908349	20	0.594529
	cg16445708	MRPS34	0.0589611	0.0172236	1.061 (1.026 - 1.097)	0.0023167	0.0293667	0.866152	20	0.594517
	cg24542360	MSH5	0.0490705	0.0304763	1.050 (0.989 - 1.115)	0.00391616	0.0438453	0.327137	12	6.36e-05
	cg18025240	MSH5	0.180108	0.0495706	1.197 (1.086 - 1.320)	0.000279743	0.0053342	0.0293034	20	4.49e-06
	cg23634079	MSH5	0.0304021	0.00711088	1.031 (1.017 - 1.045)	1.24e-16	7.21e-14	0.0724502	20	1.63e-06
	cg24542360	MSH5-SAPCD1	0.0490705	0.0304763	1.050 (0.989 - 1.115)	0.00391616	0.0438453	0.327137	12	6.36e-05
	cg18025240	MSH5-SAPCD1	0.180108	0.0495706	1.197 (1.086 - 1.320)	0.000279743	0.0053342	0.0293034	20	4.49e-06
	cg23634079	MSH5-SAPCD1	0.0304021	0.00711088	1.031 (1.017 - 1.045)	1.24e-16	7.21e-14	0.0724502	20	1.63e-06
	cg08841257	MSRA	0.0387039	0.0164413	1.039 (1.006 - 1.074)	0.00385547	0.0434557	0.134195	20	0.0597106
	cg14257676	MSRA	0.0339555	0.0143812	1.035 (1.006 - 1.064)	0.00156389	0.0215099	0.131812	20	0.0597077
	cg09704223	MSRB1	-0.0940176	0.0377011	0.910 (0.845 - 0.980)	0.00170005	0.023122	0.467213	20	0.0933138
	cg03727500	NCL	-0.0716574	0.0231377	0.931 (0.890 - 0.974)	0.00195493	0.0254787	0.0605043	20	0.386649
	cg14951136	NCOR2	-0.0633734	0.0165705	0.939 (0.909 - 0.970)	0.000830407	0.0128723	0.0543971	8	0.94164
	cg12154538	NCOR2	-0.0660954	0.0173368	0.936 (0.905 - 0.968)	0.000137605	0.00290442	0.0486383	8	0.94164
	cg24975642	NCOR2	-0.0661402	0.0173478	0.936 (0.905 - 0.968)	0.000137509	0.00290442	0.0821313	9	0.941638
	cg07624705	NDUFA13	-0.0704768	0.0247883	0.932 (0.888 - 0.978)	0.00446703	0.0490314	0.0437058	20	0.142523
	cg05377527	NDUFS3	-0.0546447	0.0189097	0.947 (0.912 - 0.983)	0.000590525	0.00976258	0.0521304	20	0.0115364
	cg24757160	NDUFS8	-0.0349012	0.0119031	0.966 (0.943 - 0.988)	0.00360248	0.0414039	0.394924	20	0.116994
	cg13512951	NEK6	-0.0389939	0.00839541	0.962 (0.946 - 0.978)	1.08e-05	0.000342424	0.894375	20	0.988061
	cg04016730	NFKBIL1	-0.112985	0.0333159	0.893 (0.837 - 0.953)	8.98e-06	0.000289072	0.10312	20	7.04e-08
	cg01620360	NFKBIL1	0.0324487	0.0092929	1.033 (1.014 - 1.052)	1.74e-08	1.19e-06	0.0206742	20	3.96e-08
	cg03995615	NIPBL	-0.0415601	0.0160167	0.959 (0.930 - 0.990)	0.00133416	0.0190935	0.959412	20	0.123506
	cg09328362	NKX2-1	0.149801	0.0506465	1.162 (1.052 - 1.283)	0.00309855	0.0369733	0.154007	20	0.00824788
	cg13980454	NKX2-1	0.124867	0.0373675	1.133 (1.053 - 1.219)	0.000832991	0.0128974	0.0709039	20	4.86e-06
	cg21428681	NKX3-1	0.248168	0.0625572	1.282 (1.134 - 1.449)	7.28e-05	0.00170782	0.0111732	6	0.000177053
	cg00337090	NKX3-1	-0.320378	0.068187	0.726 (0.635 - 0.830)	2.62e-06	9.8e-05	0.0103746	19	3.95e-06
	cg06696292	NKX3-1	-0.280448	0.0528131	0.755 (0.681 - 0.838)	1.1e-07	5.63e-06	0.0154095	4	9.56e-07
	cg15198094	NR5A2	0.0297871	0.0156811	1.030 (0.999 - 1.062)	0.00448577	0.0491968	0.0425569	20	0.0263767
	cg05051117	NUCKS1	-0.175789	0.0411911	0.839 (0.774 - 0.909)	0.000218622	0.0042969	0.0208323	20	0.908152
	cg13748354	NUDT1	-0.0129436	0.00671444	0.987 (0.974 - 1.000)	0.000758407	0.0119634	0.251346	20	0.00328027
	cg19789505	OBSCN	0.145854	0.0450593	1.157 (1.059 - 1.264)	0.00120817	0.0175905	0.212356	20	0.749674
	cg00251125	OBSCN	0.133421	0.0395534	1.143 (1.057 - 1.235)	0.000743006	0.0117619	0.29819	20	0.739703
	cg07198402	OBSCN	0.0695827	0.0187829	1.072 (1.033 - 1.112)	0.00051425	0.00873834	0.343349	20	0.714775
	cg14420567	OBSCN	0.0854074	0.0255323	1.089 (1.036 - 1.145)	0.0008226	0.0127808	0.775432	20	0.695748
	cg26940100	OBSCN	0.0792994	0.0223837	1.083 (1.036 - 1.131)	0.000396013	0.00707866	0.604792	20	0.677552
	cg26575914	OBSCN	-0.135511	0.0416068	0.873 (0.805 - 0.947)	0.00112617	0.0166618	0.479583	20	0.665099
	cg19109050	OBSCN	0.102981	0.0352323	1.108 (1.035 - 1.188)	0.00346772	0.0401646	0.392773	20	0.659449
	cg20630560	OBSCN	0.0720271	0.0201672	1.075 (1.033 - 1.118)	0.000354945	0.0064827	0.31455	20	0.655955
	cg09411356	OBSCN	0.0630275	0.0198635	1.065 (1.024 - 1.107)	0.00150856	0.0209854	0.465803	20	0.650265
	cg22370694	OBSCN	0.0676698	0.0229885	1.070 (1.023 - 1.119)	0.00324383	0.0382311	0.153839	20	0.635397
	cg06806210	OBSCN	0.13586	0.0452567	1.146 (1.048 - 1.252)	0.00268216	0.0328815	0.67449	20	0.517196
	cg04193160	OBSCN	0.0757097	0.0242477	1.079 (1.029 - 1.131)	0.00336406	0.0392701	0.467776	20	0.442503
	cg13372766	OBSCN	0.0593779	0.0180867	1.061 (1.024 - 1.099)	0.00356792	0.0411006	0.322333	20	0.4329
	cg05794117	OBSCN	0.0428847	0.0142501	1.044 (1.015 - 1.073)	0.00363952	0.041645	0.114728	20	0.397262
	cg26550330	OBSCN	0.0638661	0.0216283	1.066 (1.022 - 1.112)	0.00108262	0.0161479	0.144079	20	0.371679
	cg03054277	OBSCN	0.0692886	0.0244698	1.072 (1.022 - 1.124)	0.00349228	0.0403445	0.10521	20	0.225823
	cg22611163	ORC2	0.00204388	0.0196219	1.002 (0.964 - 1.041)	0.00168188	0.0229447	0.307069	20	2.61e-05
	cg06467504	PC	0.00371419	0.00852634	1.004 (0.987 - 1.021)	0.000456519	0.00797957	0.356895	20	7.3e-05
	cg24984297	PDCD1	-0.118365	0.0403652	0.888 (0.821 - 0.962)	0.00336417	0.0392701	0.108699	3	4.51e-05
	cg24720151	PDS5A	0.039883	0.0154707	1.041 (1.010 - 1.073)	0.00308357	0.0368273	0.114921	20	0.139086
	cg03157610	PHF1	0.0873327	0.026909	1.091 (1.035 - 1.150)	0.000428395	0.00755687	0.0981308	20	0.135642
	cg16140548	PLG	0.199754	0.0461819	1.221 (1.115 - 1.337)	1.52e-05	0.000464578	0.369786	10	0.00116892
	cg26975812	POLE	0.0608966	0.022478	1.063 (1.017 - 1.111)	3.51e-05	0.00093401	0.270863	20	0.000221311
	cg00663584	POLE	-0.0284678	0.0119611	0.972 (0.949 - 0.995)	0.000185266	0.0037077	0.0732123	20	6.45e-05
	cg02905599	POLE	-0.0475142	0.0229033	0.954 (0.912 - 0.997)	0.0015299	0.0211077	0.729315	20	2.05e-05
	cg20139683	POLE	0.0161897	0.00815682	1.016 (1.000 - 1.033)	8.31e-07	3.47e-05	0.664202	20	2.04e-05
	cg11808531	POLE	0.00222326	0.00711457	1.002 (0.988 - 1.016)	9.45e-05	0.00213591	0.0675671	20	2.94e-06
	cg03742729	POLE	0.0052739	0.0183476	1.005 (0.970 - 1.042)	0.00045124	0.00790789	0.103406	20	2.92e-06
	cg04730925	POLI	-0.113409	0.0242509	0.893 (0.851 - 0.936)	2.92e-06	0.000107919	0.0711797	20	0.953645
	cg06807593	POLI	-0.133458	0.0300707	0.875 (0.825 - 0.928)	1.86e-05	0.00055477	0.0181423	20	0.947214
	cg03549739	POLR1A	-0.014844	0.00908894	0.985 (0.968 - 1.003)	0.00442635	0.0486645	0.139441	20	3.34e-20
	cg04809988	POLR3H	0.0228209	0.0114539	1.023 (1.000 - 1.046)	0.00198794	0.0257941	0.0367451	20	0.0409557
	cg13099374	POU2F1	-0.0794573	0.0235156	0.924 (0.882 - 0.967)	0.000727716	0.0115745	0.783901	20	0.691698
	cg04035638	POU5F1	-0.234532	0.041959	0.791 (0.728 - 0.859)	8.44e-08	4.51e-06	0.0439074	20	0.978544
	cg11805138	POU5F1	0.123816	0.018885	1.132 (1.091 - 1.174)	1.98e-13	4.58e-11	0.217194	20	0.952744
	cg27547543	POU5F1	0.128473	0.0197465	1.137 (1.094 - 1.182)	1.3e-12	2.35e-10	0.202746	20	0.952735
	cg24427850	POU5F1	0.119565	0.0181286	1.127 (1.088 - 1.168)	4e-14	1.17e-11	0.224839	20	0.952734
	cg22291762	POU5F1	0.118613	0.0179299	1.126 (1.087 - 1.166)	3.23e-14	9.64e-12	0.272268	20	0.952733
	cg17931227	POU5F1	0.117706	0.0177816	1.125 (1.086 - 1.165)	2.14e-13	4.87e-11	0.235564	20	0.95273
	cg11811828	POU5F1	0.118791	0.0179745	1.126 (1.087 - 1.167)	6.46e-14	1.77e-11	0.252413	20	0.952727
	cg14036627	POU5F1	0.11784	0.0178186	1.125 (1.086 - 1.165)	4.8e-14	1.37e-11	0.282894	20	0.952724
	cg22701603	POU5F1	0.115703	0.0174007	1.123 (1.085 - 1.162)	1.96e-13	4.58e-11	0.20454	20	0.952723
	cg26668675	POU5F1	0.114815	0.017246	1.122 (1.084 - 1.160)	4.47e-13	9.52e-11	0.190477	20	0.952723
	cg09179646	POU5F1	0.115832	0.0174282	1.123 (1.085 - 1.162)	2.91e-13	6.3e-11	0.217642	20	0.952723
	cg03078486	POU5F1	0.116295	0.017507	1.123 (1.085 - 1.163)	7.83e-14	2.06e-11	0.219629	20	0.952722
	cg26818629	POU5F1	0.11904	0.0180363	1.126 (1.087 - 1.167)	1.62e-11	2.5e-09	0.193495	20	0.952722
	cg09357589	POU5F1	0.118501	0.0179319	1.126 (1.087 - 1.166)	5.89e-14	1.65e-11	0.233462	20	0.952722
	cg00357273	POU5F1	-0.0807633	0.0127389	0.922 (0.900 - 0.946)	2.07e-15	8.95e-13	0.0138751	20	0.170525
	cg03465464	POU5F1	-0.105169	0.0245758	0.900 (0.858 - 0.945)	0.000112531	0.00248866	0.0835869	20	4.26e-05
	cg20073472	POU5F1	-0.01665	0.00646302	0.983 (0.971 - 0.996)	1.86e-07	9.18e-06	0.0128892	20	2.14e-09
	cg24005169	POU5F1	-0.0557842	0.0223119	0.946 (0.905 - 0.988)	0.00195372	0.0254787	0.0159259	20	2.11e-09
	cg11040238	POU5F1	-0.00267793	0.00685934	0.997 (0.984 - 1.011)	1.03e-11	1.63e-09	0.0385021	20	1.09e-10
	cg04375036	PPP1CC	-0.123589	0.0394105	0.884 (0.818 - 0.955)	0.001713	0.0231342	0.464397	20	0.626301
	cg09298818	PPP1CC	-0.150075	0.0491146	0.861 (0.782 - 0.948)	0.00224608	0.0286883	0.530919	20	0.573753
	cg05591701	PPP1R10	-0.0040938	0.0358856	0.996 (0.928 - 1.068)	0.00123369	0.017846	0.0224375	20	0.0829325
	cg16586538	PPP1R10	-0.00320016	0.0280507	0.997 (0.943 - 1.053)	0.000865112	0.0133486	0.0221779	20	0.062667
	cg23351010	PPP4R2	-0.0789248	0.0242687	0.924 (0.881 - 0.969)	0.00114545	0.0168603	0.324428	20	0.62709
	cg00197266	PRL	-0.0226017	0.00749341	0.978 (0.963 - 0.992)	4.39e-05	0.00112407	0.566599	20	0.0902541
	cg19841859	PRMT5	-0.090559	0.025829	0.913 (0.868 - 0.961)	0.000454737	0.00795879	0.916048	20	0.0957134
	cg15378219	PRMT5	-0.105187	0.031045	0.900 (0.847 - 0.957)	0.000703512	0.0112696	0.987969	20	0.0933202
	cg25600027	PRMT5	0.140554	0.0462011	1.151 (1.051 - 1.260)	0.00234849	0.0296771	0.442878	14	0.0557902
	cg00180097	PRRC2A	0.165805	0.0311902	1.180 (1.110 - 1.255)	1.06e-07	5.48e-06	0.134321	20	0.0703329
	cg05182583	PRRC2A	-0.0843513	0.0160845	0.919 (0.891 - 0.949)	5.16e-12	8.44e-10	0.0703921	20	0.000248827
	cg04960128	PRRC2A	-0.0259397	0.0290664	0.974 (0.920 - 1.032)	6.17e-05	0.00149722	0.0143752	20	1.57e-07
	cg10407266	PRRC2A	0.0437516	0.0159692	1.045 (1.013 - 1.078)	2.08e-06	7.99e-05	0.0126441	20	2.74e-09
	cg06833981	PRRC2A	0.0143106	0.00832001	1.014 (0.998 - 1.031)	4.19e-07	1.89e-05	0.040814	20	7.97e-10
	cg01743846	PSMB7	-0.143275	0.0437982	0.867 (0.795 - 0.944)	0.00107076	0.0159887	0.408637	20	0.832341
	cg13654962	PSMB7	-0.153472	0.0489177	0.858 (0.779 - 0.944)	0.00170477	0.0231254	0.448517	20	0.463999
	cg13731776	PSMB7	-0.0536884	0.0154582	0.948 (0.919 - 0.977)	0.00192036	0.0251502	0.15414	20	0.443023
	cg14243010	PSMB7	-0.0421065	0.0126012	0.959 (0.935 - 0.983)	0.00366558	0.0417361	0.044927	20	0.378636
	cg22510079	PSMB8	-0.195457	0.0543508	0.822 (0.739 - 0.915)	0.000322882	0.00599497	0.174984	18	8.68e-05
	cg08992729	PSMB8	-0.104541	0.0248206	0.901 (0.858 - 0.946)	0.000180575	0.00362881	0.0292169	20	3.88e-05
	cg18505752	PSMB8	-0.15196	0.0390355	0.859 (0.796 - 0.927)	9.91e-05	0.00221646	0.0323489	20	3.79e-05
	cg08331398	PSMB8	-0.11349	0.0274163	0.893 (0.846 - 0.942)	0.000283532	0.00537589	0.0394833	20	3.71e-05
	cg24031377	PSMB8	-0.126728	0.0311928	0.881 (0.829 - 0.937)	0.000302757	0.00566836	0.198187	20	3.42e-05
	cg00971309	PSMB8	-0.108587	0.0331336	0.897 (0.841 - 0.957)	0.00104822	0.0157222	0.125856	20	2.66e-05
	cg22158175	PSMB8	-0.158676	0.0441712	0.853 (0.783 - 0.930)	0.000327781	0.00607753	0.0633984	20	2.05e-05
	cg03078854	PSMB8	-0.123291	0.0386585	0.884 (0.819 - 0.954)	0.00142658	0.0201795	0.136687	20	1.55e-05
	cg16009764	PSMB8	-0.120301	0.0314254	0.887 (0.834 - 0.943)	0.000129117	0.00278212	0.05391	20	1.53e-05
	cg20060630	PSMB8	-0.0886613	0.0221172	0.915 (0.876 - 0.956)	0.000153986	0.00317041	0.0900373	20	9.56e-06
	cg19646975	PSMB8	-0.11922	0.0361204	0.888 (0.827 - 0.953)	0.0026088	0.0321289	0.202652	20	4.3e-06
	cg21621645	PSMB8	-0.107565	0.0275436	0.898 (0.851 - 0.948)	9.41e-05	0.00213067	0.126126	20	3.07e-06
	cg11706729	PSMB8	0.150233	0.0472752	1.162 (1.059 - 1.275)	0.00148375	0.0206831	0.0726256	14	2.35e-06
	cg25693349	PSMB8	-0.122464	0.0372759	0.885 (0.822 - 0.952)	0.00101862	0.0153467	0.082346	20	1.99e-06
	cg12094903	PSMB8	-0.064765	0.0182098	0.937 (0.904 - 0.971)	1.04e-06	4.29e-05	0.131722	20	1.32e-06
	cg26988373	PSMB8	-0.0549728	0.015311	0.947 (0.919 - 0.975)	2.97e-05	0.000826956	0.0464039	20	1.31e-06
	cg11954557	PSMB8	-0.0581272	0.0163826	0.944 (0.914 - 0.974)	1.35e-08	9.94e-07	0.0760126	20	1.25e-06
	cg01309328	PSMB8	-0.0561613	0.0241856	0.945 (0.902 - 0.991)	0.00185102	0.0244088	0.0775395	19	7.8e-08
	cg08099136	PSMB8	-0.0463066	0.0197427	0.955 (0.919 - 0.992)	0.000820022	0.0127555	0.045691	20	5.85e-08
	cg18696632	PSMB8	0.00857777	0.0057408	1.009 (0.997 - 1.020)	3.17e-05	0.000855087	0.0155172	20	1.49e-08
	cg21826978	PSMB9	-0.11459	0.0454178	0.892 (0.816 - 0.975)	0.000560639	0.00929139	0.441404	20	4.56e-06
	cg11706729	PSMB9	0.150233	0.0472752	1.162 (1.059 - 1.275)	0.00148375	0.0206831	0.0726256	14	2.35e-06
	cg01309328	PSMB9	-0.0561613	0.0241856	0.945 (0.902 - 0.991)	0.00185102	0.0244088	0.0775395	19	7.8e-08
	cg08099136	PSMB9	-0.0463066	0.0197427	0.955 (0.919 - 0.992)	0.000820022	0.0127555	0.045691	20	5.85e-08
	cg07930587	PSMB9	-0.0136812	0.00607076	0.986 (0.975 - 0.998)	3.76e-06	0.000133164	0.133626	20	3.84e-08
	cg18696632	PSMB9	0.00857777	0.0057408	1.009 (0.997 - 1.020)	3.17e-05	0.000855087	0.0155172	20	1.49e-08
	cg22933449	PSMC3	0.144579	0.050192	1.156 (1.047 - 1.275)	0.0039703	0.0441935	0.010323	20	0.0294007
	cg08825190	RAB3A	0.0810842	0.027598	1.084 (1.027 - 1.145)	0.00330286	0.038689	0.478442	20	0.297689
	cg10418626	RAD51B	-0.163815	0.0551108	0.849 (0.762 - 0.946)	0.00295427	0.0355997	0.452698	4	0.00288871
	cg24178897	RAD51B	0.0148347	0.00849388	1.015 (0.998 - 1.032)	5.7e-05	0.0013921	0.0885011	20	2.08e-06
	cg02110529	RAD51C	0.132701	0.0440148	1.142 (1.048 - 1.245)	0.00387513	0.0436065	0.160466	20	0.129653
	cg01430588	RAD51C	0.13451	0.0390888	1.144 (1.060 - 1.235)	0.000579274	0.00958837	0.0687354	20	0.120949
	cg19208681	RAD51C	0.0834033	0.022461	1.087 (1.040 - 1.136)	0.000166015	0.00337664	0.0361513	20	0.0963634
	cg01246520	RAI1	-0.0384042	0.00837937	0.962 (0.947 - 0.978)	0.000424523	0.00749841	0.360554	20	0.918777
	cg03720762	RAI1	0.0931754	0.0215358	1.098 (1.052 - 1.145)	0.000147265	0.00307448	0.852936	20	0.908642
	cg17844831	RAI1	0.0974949	0.0227032	1.102 (1.054 - 1.153)	0.000166617	0.00338375	0.79379	20	0.905192
	cg02147681	RAI1	0.115268	0.027498	1.122 (1.063 - 1.184)	0.000245416	0.00475976	0.847659	20	0.88687
	cg27208169	RAI1	0.0884656	0.0232861	1.092 (1.044 - 1.144)	0.000145235	0.00304155	0.384391	20	0.804696
	cg26976412	RAI1	0.0695826	0.0167708	1.072 (1.037 - 1.108)	0.0005481	0.00914	0.0158353	20	0.739154
	cg14720773	RAI1	0.103492	0.0264171	1.109 (1.053 - 1.168)	8.94e-05	0.00203117	0.62141	20	0.697248
	cg23051272	RAI1	-0.0644163	0.015788	0.938 (0.909 - 0.967)	0.000290258	0.00547475	0.042394	20	0.68686
	cg06775073	RAI1	0.114232	0.0298327	1.121 (1.057 - 1.189)	0.000128628	0.00278053	0.700594	20	0.625439
	cg22292753	RAI1	-0.0696121	0.0214214	0.933 (0.894 - 0.973)	0.000853614	0.0132015	0.0102179	20	0.0953105
	cg26392708	RBM17	0.0534907	0.0207647	1.055 (1.013 - 1.099)	0.00294077	0.0355009	0.394654	20	0.132875
	cg12257692	RBM6	0.0478222	0.0130163	1.049 (1.023 - 1.076)	0.000827771	0.0128462	0.093155	20	0.118334
	cg14634738	RBM6	-0.0989445	0.0296636	0.906 (0.855 - 0.960)	0.000718851	0.0114879	0.504138	20	0.105431
	cg21837569	RBM6	-0.0912436	0.0278255	0.913 (0.864 - 0.964)	0.000733456	0.0116467	0.649183	20	0.100199
	cg21729847	RBM6	0.0952855	0.0294503	1.100 (1.038 - 1.165)	0.00121441	0.0176051	0.102269	20	0.0797957
	cg18664369	RBPJ	0.160032	0.0543088	1.174 (1.055 - 1.305)	0.00321188	0.0380885	0.714452	19	0.546051
	cg02628907	RET	-0.125448	0.0359128	0.882 (0.822 - 0.946)	0.000477389	0.00829038	0.144853	17	0.815903
	cg12062995	RFC1	-0.0644471	0.021053	0.938 (0.900 - 0.977)	0.00220467	0.028267	0.687417	20	0.231581
	cg07690219	RHOA	0.0738064	0.0199608	1.077 (1.035 - 1.120)	0.00432498	0.0477455	0.0101185	20	0.220956
	cg00426193	RIF1	-0.159267	0.0412623	0.853 (0.787 - 0.925)	0.000113449	0.00250483	0.726235	20	0.963089
	cg27590781	RIF1	0.209152	0.0600008	1.233 (1.096 - 1.386)	0.000490634	0.00840262	0.315707	20	0.910044
	cg08475827	RIF1	0.0330328	0.0103925	1.034 (1.013 - 1.055)	0.00141625	0.0200757	0.0208261	20	0.137411
	cg21207730	RMI1	0.0329197	0.00794864	1.033 (1.017 - 1.050)	3.69e-05	0.000970059	0.0104977	20	0.978119
	cg20192814	RNASEH2B	0.00218095	0.00799696	1.002 (0.987 - 1.018)	0.00245699	0.0307387	0.650492	20	0.00140474
	cg24536691	RPS18	-0.0311761	0.0182011	0.969 (0.935 - 1.005)	0.00325405	0.0382508	0.0828314	20	3.5e-05
	cg26861995	RUVBL1	-0.304883	0.0576669	0.737 (0.658 - 0.825)	1.24e-07	6.32e-06	0.0334848	20	0.0229968
	cg13784283	RXRB	0.0837653	0.0285881	1.087 (1.028 - 1.150)	0.00338877	0.0393861	0.517793	20	0.00147441
	cg10143146	RXRB	-0.0623366	0.0224261	0.940 (0.899 - 0.982)	0.001754	0.0234519	0.0213967	20	0.00037592
	cg04770660	RXRB	-0.0389197	0.0168633	0.962 (0.931 - 0.994)	0.000609721	0.00999896	0.0390697	20	0.000187336
	cg26357820	RXRB	-0.0439949	0.0229136	0.957 (0.915 - 1.001)	0.00153104	0.0211077	0.0355958	20	4.39e-05
	cg22509027	RYR1	-0.0428501	0.0124272	0.958 (0.935 - 0.982)	9.6e-06	0.00030683	0.108242	20	5.61e-28
	cg18601057	RYR1	0.0456892	0.0152141	1.047 (1.016 - 1.078)	8.24e-05	0.00188835	0.140844	20	1.34e-28
	cg03181524	RYR1	-0.0206894	0.00718341	0.980 (0.966 - 0.993)	3.05e-06	0.000111775	0.124796	20	1e-28
	cg03760308	SENP6	-0.183769	0.0573196	0.832 (0.744 - 0.931)	0.00134574	0.0192388	0.44137	18	0.831296
	cg01950844	SENP6	0.138135	0.0429987	1.148 (1.055 - 1.249)	0.00131561	0.0188684	0.135453	20	0.0514355
	cg01304950	SESN1	0.134942	0.0281595	1.144 (1.083 - 1.209)	1.65e-06	6.48e-05	0.0417217	17	0.229589
	cg03800922	SLC17A5	-0.0735425	0.0209243	0.929 (0.892 - 0.968)	0.00274196	0.0334619	0.208162	20	0.736969
	cg00814218	SLC25A21	-0.0120328	0.00630146	0.988 (0.976 - 1.000)	0.000186827	0.00372102	0.210167	20	1.58e-08
	cg03988700	SLC6A3	-0.0231842	0.0101346	0.977 (0.958 - 0.997)	0.000140682	0.00295542	0.190439	20	2.9e-40
	cg19728345	SLC6A3	-0.0265983	0.0118602	0.974 (0.951 - 0.997)	0.00141261	0.0200453	0.200022	20	2.78e-40
	cg22367705	SLC9A1	-0.0242154	0.00784605	0.976 (0.961 - 0.991)	0.000612739	0.0100188	0.419229	20	0.282077
	cg17243289	SMAD2	-0.0724989	0.0175326	0.930 (0.899 - 0.963)	0.000250333	0.0048352	0.230348	20	0.867219
	cg07912766	SMAD2	0.0773068	0.0236269	1.080 (1.031 - 1.132)	0.00106795	0.0159646	0.0244705	19	0.674089
	cg11021082	SMARCAD1	-0.0586349	0.0168418	0.943 (0.912 - 0.975)	1.92e-06	7.47e-05	0.178422	20	5.45e-19
	cg04212239	SMC4	0.145159	0.0374639	1.156 (1.074 - 1.244)	0.000299065	0.0056149	0.19414	20	0.919026
	cg13783238	SMC4	0.0581898	0.0191152	1.060 (1.021 - 1.100)	0.000970942	0.014711	0.0743303	20	0.0822774
	cg17952826	SOD2	-0.18682	0.0415338	0.830 (0.765 - 0.900)	6.86e-06	0.000226776	0.0502509	20	8.72e-10
	cg23829577	SOD2	-0.127487	0.024969	0.880 (0.838 - 0.924)	3.29e-07	1.54e-05	0.0379323	20	6.03e-24
	cg14767165	SOD2	-0.0965739	0.0175592	0.908 (0.877 - 0.940)	2.72e-13	5.99e-11	0.0496692	20	2.32e-24
	cg04438997	SOX9	0.144537	0.0477073	1.156 (1.052 - 1.269)	0.00244835	0.0306592	0.778296	14	0.77283
	cg11350586	SOX9	-0.0671252	0.0350805	0.935 (0.873 - 1.002)	0.00144713	0.0203629	0.0669927	7	0.327825
	cg15787146	SOX9	0.0457686	0.0236633	1.047 (0.999 - 1.097)	0.000244258	0.00474638	0.332138	20	0.190143
	cg05123976	SP2	0.0672598	0.0229597	1.070 (1.023 - 1.119)	0.00217726	0.0279957	0.149035	20	0.193406
	cg01135546	SP2	0.00664722	0.0199488	1.007 (0.968 - 1.047)	0.00203905	0.026421	0.39451	20	0.00343335
	cg00458337	SP2	-0.00533625	0.0085191	0.995 (0.978 - 1.011)	0.00396488	0.0441698	0.0423134	20	0.00206852
	cg03711944	SPI1	0.146615	0.0339838	1.158 (1.083 - 1.238)	1.6e-05	0.000487467	0.0585979	20	0.937643
	cg16460860	SREBF1	0.136945	0.0312677	1.147 (1.079 - 1.219)	1.19e-05	0.000372624	0.243656	20	0.986186
	cg08129017	SREBF1	0.109641	0.0250163	1.116 (1.062 - 1.172)	0.000104075	0.00232078	0.662007	20	0.966441
	cg26588076	SREBF1	0.136204	0.0311173	1.146 (1.078 - 1.218)	1.2e-05	0.000376339	0.233078	20	0.958043
	cg03641529	SREBF1	0.19635	0.0514516	1.217 (1.100 - 1.346)	0.00013552	0.00287246	0.698566	20	0.955836
	cg01538166	SREBF1	0.112178	0.0256857	1.119 (1.064 - 1.176)	1.26e-05	0.000390829	0.513443	20	0.954953
	cg14808739	SREBF1	0.208536	0.0550807	1.232 (1.106 - 1.372)	0.000153089	0.00316163	0.789678	20	0.954505
	cg15030378	SREBF1	-0.0827378	0.0180645	0.921 (0.889 - 0.954)	8.47e-06	0.00027411	0.970481	20	0.953378
	cg08455676	SREBF1	0.119789	0.0280563	1.127 (1.067 - 1.191)	1.96e-05	0.000579597	0.94801	20	0.949872
	cg09796270	SREBF1	0.168614	0.0433766	1.184 (1.087 - 1.289)	0.000101401	0.0022649	0.930629	20	0.934323
	cg03963689	SREBF1	0.167412	0.0463018	1.182 (1.080 - 1.295)	0.000299572	0.00561656	0.714851	20	0.828397
	cg21862099	TAF4	0.0152603	0.00654486	1.015 (1.002 - 1.028)	0.00180742	0.0239988	0.41861	20	0.000548413
	cg10255097	TCF7L2	0.169731	0.0374165	1.185 (1.101 - 1.275)	5.73e-06	0.000193621	0.239729	20	0.995236
	cg27162705	TCF7L2	0.148383	0.0339113	1.160 (1.085 - 1.240)	4.77e-05	0.00119879	0.527576	20	0.9798
	cg11748187	TCF7L2	0.129093	0.0284683	1.138 (1.076 - 1.203)	2.76e-05	0.000779843	0.46446	20	0.979328
	cg00159523	TCF7L2	-0.0559752	0.02906	0.946 (0.893 - 1.001)	4.89e-05	0.00122053	0.0275301	20	0.946185
	cg00159523	TCF7L2	-0.0559752	0.02906	0.946 (0.893 - 1.001)	4.89e-05	0.00122053	0.0275301	20	0.946185
	cg09022607	TCF7L2	0.173566	0.0464477	1.190 (1.086 - 1.303)	0.000420357	0.00744442	0.0750979	8	0.898012
	cg14962007	TCF7L2	-0.0830092	0.0282722	0.920 (0.871 - 0.973)	0.00332396	0.0389022	0.218249	20	0.0107318
	cg27020690	TERC	-0.0466552	0.0131004	0.954 (0.930 - 0.979)	0.00268956	0.0329422	0.0285913	20	5.85e-19
	cg26006951	TERT	-0.149733	0.0496184	0.861 (0.781 - 0.949)	0.00254703	0.0314547	0.0573979	18	0.00153962
	cg07380026	TERT	-0.120442	0.037824	0.887 (0.823 - 0.955)	0.000193852	0.00384951	0.0169599	20	1.56e-06
	cg07780602	TET2	0.0168627	0.00803655	1.017 (1.001 - 1.033)	1.52e-13	3.83e-11	0.0603833	20	2.53e-44
	cg02562761	TFAP4	0.0525402	0.0112928	1.054 (1.031 - 1.078)	8.24e-05	0.00188835	0.438106	20	0.985219
	cg22074242	TFAP4	-0.195609	0.0533477	0.822 (0.741 - 0.913)	0.000245717	0.00475976	0.213879	14	0.976544
	cg27513965	TFAP4	0.0456029	0.00988525	1.047 (1.027 - 1.067)	0.000151676	0.00315341	0.23043	20	0.973968
	cg00021532	TFAP4	0.0405014	0.00900467	1.041 (1.023 - 1.060)	0.000318847	0.00594472	0.285232	20	0.965878
	cg00021532	TFAP4	0.0405014	0.00900467	1.041 (1.023 - 1.060)	0.000318847	0.00594472	0.285232	20	0.965878
	cg27593593	TFAP4	0.103414	0.0319169	1.109 (1.042 - 1.181)	0.00119493	0.0174545	0.0448438	11	0.593857
	cg08573687	TH	-0.499141	0.0990996	0.607 (0.500 - 0.737)	4.73e-07	2.08e-05	0.0107547	20	0.0959559
	cg14271862	TH	0.375939	0.0593752	1.456 (1.296 - 1.636)	2.43e-10	2.99e-08	0.0110016	20	0.074825
	cg19025811	TH	0.119465	0.0407531	1.127 (1.040 - 1.221)	4.82e-06	0.000166892	0.221679	20	3.04e-06
	cg13638867	TH	-0.21453	0.0461282	0.807 (0.737 - 0.883)	3.31e-06	0.000120658	0.0997208	20	3.26e-08
	cg03024791	TH	0.0838931	0.0311663	1.088 (1.023 - 1.156)	3.48e-07	1.61e-05	0.0691972	20	9.95e-11
	cg16435808	TIA1	0.15332	0.0537868	1.166 (1.049 - 1.295)	0.00436485	0.0481065	0.769204	5	0.469727
	cg01979298	TOP2A	0.0155659	0.00849071	1.016 (0.999 - 1.033)	0.00265077	0.0325563	0.0102881	20	0.0198636
	cg18279180	TP73	-0.092908	0.0356282	0.911 (0.850 - 0.977)	0.00347719	0.0402048	0.733922	18	0.16378
	cg18200389	TRIM26	-0.153026	0.0340189	0.858 (0.803 - 0.917)	4.87e-07	2.13e-05	0.0935189	20	0.996547
	cg10985055	TRIM26	0.0613287	0.0121659	1.063 (1.038 - 1.089)	4.63e-13	9.72e-11	0.0394161	20	0.996547
	cg16257013	TRIM26	-0.231962	0.0592217	0.793 (0.706 - 0.891)	8.97e-05	0.00203439	0.627192	20	0.996535
	cg01083029	TRIM26	-0.186638	0.0437327	0.830 (0.762 - 0.904)	1.97e-05	0.000582679	0.0899691	20	0.996357
	cg01505556	TRIM26	0.115034	0.028184	1.122 (1.062 - 1.186)	2.38e-08	1.49e-06	0.113161	20	0.995884
	cg24064041	TRIM26	-0.184951	0.0434767	0.831 (0.763 - 0.905)	1.79e-05	0.000537806	0.0633802	20	0.995178
	cg10526841	TRIM26	0.203293	0.0537157	1.225 (1.103 - 1.361)	0.000153949	0.00317041	0.0387389	11	0.978168
	cg02210602	TRIM26	-0.181642	0.049307	0.834 (0.757 - 0.919)	0.000229689	0.00449468	0.0675444	17	0.95386
	cg12600843	TRIM26	0.184437	0.0512658	1.203 (1.088 - 1.330)	0.000321093	0.00597001	0.448328	14	0.941742
	cg05216056	TRIM27	0.02002	0.0220094	1.020 (0.977 - 1.065)	0.00147279	0.0206375	0.424221	20	0.00103502
	cg10401017	TRIM27	0.0141573	0.0155402	1.014 (0.984 - 1.046)	0.00066649	0.0107665	0.39266	20	0.00103502
	cg18844029	TRIM27	0.00991068	0.0108699	1.010 (0.989 - 1.032)	0.00108485	0.0161631	0.412412	20	0.00103217
	cg12225949	TRPV4	-0.125418	0.0393311	0.882 (0.817 - 0.953)	0.00142872	0.0201885	0.264744	20	0.326469
	cg03856969	TRRAP	0.11305	0.0396037	1.120 (1.036 - 1.210)	0.00430996	0.0476581	0.64683	20	0.21307
	cg21329085	TTK	-0.0812105	0.0223011	0.922 (0.883 - 0.963)	0.00222942	0.028557	0.204211	20	0.717422
	cg01684562	TTK	-0.131633	0.0381498	0.877 (0.814 - 0.945)	0.000559687	0.00928706	0.737073	20	0.716106
	cg12441358	TUBA1A	-0.220431	0.0581997	0.802 (0.716 - 0.899)	0.000152172	0.00315341	0.109802	20	0.000517584
	cg01554625	TUBB	0.13154	0.0281323	1.141 (1.079 - 1.205)	2.42e-08	1.51e-06	0.0786935	20	8.53e-05
	cg22796458	UBQLN4	-0.0567239	0.0182998	0.945 (0.912 - 0.979)	0.0019371	0.0253057	0.218682	20	0.322078
	cg21620606	UVSSA	0.089171	0.0308991	1.093 (1.029 - 1.162)	0.0039032	0.0438453	0.748606	20	0.374815
	cg22903657	UVSSA	-0.0946054	0.0317424	0.910 (0.855 - 0.968)	0.00287863	0.0348761	0.0828917	20	0.315405
	cg08067991	UVSSA	0.0786261	0.0268304	1.082 (1.026 - 1.140)	0.00338429	0.0393861	0.218318	20	0.279526
	cg02547054	VDR	-0.155667	0.0515183	0.856 (0.774 - 0.947)	0.00251452	0.0310965	0.0698245	16	0.00017184
	cg20731937	VDR	0.0244819	0.00756877	1.025 (1.010 - 1.040)	0.000288652	0.00546525	0.012407	20	1.55e-05
	cg25010508	VEGFA	-0.21377	0.0517336	0.808 (0.730 - 0.894)	3.59e-05	0.000949786	0.167283	9	0.990456
	cg20449659	WT1	0.087899	0.0272412	1.092 (1.035 - 1.152)	0.00125232	0.0180764	0.21142	20	0.349997
	cg20204986	WT1	-0.0971627	0.0282288	0.907 (0.859 - 0.959)	0.000341161	0.00629085	0.113327	20	0.270902
	cg12600018	WT1	0.0883868	0.030035	1.092 (1.030 - 1.159)	0.0032527	0.0382508	0.507821	20	0.146971
	cg22975913	WT1	0.0519132	0.0168591	1.053 (1.019 - 1.089)	0.00444315	0.0488092	0.117708	20	0.0555263
	cg25782229	WT1	-0.051787	0.0228898	0.950 (0.908 - 0.993)	0.00276913	0.0337321	0.0127205	20	0.00865971
	cg05222924	WT1	-0.0719711	0.0327231	0.931 (0.873 - 0.992)	0.00130589	0.018749	0.046186	20	0.00842148
	cg09437479	WWOX	-0.030432	0.0246053	0.970 (0.924 - 1.018)	0.00174955	0.0234519	0.0457853	20	0.810848
	cg18940763	XBP1	-0.127457	0.0401523	0.880 (0.814 - 0.952)	0.0015018	0.020913	0.118772	20	0.0241584
	cg12526471	ZBTB16	-0.0584309	0.0193478	0.943 (0.908 - 0.980)	1.03e-05	0.000328412	0.032889	4	3.95e-09
	cg24643105	ZBTB16	0.0392621	0.0128676	1.040 (1.014 - 1.067)	1.83e-05	0.000548287	0.111144	7	3.95e-09
	cg09593860	ZBTB16	-0.0242314	0.0126058	0.976 (0.952 - 1.000)	4.15e-05	0.00108029	0.688957	16	5.65e-10
	cg25101936	ZBTB16	-0.028115	0.0146466	0.972 (0.945 - 1.001)	4.01e-05	0.00104996	0.699166	16	5.65e-10
	cg27288595	ZBTB38	-0.191386	0.0428075	0.826 (0.759 - 0.898)	7.79e-06	0.000254462	0.531069	20	0.986044
	cg20395773	ZBTB38	-0.117132	0.0287645	0.889 (0.841 - 0.941)	4.66e-05	0.00117796	0.536788	20	0.972777
	cg19825988	ZBTB38	0.223219	0.0560786	1.250 (1.120 - 1.395)	6.88e-05	0.00163997	0.146829	20	0.964558
	cg13411656	ZBTB38	-0.139818	0.0309979	0.870 (0.818 - 0.924)	6.47e-06	0.000215359	0.598374	20	0.945576
	cg27084654	ZBTB38	-0.136863	0.0347351	0.872 (0.815 - 0.934)	8.14e-05	0.00187407	0.451921	20	0.889293
	cg03060555	ZBTB38	-0.270121	0.0673329	0.763 (0.669 - 0.871)	6.03e-05	0.00146853	0.181395	14	0.631961
	cg14500070	ZBTB38	-0.129637	0.0301278	0.878 (0.828 - 0.932)	1.69e-05	0.000510796	0.0132449	20	0.60987
	cg13029400	ZBTB38	-0.157553	0.0415819	0.854 (0.787 - 0.927)	0.000151269	0.00315317	0.364265	17	0.494338
	cg06137072	ZBTB38	-0.170826	0.0461808	0.843 (0.770 - 0.923)	0.000216389	0.00426109	0.445447	17	0.317704
	cg21474062	ZBTB38	-0.163471	0.0437295	0.849 (0.779 - 0.925)	0.00018533	0.0037077	0.297808	16	0.300411
	cg08360599	ZBTB38	-0.166903	0.044818	0.846 (0.775 - 0.924)	0.000196086	0.00388812	0.365249	14	0.288221
	cg21370924	ZBTB38	-0.158427	0.0419979	0.853 (0.786 - 0.927)	0.000161776	0.00329541	0.456172	19	0.274589
	cg01879723	ZBTB38	-0.153487	0.048407	0.858 (0.780 - 0.943)	0.00152045	0.0210202	0.168821	20	0.0892859
	cg02936049	ZBTB38	-0.0298102	0.0136768	0.971 (0.945 - 0.997)	3.1e-05	0.000849716	0.0513499	20	0.000209954
	cg06014792	ZBTB4	-0.126196	0.0320633	0.881 (0.828 - 0.939)	8.29e-05	0.00189606	0.064051	20	1.6e-09
	cg01781446	ZBTB4	0.00878774	0.020244	1.009 (0.970 - 1.050)	0.000720655	0.0115031	0.0996574	20	8.99e-14
	cg16371538	ZC3H12A	-0.0547575	0.0159563	0.947 (0.918 - 0.977)	5e-05	0.00124489	0.263188	20	0.526178
	cg03140118	ZC3H12A	0.045095	0.0131708	1.046 (1.019 - 1.073)	0.000725696	0.011556	0.444794	20	0.505096
	cg15949277	ZC3H12A	0.0973147	0.0312335	1.102 (1.037 - 1.172)	0.00183501	0.0243171	0.549435	20	0.483798
	cg23786747	ZNF365	-0.0225421	0.00729099	0.978 (0.964 - 0.992)	0.00219988	0.0282325	0.199197	20	0.334318
	cg11824827	ZNF668	0.0977811	0.0318027	1.103 (1.036 - 1.174)	0.00210775	0.0271539	0.678553	20	0.00208237
	FDR False Discovery Rate; HEIDI Heterogeneity In Dependent Instruments; SNP Single Nucleotide Polymorphism; OR Odds Ratio; CI Confidence Interval.
