# Supplementary material for: Association of DNA damage repair related genes with prostate cancer: A multi-omics Mendelian Randomization analysis
Source: Medicine (Baltimore). 2026 May 29;105(22):e49185. doi: 10.1097/MD.0000000000049185 (PMC13225592; doi:10.1097/MD.0000000000049185)
Supplement: Supplementary file 4 [file medi-105-e49185-s004.xlsx]

## Sheet: Sheet1
	Supplementary Table S4. Summary data-level Mendelian randomization analysis for association between DNA damage repair related gene methylations and prostate cancer in replication.
	probeID	Gene	Beta	SE	OR (95% CI)	P value	P value after FDR adjustment	P value (HEIDI test)	Number of SNPs used in HEIDI test
	The Finngen study
	cg04198914	HNF1B	-0.301571	0.0257499	0.740 (0.703 - 0.778)	2.75e-26	3.69e-22	1.51e-09	20
	cg21238284	PCAT1	0.0346508	0.0115073	1.035 (1.012 - 1.059)	2.73e-24	1.84e-20	6.71e-32	20
	cg19378036	HNF1B	-0.420568	0.0412668	0.657 (0.606 - 0.712)	5.05e-18	2.26e-14	6.12e-11	18
	cg14487292	HNF1B	-0.640497	0.080048	0.527 (0.451 - 0.617)	8.07e-15	2.31e-11	9.14e-06	16
	cg12788467	HNF1B	-0.594076	0.0714806	0.552 (0.480 - 0.635)	9.47e-15	2.31e-11	6.61e-10	16
	cg13230606	HNF1B	-0.661819	0.085559	0.516 (0.436 - 0.610)	1.03e-14	2.31e-11	4.4e-09	16
	cg09015880	IGF2BP1	0.0119412	0.0107014	1.012 (0.991 - 1.033)	2.94e-12	5.64e-09	0.00191149	20
	cg01543179	NKX3-1	0.553319	0.0812156	1.739 (1.483 - 2.039)	9.56e-12	1.61e-08	0.00441571	15
	cg25575145	TH	0.213236	0.0327582	1.238 (1.161 - 1.320)	7.54e-11	1.13e-07	0.000182964	20
	cg25635251	TH	-0.103866	0.0143908	0.901 (0.876 - 0.927)	2.63e-10	3.54e-07	3.63e-05	20
	cg24895155	PCAT1	0.0741218	0.0380912	1.077 (0.999 - 1.160)	4.39e-10	5.36e-07	2.33e-05	20
	cg23690166	HOXB7	-0.216072	0.0390438	0.806 (0.746 - 0.870)	1.67e-09	1.87e-06	1.52e-17	20
	cg03779937	ITGA6	0.191497	0.0323826	1.211 (1.137 - 1.290)	2.69e-09	2.78e-06	2.75e-05	20
	cg10658853	TH	-0.119558	0.0400028	0.887 (0.820 - 0.960)	3.15e-09	3.02e-06	0.00115675	18
	cg01799458	HOXB13	-0.254225	0.0440594	0.776 (0.711 - 0.845)	7.93e-09	7.1e-06	1.19e-07	20
	cg23349301	HOXB7	-0.203627	0.0468552	0.816 (0.744 - 0.894)	1.25e-08	1e-05	4.75e-17	20
	cg02516957	PCAT1	0.597474	0.1315	1.818 (1.405 - 2.352)	1.27e-08	1e-05	0.0118551	20
	cg12878824	HOXB7	0.230991	0.0426287	1.260 (1.159 - 1.370)	1.72e-08	1.23e-05	1.15e-20	20
	cg02462868	HOXB7	-0.222225	0.040365	0.801 (0.740 - 0.867)	1.74e-08	1.23e-05	7.07e-16	20
	cg14271862	TH	0.439509	0.0781382	1.552 (1.332 - 1.809)	1.86e-08	1.25e-05	0.0765869	20
	cg03366382	INS	-0.0782863	0.0229267	0.925 (0.884 - 0.967)	2e-08	1.28e-05	0.000299236	20
	cg03327403	KRT8	0.14734	0.0375294	1.159 (1.077 - 1.247)	2.49e-08	1.52e-05	0.000506629	20
	cg15279800	RUVBL1	-0.139314	0.0304532	0.870 (0.820 - 0.923)	3.32e-08	1.94e-05	1.81e-06	20
	cg00254470	PVT1	-0.000392183	0.0181467	1.000 (0.965 - 1.036)	4.43e-08	2.48e-05	2.03e-07	20
	cg14484274	IGF2BP1	0.0290607	0.0246103	1.029 (0.981 - 1.080)	4.92e-08	2.64e-05	5.03e-05	20
	cg04917446	HOXB7	-0.0617933	0.0321113	0.940 (0.883 - 1.001)	6.46e-08	3.34e-05	0.00116	20
	cg15117739	HOXB7	-0.171784	0.0412107	0.842 (0.777 - 0.913)	8.05e-08	3.91e-05	1.15e-13	20
	cg22068589	INS	-0.0458031	0.0135637	0.955 (0.930 - 0.981)	8.35e-08	3.91e-05	0.000629431	20
	cg19051015	HOXB7	-0.266857	0.0534333	0.766 (0.690 - 0.850)	8.44e-08	3.91e-05	2.66e-08	20
	cg21250756	HNF1B	-0.30389	0.0576075	0.738 (0.659 - 0.826)	1.33e-07	5.25e-05	1.47e-05	9
	cg14581129	KRT18	-0.045437	0.0128088	0.956 (0.932 - 0.980)	1.33e-07	5.25e-05	2.58e-10	20
	cg14581129	KRT8	-0.045437	0.0128088	0.956 (0.932 - 0.980)	1.33e-07	5.25e-05	2.58e-10	20
	cg04548926	TH	0.391131	0.0745657	1.479 (1.278 - 1.711)	1.56e-07	5.98e-05	7.29e-10	20
	cg22947322	IGF2BP1	0.0335998	0.0145315	1.034 (1.005 - 1.064)	1.6e-07	5.98e-05	0.00333415	20
	cg05172940	RTEL1	-0.0878013	0.032341	0.916 (0.860 - 0.976)	1.95e-07	6.54e-05	1.6e-05	20
	cg05172940	RTEL1-TNFRSF6B	-0.0878013	0.032341	0.916 (0.860 - 0.976)	1.95e-07	6.54e-05	1.6e-05	20
	cg21574853	INS	-0.0887644	0.0260225	0.915 (0.870 - 0.963)	2.18e-07	7.14e-05	0.000785228	20
	cg17419626	KRT8	0.148305	0.0278815	1.160 (1.098 - 1.225)	2.32e-07	7.42e-05	3.2e-10	20
	cg08241307	TH	0.0561824	0.0123739	1.058 (1.032 - 1.084)	2.41e-07	7.52e-05	7.82e-20	20
	cg24338752	INS	-0.0868239	0.0254171	0.917 (0.872 - 0.964)	2.71e-07	8.27e-05	0.000465157	20
	cg10950924	IGF2BP1	0.0320816	0.0138697	1.033 (1.005 - 1.061)	2.9e-07	8.67e-05	0.00468153	20
	cg20966754	IGF2BP1	0.0367108	0.0158882	1.037 (1.006 - 1.070)	3.05e-07	8.89e-05	0.00517059	20
	cg11673840	IGF2BP1	0.0327872	0.0141771	1.033 (1.005 - 1.062)	3.21e-07	9.16e-05	0.006567	20
	cg07075026	IGF2BP1	0.0351518	0.0152078	1.036 (1.005 - 1.067)	3.77e-07	0.000105497	0.00616448	20
	cg18128536	IGF2BP1	0.031571	0.0136473	1.032 (1.005 - 1.060)	4.06e-07	0.000111211	0.00776589	20
	cg00458337	SP2	-0.0455832	0.0145671	0.955 (0.929 - 0.983)	4.25e-07	0.0001141	7.96e-10	20
	cg20379007	KRT8	-0.0424266	0.0349681	0.958 (0.895 - 1.026)	4.7e-07	0.00012378	0.270821	20
	cg22100873	RTEL1	0.0508335	0.0377975	1.052 (0.977 - 1.133)	5.17e-07	0.000126285	2.18e-11	20
	cg22100873	RTEL1-TNFRSF6B	0.0508335	0.0377975	1.052 (0.977 - 1.133)	5.17e-07	0.000126285	2.18e-11	20
	cg08737367	HOTTIP	0.128965	0.0258018	1.138 (1.082 - 1.197)	5.78e-07	0.000138702	0.00222165	20
	cg26608174	HOXB7	-0.368087	0.0737395	0.692 (0.599 - 0.800)	5.98e-07	0.000141005	7.06e-05	20
	cg19586845	TH	0.0549009	0.0120864	1.056 (1.032 - 1.082)	7.09e-07	0.000164274	8.71e-20	20
	cg16296469	HNF1B	-0.176561	0.0359118	0.838 (0.781 - 0.899)	8.81e-07	0.000200526	0.0141543	20
	cg06817802	TERT	-0.63489	0.129624	0.530 (0.411 - 0.683)	9.69e-07	0.000216791	3.66e-05	17
	cg07146321	TH	0.0327251	0.0103752	1.033 (1.012 - 1.054)	1.2e-06	0.000264206	2e-16	20
	cg08005462	TH	0.0581473	0.0128164	1.060 (1.034 - 1.087)	1.28e-06	0.000276606	2.04e-19	20
	cg02049682	RTEL1	-0.191475	0.0317311	0.826 (0.776 - 0.879)	1.35e-06	0.000287772	4.2e-08	20
	cg27311041	TERT	0.374024	0.0805494	1.454 (1.241 - 1.702)	1.59e-06	0.000333457	9.99e-06	18
	cg00581422	RUVBL1	-0.213389	0.050497	0.808 (0.732 - 0.892)	1.84e-06	0.00037937	1.22e-05	20
	cg26861995	RUVBL1	-0.40741	0.0860669	0.665 (0.562 - 0.788)	2.21e-06	0.000427384	0.154977	20
	cg27508960	RTEL1	-0.141856	0.0421679	0.868 (0.799 - 0.943)	2.23e-06	0.000427384	7e-05	20
	cg27508960	RTEL1-TNFRSF6B	-0.141856	0.0421679	0.868 (0.799 - 0.943)	2.23e-06	0.000427384	7e-05	20
	cg27217474	HOXB7	-0.21956	0.0514147	0.803 (0.726 - 0.888)	2.47e-06	0.000463844	8.13e-15	20
	cg10494860	TCEA2	-0.0556224	0.0208068	0.946 (0.908 - 0.985)	2.49e-06	0.000463844	0.18212	20
	cg03180486	TH	-0.329208	0.0700846	0.719 (0.627 - 0.825)	2.64e-06	0.000485003	0.000930914	20
	cg03494429	CCND2	-0.0154335	0.0225695	0.985 (0.942 - 1.029)	2.88e-06	0.000502674	0.17335	6
	cg03494429	TIGAR	-0.0154335	0.0225695	0.985 (0.942 - 1.029)	2.88e-06	0.000502674	0.17335	6
	cg06795527	HOTTIP	-0.195609	0.0419078	0.822 (0.757 - 0.893)	3.05e-06	0.000522725	0.070446	20
	cg10890346	TH	-0.334949	0.0717889	0.715 (0.621 - 0.823)	3.07e-06	0.000522725	0.00142545	20
	cg16575821	SP2	0.0100797	0.0167066	1.010 (0.978 - 1.044)	3.25e-06	0.000541993	4.48e-06	20
	cg17462165	HOXB13	-0.436937	0.0939012	0.646 (0.537 - 0.777)	3.27e-06	0.000541993	4.53e-05	20
	cg03566001	PVT1	0.0367408	0.0178789	1.037 (1.002 - 1.074)	3.33e-06	0.000545074	0.0131331	20
	cg26349474	HOXB7	-0.502042	0.109055	0.605 (0.489 - 0.750)	4.15e-06	0.000672065	3e-05	20
	cg24674445	LMNA	0.0536363	0.0125237	1.055 (1.030 - 1.081)	5.43e-06	0.000868735	0.0913144	20
	cg17531142	PVT1	-0.0149949	0.0108604	0.985 (0.964 - 1.006)	6.2e-06	0.000979507	2.06e-16	20
	cg11624060	TERT	-0.00378638	0.0238706	0.996 (0.951 - 1.044)	6.33e-06	0.000989197	0.000100755	20
	cg17054900	DHX36	0.0693525	0.0194206	1.072 (1.032 - 1.113)	6.47e-06	0.000998067	0.183659	20
	cg09344028	SOX9	0.0736114	0.0237937	1.076 (1.027 - 1.128)	6.62e-06	0.00101007	0.013073	20
	cg09029085	IGF2BP1	-0.0547034	0.0183331	0.947 (0.913 - 0.981)	7.86e-06	0.00118571	0.330673	20
	cg11041817	HOXB7	-0.361644	0.0781326	0.697 (0.598 - 0.812)	8.18e-06	0.00122025	3.06e-08	20
	cg14634687	IGF2BP1	-0.0557208	0.0179952	0.946 (0.913 - 0.980)	8.79e-06	0.00129731	0.319816	20
	cg27370028	TCEA2	-0.0748109	0.0279158	0.928 (0.879 - 0.980)	8.89e-06	0.00129736	0.275834	20
	cg07478098	RUVBL1	0.176772	0.0399215	1.193 (1.104 - 1.290)	9.51e-06	0.00137354	8.07e-06	20
	cg24348495	TCEA2	-0.0574896	0.0212782	0.944 (0.906 - 0.984)	1.02e-05	0.00144358	0.125656	20
	cg20000464	EMSY	-0.0988534	0.0218155	0.906 (0.868 - 0.945)	1.05e-05	0.00144358	0.19365	20
	cg10662179	CCND2	-0.0168218	0.0246032	0.983 (0.937 - 1.032)	1.06e-05	0.00144358	0.14463	6
	cg10662179	TIGAR	-0.0168218	0.0246032	0.983 (0.937 - 1.032)	1.06e-05	0.00144358	0.14463	6
	cg07547765	HOXB7	-0.374083	0.082306	0.688 (0.585 - 0.808)	1.11e-05	0.00149494	0.000967804	20
	cg05393297	KRT18	-0.041739	0.0118383	0.959 (0.937 - 0.982)	1.18e-05	0.00152564	1.53e-10	20
	cg05393297	KRT8	-0.041739	0.0118383	0.959 (0.937 - 0.982)	1.18e-05	0.00152564	1.53e-10	20
	cg25518571	TERT	0.283678	0.0585968	1.328 (1.184 - 1.490)	1.23e-05	0.00157363	7.29e-05	14
	cg04535236	GATA2	0.0621435	0.0238915	1.064 (1.015 - 1.115)	1.28e-05	0.00161882	4.64e-06	20
	cg06357748	RAD52	0.0650133	0.0235237	1.067 (1.019 - 1.118)	1.35e-05	0.00169117	0.0456244	20
	cg14263884	CDK5RAP3	0.0783738	0.0302182	1.082 (1.019 - 1.148)	1.36e-05	0.00169117	5.02e-07	20
	cg07780602	TET2	0.0148448	0.0168463	1.015 (0.982 - 1.049)	1.43e-05	0.00173564	0.502906	20
	cg16329197	KRT18	-0.0557272	0.0159089	0.946 (0.917 - 0.976)	1.46e-05	0.00173564	2.71e-09	20
	cg16329197	KRT8	-0.0557272	0.0159089	0.946 (0.917 - 0.976)	1.46e-05	0.00173564	2.71e-09	20
	cg08202226	GATAD2B	-0.10531	0.0202743	0.900 (0.865 - 0.937)	1.48e-05	0.00174513	0.12555	20
	cg20139683	POLE	-0.000368231	0.0138355	1.000 (0.973 - 1.027)	1.49e-05	0.00174513	0.0227504	20
	cg16844661	TH	-0.140757	0.032389	0.869 (0.815 - 0.926)	1.63e-05	0.00188492	2.44e-09	20
	cg10337079	IGF2	0.0828944	0.0331091	1.086 (1.018 - 1.159)	1.75e-05	0.0020106	0.048343	20
	cg20710730	HOXB7	-0.437278	0.102014	0.646 (0.529 - 0.789)	1.88e-05	0.00213925	9.12e-06	20
	cg05939970	RUVBL1	-0.20265	0.0475047	0.817 (0.744 - 0.896)	1.99e-05	0.00224704	3.84e-05	20
	cg16718710	POLN	0.150665	0.0355771	1.163 (1.084 - 1.247)	2.29e-05	0.00255921	0.0877632	20
	cg21288861	ITGB3	0.0375668	0.0181831	1.038 (1.002 - 1.076)	2.41e-05	0.00268036	0.0813142	20
	cg04222986	TH	-0.172795	0.0410112	0.841 (0.776 - 0.912)	2.52e-05	0.00276743	2.81e-08	20
	cg25336198	INS	-0.100219	0.0295223	0.905 (0.854 - 0.959)	2.53e-05	0.00276743	0.00266559	20
	cg14228300	IGFBP3	-0.135029	0.0338702	0.874 (0.818 - 0.934)	2.67e-05	0.00289274	0.315145	20
	cg08570686	TH	0.0302296	0.0444163	1.031 (0.945 - 1.124)	2.72e-05	0.00292426	0.00841692	20
	cg23193639	IGFBP3	0.221339	0.0531421	1.248 (1.124 - 1.385)	3.11e-05	0.00331807	0.0605221	20
	cg18245160	HOTTIP	-0.338699	0.081363	0.713 (0.608 - 0.836)	3.14e-05	0.00332418	0.00997877	15
	cg03576805	CDH13	0.177897	0.0428935	1.195 (1.098 - 1.299)	3.36e-05	0.0035279	0.669527	20
	cg12474444	TERT	-0.0446488	0.0197066	0.956 (0.920 - 0.994)	3.59e-05	0.00370326	0.506258	20
	cg22717235	MCL1	0.0331513	0.0103564	1.034 (1.013 - 1.055)	3.64e-05	0.00370326	0.288809	20
	cg02914652	CCND2	-0.0194872	0.0285093	0.981 (0.927 - 1.037)	3.72e-05	0.00370326	0.12346	5
	cg02914652	TIGAR	-0.0194872	0.0285093	0.981 (0.927 - 1.037)	3.72e-05	0.00370326	0.12346	5
	cg26975812	POLE	0.0834322	0.0375783	1.087 (1.010 - 1.170)	3.72e-05	0.00370326	0.00632132	20
	cg13099374	POU2F1	-0.171242	0.0415737	0.843 (0.777 - 0.914)	3.81e-05	0.00375788	0.700005	20
	cg04484994	INS	-0.0178774	0.0307395	0.982 (0.925 - 1.043)	3.9e-05	0.00382494	0.0195114	20
	cg22796458	UBQLN4	-0.133818	0.0312457	0.875 (0.823 - 0.930)	4.41e-05	0.00429152	0.258422	20
	cg16231917	PVT1	-0.103759	0.0401165	0.901 (0.833 - 0.975)	4.48e-05	0.00432622	0.451496	10
	cg27619457	TERT	0.115715	0.0448048	1.123 (1.028 - 1.226)	4.84e-05	0.00464561	0.000285159	20
	cg23669081	HOXB7	-0.274498	0.0601599	0.760 (0.675 - 0.855)	4.97e-05	0.00473574	0.00223289	20
	cg13719885	RUVBL1	-0.260584	0.064334	0.771 (0.679 - 0.874)	5.11e-05	0.00483409	7.43e-05	20
	cg25025879	KRT18	-0.0761443	0.021989	0.927 (0.888 - 0.967)	5.26e-05	0.00484029	4.92e-08	20
	cg25025879	KRT8	-0.0761443	0.021989	0.927 (0.888 - 0.967)	5.26e-05	0.00484029	4.92e-08	20
	cg06696292	NKX3-1	-0.36866	0.0912084	0.692 (0.578 - 0.827)	5.3e-05	0.00484291	0.000293107	4
	cg19057899	IGF2BP1	-0.0611679	0.0198596	0.941 (0.905 - 0.978)	5.35e-05	0.00485488	0.53215	20
	cg13924604	TERT	0.443187	0.109765	1.558 (1.256 - 1.932)	5.4e-05	0.00486749	0.00154038	7
	cg07419975	TH	-0.222107	0.0550874	0.801 (0.719 - 0.892)	5.53e-05	0.00495368	1.64e-07	20
	cg23951474	TH	-0.25175	0.0641644	0.777 (0.686 - 0.882)	5.59e-05	0.00496891	2.6e-08	20
	cg10838469	TH	0.311474	0.0778036	1.365 (1.172 - 1.590)	6.25e-05	0.0055182	0.0214037	20
	cg21268650	IGFBP3	0.26436	0.0661194	1.303 (1.144 - 1.483)	6.38e-05	0.00560191	0.118164	20
	cg21340733	KRT8	0.18501	0.0463415	1.203 (1.099 - 1.318)	6.54e-05	0.00570584	2.87e-08	20
	cg14602222	RAD52	0.0608567	0.0219838	1.063 (1.018 - 1.110)	7.04e-05	0.00610192	0.0307127	20
	cg12176783	TCEA2	-0.069359	0.0270367	0.933 (0.885 - 0.984)	7.22e-05	0.00618755	0.0427382	20
	cg20062305	MYO7A	-0.0570487	0.0176724	0.945 (0.912 - 0.978)	7.23e-05	0.00618755	0.109268	20
	cg17243289	SMAD2	-0.125287	0.0299133	0.882 (0.832 - 0.936)	7.61e-05	0.00646655	0.427329	20
	cg05358404	RTEL1	0.0394552	0.0265942	1.040 (0.987 - 1.096)	7.89e-05	0.00666071	3.59e-14	20
	cg06957820	UBE2B	-0.120555	0.0306689	0.886 (0.835 - 0.941)	8.46e-05	0.00710457	0.0179001	20
	cg01359532	CYP1A2	-0.136046	0.0384252	0.873 (0.809 - 0.941)	8.6e-05	0.00717344	0.0816357	20
	cg04956806	TCEA2	-0.0731173	0.027256	0.929 (0.881 - 0.980)	8.9e-05	0.0073795	0.178787	20
	cg01304950	SESN1	0.181981	0.0465241	1.200 (1.095 - 1.314)	9.17e-05	0.00755631	0.0350983	16
	cg11781344	UBE2B	-0.135559	0.0347202	0.873 (0.816 - 0.935)	9.45e-05	0.00773739	0.0258353	20
	cg08302325	PRDM1	-0.214102	0.0551424	0.807 (0.725 - 0.899)	0.000103302	0.00840812	0.311037	20
	cg02259081	KRT8	-0.0174863	0.023427	0.983 (0.939 - 1.029)	0.000108852	0.00880652	0.487938	14
	cg10991175	INS	-0.113931	0.0338112	0.892 (0.835 - 0.953)	0.000111793	0.00895021	0.00637119	20
	cg14149680	TH	0.0403582	0.021483	1.041 (0.998 - 1.086)	0.000111961	0.00895021	1.94e-05	20
	cg19878200	TH	0.0225863	0.0169579	1.023 (0.989 - 1.057)	0.000124114	0.00986302	4.15e-07	20
	cg06467504	PC	0.0166849	0.0137204	1.017 (0.990 - 1.045)	0.00012671	0.0100101	0.221795	20
	cg09225861	POLA2	-0.047049	0.0185081	0.954 (0.920 - 0.989)	0.000140933	0.0110686	0.458194	20
	cg23878260	NCOR2	-0.0318847	0.00843234	0.969 (0.953 - 0.985)	0.000142608	0.0111351	0.389767	20
	cg24199599	TCEA2	-0.0918774	0.0233653	0.912 (0.871 - 0.955)	0.000145882	0.0113248	0.000310404	20
	cg23273809	UBAP2L	-0.101055	0.0331327	0.904 (0.847 - 0.965)	0.000152453	0.0117669	0.0129213	20
	cg00613255	INS	-0.138505	0.0417141	0.871 (0.802 - 0.945)	0.000156537	0.0120131	0.0036576	20
	cg02197387	TCEA2	-0.0786506	0.0307766	0.924 (0.870 - 0.982)	0.000164284	0.012536	0.00513612	20
	cg04812164	IGFBP3	0.0802864	0.0195323	1.084 (1.043 - 1.126)	0.000165226	0.0125366	0.086559	20
	cg17976121	CCND1	0.120197	0.0293121	1.128 (1.065 - 1.194)	0.000169908	0.0128195	0.000348921	20
	cg24302529	ALOX5	-0.0940715	0.0268869	0.910 (0.863 - 0.959)	0.000172178	0.0129182	0.0229846	20
	cg01693830	RUVBL1	-0.198212	0.0528443	0.820 (0.739 - 0.910)	0.000176224	0.0131063	8.54e-06	20
	cg01757168	GATA2	0.271509	0.0723971	1.312 (1.138 - 1.512)	0.000176638	0.0131063	0.0124612	18
	cg02749887	INS	-0.0823471	0.0240619	0.921 (0.879 - 0.965)	0.00017776	0.0131172	0.000784255	20
	cg06755555	HOXB7	-0.218898	0.0550186	0.803 (0.721 - 0.895)	0.000184603	0.0135477	1.05e-10	20
	cg10432569	HOXB7	-0.191175	0.051164	0.826 (0.747 - 0.913)	0.000186595	0.0136194	1.22e-12	20
	cg22343275	TH	0.33731	0.0904514	1.401 (1.174 - 1.673)	0.000192102	0.0139456	0.000465666	20
	cg20372956	SOD2	-0.0615876	0.0190259	0.940 (0.906 - 0.976)	0.000204186	0.0147431	0.00212984	20
	cg07602317	TH	-0.309427	0.0833714	0.734 (0.623 - 0.864)	0.000206094	0.0148013	3.59e-05	20
	cg15531562	CFL1	0.021428	0.012863	1.022 (0.996 - 1.048)	0.000210683	0.0150504	0.502187	20
	cg07195926	GATA2	0.351616	0.0949673	1.421 (1.180 - 1.712)	0.000213492	0.0151703	0.0316496	12
	cg10098373	CPT1A	0.0139334	0.0142718	1.014 (0.986 - 1.043)	0.000217269	0.0153575	0.0027051	18
	cg14767165	SOD2	-0.0793687	0.0263143	0.924 (0.877 - 0.973)	0.000224009	0.015751	0.166653	20
	cg24757160	NDUFS8	-0.0497103	0.0181434	0.952 (0.918 - 0.986)	0.000225401	0.0157663	0.23655	20
	cg11808531	POLE	-0.0015728	0.0121182	0.998 (0.975 - 1.022)	0.000228487	0.0158994	0.00714645	20
	cg11350586	SOX9	-0.222927	0.0541011	0.800 (0.720 - 0.890)	0.000237101	0.0164137	0.0755447	7
	cg14391586	TCEA2	-0.0873673	0.0221633	0.916 (0.877 - 0.957)	0.000242921	0.0166761	0.00470585	20
	cg03224418	PRPF6	0.186655	0.0443617	1.205 (1.105 - 1.315)	0.000244	0.0166761	0.00264371	20
	cg07567724	GATAD2B	-0.111865	0.0253946	0.894 (0.851 - 0.940)	0.000244746	0.0166761	0.013921	20
	cg23008871	SP2	-0.0506145	0.0310094	0.951 (0.895 - 1.010)	0.000245858	0.0166761	0.00475675	20
	cg17873048	HOXB7	-0.205736	0.0561338	0.814 (0.729 - 0.909)	0.000247233	0.0166851	7.04e-12	20
	cg06713098	IGFBP3	0.317656	0.0867725	1.374 (1.159 - 1.629)	0.000251441	0.0168843	0.00941566	16
	cg23084016	ALOX5	0.063859	0.0186601	1.066 (1.028 - 1.106)	0.000254754	0.0170216	0.109709	20
	cg02901522	PVT1	-0.00437905	0.0117344	0.996 (0.973 - 1.019)	0.000271967	0.0180817	5.85e-08	20
	cg10677697	IGFBP3	0.323505	0.088945	1.382 (1.161 - 1.645)	0.000275685	0.0181881	0.659055	17
	cg11783901	IGF2BP1	0.057302	0.0210477	1.059 (1.016 - 1.104)	0.000276276	0.0181881	0.0304749	20
	cg03739832	POLN	0.138355	0.0381543	1.148 (1.066 - 1.238)	0.000287619	0.0188426	0.00926491	20
	cg06602723	HOXB7	-0.271531	0.0722654	0.762 (0.662 - 0.878)	0.000292873	0.0190936	7.14e-07	20
	cg25220979	IGF2BP1	0.0470685	0.0204283	1.048 (1.007 - 1.091)	0.000305385	0.0197779	0.00657097	20
	cg17137457	CHKB-CPT1B	-0.0808754	0.0220816	0.922 (0.883 - 0.963)	0.000307638	0.0197779	0.468229	20
	cg01571001	GATA2	0.304019	0.0842471	1.355 (1.149 - 1.599)	0.000307787	0.0197779	0.0163461	18
	cg00047287	CHKB-CPT1B	-0.107402	0.0297306	0.898 (0.847 - 0.952)	0.000324364	0.0207438	0.973548	20
	cg07780782	STAT3	-0.095252	0.0261414	0.909 (0.864 - 0.957)	0.000334341	0.0212806	0.0445508	20
	cg07912766	SMAD2	0.143943	0.0402973	1.155 (1.067 - 1.250)	0.000354239	0.0224407	0.339075	18
	cg00625776	KRT8	0.247808	0.0695915	1.281 (1.118 - 1.468)	0.000369587	0.0232036	1.07e-05	20
	cg16729850	KRT8	0.0731133	0.0447937	1.076 (0.985 - 1.175)	0.000371111	0.0232036	0.00210863	20
	cg07841173	GATA2	0.0425512	0.02661	1.043 (0.990 - 1.099)	0.000371508	0.0232036	0.00497177	20
	cg01146808	PRDM1	-0.151172	0.0368224	0.860 (0.800 - 0.924)	0.000373193	0.0232036	0.414363	20
	cg05396212	KRT19	0.152761	0.0429584	1.165 (1.071 - 1.267)	0.000376521	0.0233026	0.273204	15
	cg03839949	GATA2	0.017381	0.0668943	1.018 (0.892 - 1.160)	0.000388365	0.0239254	0.0597371	20
	cg14807793	HMGA1	-0.103291	0.035968	0.902 (0.840 - 0.968)	0.000390183	0.0239276	0.556509	20
	cg08573687	TH	-0.34344	0.0969531	0.709 (0.587 - 0.858)	0.000396604	0.0242109	0.000245158	20
	cg10760240	AATF	-0.0120681	0.0171188	0.988 (0.955 - 1.022)	0.000401249	0.0243836	0.00307078	18
	cg01544580	CBX1	-0.0496574	0.0250429	0.952 (0.906 - 0.999)	0.000417306	0.0252451	0.0553889	20
	cg02654940	HMGA1	-0.143371	0.045879	0.866 (0.792 - 0.948)	0.000441332	0.0265789	0.506105	20
	cg18810026	STAT5B	-0.168626	0.0480862	0.845 (0.769 - 0.928)	0.000453606	0.0271752	0.109679	20
	cg00441918	IGF2BP1	-0.0246682	0.0278033	0.976 (0.924 - 1.030)	0.000455281	0.0271752	0.934715	20
	cg08608523	PVT1	-0.0862107	0.0329807	0.917 (0.860 - 0.979)	0.000469307	0.0278885	0.00687681	20
	cg15114474	CCND1	0.282938	0.0809421	1.327 (1.132 - 1.555)	0.000473062	0.0279878	0.00847972	18
	cg24505687	BAK1	0.0500717	0.019336	1.051 (1.012 - 1.092)	0.000483501	0.0284799	0.246595	20
	cg17957640	MYO7A	-0.0700067	0.0217835	0.932 (0.893 - 0.973)	0.000488287	0.0286362	0.190192	20
	cg22653345	CCND1	-0.129002	0.037109	0.879 (0.817 - 0.945)	0.000508378	0.0296848	0.00828581	20
	cg00319686	MAP2K1	0.027156	0.0128891	1.028 (1.002 - 1.054)	0.000524381	0.0300959	0.000551416	20
	cg00319686	TIPIN	0.027156	0.0128891	1.028 (1.002 - 1.054)	0.000524381	0.0300959	0.000551416	20
	cg09990613	TCEA2	-0.00953319	0.0232947	0.991 (0.946 - 1.037)	0.00053423	0.0305307	1.47e-05	20
	cg00663584	POLE	-0.00279068	0.020387	0.997 (0.958 - 1.038)	0.000540947	0.0307835	0.0021351	20
	cg16475811	CCND1	0.176127	0.0509704	1.193 (1.079 - 1.318)	0.000549335	0.031129	1.05e-06	20
	cg03776080	IGFBP3	0.260225	0.0756655	1.297 (1.118 - 1.505)	0.000583542	0.0329285	0.840648	20
	cg26089541	KRT8	0.0453476	0.0173374	1.046 (1.011 - 1.083)	0.000608614	0.0341995	4.98e-15	20
	cg07679836	BAK1	0.049465	0.0184746	1.051 (1.013 - 1.089)	0.000611949	0.0342436	0.382631	20
	cg18276016	LMNA	0.0870205	0.0206086	1.091 (1.048 - 1.136)	0.000619206	0.034506	0.0339724	20
	cg26357344	KRT8	0.0980333	0.0246977	1.103 (1.051 - 1.158)	0.000629709	0.0349462	1.69e-09	20
	cg03742729	POLE	-0.00405269	0.0312468	0.996 (0.937 - 1.059)	0.000668915	0.0369692	0.012041	20
	cg13127920	NCOR2	0.0156588	0.0118706	1.016 (0.992 - 1.040)	0.000677834	0.0373086	0.00406957	20
	cg01081346	CHKB-CPT1B	-0.0682621	0.0185411	0.934 (0.901 - 0.969)	0.000680975	0.0373286	0.98676	20
	cg17278453	IGFBP3	-0.190715	0.0562219	0.826 (0.740 - 0.923)	0.000693388	0.0378545	0.119375	20
	cg26036029	HLA-DRB1	0.010411	0.0145459	1.010 (0.982 - 1.040)	0.000696776	0.0378667	0.112533	20
	cg14859874	UBAP2L	0.0318671	0.0104559	1.032 (1.011 - 1.054)	0.000699252	0.0378667	0.000435084	20
	cg23446514	RPL4	0.320698	0.0947475	1.378 (1.145 - 1.659)	0.000712385	0.038423	0.00281195	20
	cg25771013	MIR148A	0.120933	0.0358375	1.129 (1.052 - 1.211)	0.000739561	0.0395793	0.0872306	20
	cg01885832	IGF2BP1	0.110569	0.0469485	1.117 (1.019 - 1.225)	0.000739718	0.0395793	0.010596	20
	cg20388732	STAT5A	-0.217994	0.0647709	0.804 (0.708 - 0.913)	0.00076375	0.0405939	0.201551	16
	cg10085138	MIR148A	0.0486551	0.0171741	1.050 (1.015 - 1.086)	0.000764726	0.0405939	0.005731	20
	cg00636737	TCEA2	-0.159924	0.0475581	0.852 (0.776 - 0.935)	0.000771808	0.0408086	0.000797951	20
	cg07145683	KRT8	0.173589	0.0428397	1.190 (1.094 - 1.294)	0.000777197	0.0409324	1.49e-08	20
	cg19066141	COL2A1	-0.239621	0.0713534	0.787 (0.684 - 0.905)	0.000784435	0.0411522	0.661764	20
	cg24631609	NCOR2	0.000324545	0.0124002	1.000 (0.976 - 1.025)	0.000802991	0.0419617	0.360138	20
	cg20449659	WT1	0.155394	0.0463942	1.168 (1.067 - 1.279)	0.000809764	0.0421517	0.642246	20
	cg15627464	NCOR2	0.11648	0.0391329	1.124 (1.041 - 1.213)	0.000812913	0.0421522	0.122577	8
	cg07355189	ALOX5	-0.0775051	0.0217237	0.925 (0.887 - 0.966)	0.000831843	0.0429679	0.0195336	20
	cg12244052	IGFBP3	0.253499	0.075994	1.289 (1.110 - 1.495)	0.000850601	0.0437685	0.0967351	20
	cg21723861	KRT19	-0.239795	0.0722123	0.787 (0.683 - 0.906)	0.000897959	0.0459378	0.0833987	11
	cg25712005	ELN	-0.0758511	0.0299712	0.927 (0.874 - 0.983)	0.000899601	0.0459378	0.0313506	20
	cg13221458	SOD2	0.0606288	0.0168285	1.063 (1.028 - 1.098)	0.000907488	0.0460018	0.920173	20
	cg19112186	CHKB-CPT1B	-0.100443	0.027684	0.904 (0.857 - 0.955)	0.000910519	0.0460018	0.670053	20
	cg09832911	ALOX5	-0.190032	0.057302	0.827 (0.739 - 0.925)	0.000912103	0.0460018	0.00201852	20
	cg26667550	LMNA	-0.0381902	0.0169303	0.963 (0.931 - 0.995)	0.000914555	0.0460018	0.00307483	20
	cg26128129	HTT	-0.0362036	0.0136611	0.964 (0.939 - 0.991)	0.00094114	0.0471624	0.516899	20
	cg07700741	KRT14	-0.056139	0.0191775	0.945 (0.911 - 0.982)	0.00097853	0.0488538	0.819892	20
	cg11005552	STN1	-0.0419873	0.0165078	0.959 (0.928 - 0.990)	0.00100001	0.0497414	0.000140991	20
	cg26291600	ALOX5	-0.195963	0.0596343	0.822 (0.731 - 0.924)	0.00101592	0.0503166	0.027957	20
	cg25011257	TH	-0.166866	0.0391807	0.846 (0.784 - 0.914)	0.00101907	0.0503166	3.65e-06	20
	cg06475006	MC1R	-0.093588	0.0326842	0.911 (0.854 - 0.971)	0.00104086	0.0505561	0.0135389	20
	cg06475006	TUBB3	-0.093588	0.0326842	0.911 (0.854 - 0.971)	0.00104086	0.0505561	0.0135389	20
	cg15277914	DHX36	-0.19236	0.0586691	0.825 (0.735 - 0.926)	0.00104274	0.0505561	0.285359	20
	cg03577052	TCEA2	-0.291846	0.0890942	0.747 (0.627 - 0.889)	0.00105402	0.0509188	0.007154	16
	cg25500553	ZBTB4	0.0152026	0.0067175	1.015 (1.002 - 1.029)	0.00108552	0.052253	0.0160843	14
	cg13076829	SMAD2	0.0925045	0.0283508	1.097 (1.038 - 1.160)	0.00110295	0.0529023	0.0995688	20
	cg10770023	CHKB-CPT1B	-0.102965	0.028417	0.902 (0.853 - 0.954)	0.0011198	0.0535194	0.605352	20
	cg27502912	CHKB-CPT1B	-0.0786259	0.0214399	0.924 (0.886 - 0.964)	0.00115389	0.054953	0.881166	20
	cg05141787	TH	-0.0163874	0.0350488	0.984 (0.918 - 1.054)	0.00116479	0.0552761	6.45e-05	20
	cg00337090	NKX3-1	-0.257677	0.0794412	0.773 (0.661 - 0.903)	0.00118021	0.0558108	0.000805518	20
	cg02420069	MYO7A	-0.0804633	0.0251442	0.923 (0.878 - 0.969)	0.00118863	0.0560114	0.133704	20
	cg24254488	MIR148A	0.0467647	0.0164964	1.048 (1.015 - 1.082)	0.00120146	0.0564181	0.0229266	20
	cg03510486	KRT8	-0.0785322	0.0371695	0.924 (0.860 - 0.994)	0.00120901	0.0565271	1.07e-13	20
	cg05117208	STAT5A	-0.266245	0.0822939	0.766 (0.652 - 0.900)	0.00121515	0.0565271	0.596494	7
	cg08432509	RTEL1	-0.0464899	0.0405423	0.955 (0.882 - 1.034)	0.00122903	0.0565271	0.00012695	20
	cg08432509	RTEL1-TNFRSF6B	-0.0464899	0.0405423	0.955 (0.882 - 1.034)	0.00122903	0.0565271	0.00012695	20
	cg11170552	CCND1	-0.0816357	0.0228571	0.922 (0.881 - 0.964)	0.00123377	0.0565513	0.00141365	20
	cg14034325	HNRNPF	-0.24235	0.0751672	0.785 (0.677 - 0.909)	0.0012635	0.0577172	0.683567	11
	cg26282236	RAD52	0.0541151	0.0229896	1.056 (1.009 - 1.104)	0.00128726	0.0585603	0.0147297	20
	cg06357561	STAT5A	0.270693	0.0841173	1.311 (1.112 - 1.546)	0.00129068	0.0585603	0.0422756	20
	cg15292356	FOXK2	0.0421527	0.0166019	1.043 (1.010 - 1.078)	0.00131937	0.0596604	0.165368	20
	cg08260245	CHKB-CPT1B	-0.103669	0.0286258	0.902 (0.852 - 0.954)	0.00138055	0.0622174	0.593265	20
	cg03001305	STAT5A	0.277451	0.0868555	1.320 (1.113 - 1.565)	0.00140125	0.0626971	0.0327139	20
	cg11924019	CYP1A1	-0.201563	0.0631099	0.817 (0.722 - 0.925)	0.00140396	0.0626971	0.316295	20
	cg25314152	PGAM5	-0.0135391	0.0169186	0.987 (0.954 - 1.020)	0.00140536	0.0626971	0.000233018	20
	cg00874032	BHLHE40	0.0600546	0.0317366	1.062 (0.998 - 1.130)	0.00140987	0.0626971	0.108341	20
	cg10490842	CHKB-CPT1B	-0.0916	0.029407	0.912 (0.861 - 0.967)	0.00144795	0.0641782	0.191659	20
	cg20815778	MIR30A	0.247499	0.0777774	1.281 (1.100 - 1.492)	0.00146185	0.0643771	0.898357	20
	cg08196608	RPA1	-0.064751	0.034762	0.937 (0.876 - 1.003)	0.00147212	0.0643771	0.0151266	13
	cg21415604	C4A	-0.115058	0.0447894	0.891 (0.816 - 0.973)	0.0014812	0.0643771	0.0339456	20
	cg21415604	C4B	-0.115058	0.0447894	0.891 (0.816 - 0.973)	0.0014812	0.0643771	0.0339456	20
	cg13514049	KLF4	-0.105205	0.029583	0.900 (0.849 - 0.954)	0.00149179	0.0645634	0.0984444	20
	cg25866895	GSTP1	0.00406786	0.0130227	1.004 (0.979 - 1.030)	0.0014951	0.0645634	0.00136498	20
	cg00270625	CHKB-CPT1B	-0.0771103	0.021016	0.926 (0.888 - 0.965)	0.00150207	0.0646565	0.926015	20
	cg11518359	PARK7	-0.208258	0.0656621	0.812 (0.714 - 0.924)	0.00151572	0.0650357	0.0150257	20
	cg09864961	INS	-0.20311	0.0640771	0.816 (0.720 - 0.925)	0.00152559	0.065081	0.150928	20
	cg21646366	RYR1	0.0113336	0.00732094	1.011 (0.997 - 1.026)	0.00153348	0.065081	0.000927887	20
	cg26860970	GTF2H4	-0.155478	0.0609076	0.856 (0.760 - 0.965)	0.00153968	0.065081	0.174028	20
	cg25673591	JUP	-0.00184452	0.0174478	0.998 (0.965 - 1.033)	0.00153989	0.065081	0.025516	20
	cg11637721	KAT5	-0.260401	0.0822981	0.771 (0.656 - 0.906)	0.00155555	0.065081	0.552908	20
	cg11637721	RNASEH2C	-0.260401	0.0822981	0.771 (0.656 - 0.906)	0.00155555	0.065081	0.552908	20
	cg25601886	INS	-0.18247	0.0577272	0.833 (0.744 - 0.933)	0.00157277	0.0654424	0.0045377	20
	cg23129573	ELN	-0.117202	0.0475144	0.889 (0.810 - 0.976)	0.00157393	0.0654424	0.0703749	20
	cg19297427	INS	0.202596	0.0641625	1.225 (1.080 - 1.389)	0.00159106	0.0659503	0.39702	20
	cg04315771	NUP62	-0.105958	0.033628	0.899 (0.842 - 0.961)	0.00162781	0.0672661	0.075803	20
	cg18990042	COL2A1	0.0833139	0.0700113	1.087 (0.948 - 1.247)	0.0016431	0.0676401	0.927876	3
	cg19532212	RAD51C	-0.190259	0.0604485	0.827 (0.734 - 0.931)	0.00164693	0.0676401	0.0197889	20
	cg15545878	CRYAB	-0.268888	0.0855007	0.764 (0.646 - 0.904)	0.00166165	0.0680365	0.184177	11
	cg07474670	NCOR2	-0.0097313	0.00974635	0.990 (0.972 - 1.009)	0.00167851	0.0685181	0.011024	20
	cg05336956	MIR200B	-0.192221	0.0612435	0.825 (0.732 - 0.930)	0.00169737	0.0689645	0.130708	20
	cg02243522	PVT1	-0.0381709	0.0381097	0.963 (0.893 - 1.037)	0.00169972	0.0689645	0.00417482	20
	cg18737534	RPA1	-0.269046	0.0858498	0.764 (0.646 - 0.904)	0.00172494	0.069685	0.362042	20
	cg17314888	ELN	-0.138577	0.0570835	0.871 (0.778 - 0.974)	0.00173064	0.069685	0.0180967	20
	cg12600109	RTEL1	-0.185824	0.0621821	0.830 (0.735 - 0.938)	0.00176045	0.069685	0.00470567	20
	cg12600109	RTEL1-TNFRSF6B	-0.185824	0.0621821	0.830 (0.735 - 0.938)	0.00176045	0.069685	0.00470567	20
	cg16386697	CHKB-CPT1B	-0.0716247	0.0194776	0.931 (0.896 - 0.967)	0.00176185	0.069685	0.981942	20
	cg15539420	HOXB7	0.22546	0.0721022	1.253 (1.088 - 1.443)	0.00176631	0.069685	0.00676297	19
	cg13175981	MCL1	0.0959302	0.0320909	1.101 (1.034 - 1.172)	0.00176872	0.069685	0.074665	20
	cg06679265	ATP5F1B	-0.0419842	0.0183091	0.959 (0.925 - 0.994)	0.00177466	0.069685	0.238447	14
	cg24363820	CHKB-CPT1B	-0.0992913	0.0273468	0.905 (0.858 - 0.955)	0.00177489	0.069685	0.5465	20
	cg22797644	HMGA1	-0.20174	0.0645625	0.817 (0.720 - 0.928)	0.00177974	0.069685	0.945779	20
	cg24504361	KRT8	0.132957	0.0337	1.142 (1.069 - 1.220)	0.00179384	0.0700326	0.000359368	20
	cg03172226	IRF3	0.204	0.0653538	1.226 (1.079 - 1.394)	0.00179948	0.0700494	0.312597	20
	cg08479319	TIPIN	0.00357918	0.0252207	1.004 (0.955 - 1.054)	0.00182454	0.070798	1.03e-05	20
	cg10843343	KRT8	0.135214	0.0343404	1.145 (1.070 - 1.224)	0.00182925	0.070798	0.000946866	20
	cg10360139	MAD1L1	-0.107822	0.0346071	0.898 (0.839 - 0.961)	0.00183573	0.0708443	0.313765	20
	cg03906120	GABBR1	0.129609	0.0416449	1.138 (1.049 - 1.235)	0.00185672	0.0713996	0.299904	11
	cg12763813	FGFR2	-0.0573851	0.0251748	0.944 (0.899 - 0.992)	0.00186484	0.0713996	0.0634071	20
	cg12101586	CYP1A1	-0.264053	0.0848838	0.768 (0.650 - 0.907)	0.00186607	0.0713996	0.00307662	20
	cg03183936	PPP2CA	-0.0912091	0.0249833	0.913 (0.869 - 0.959)	0.00190655	0.0725886	0.041653	20
	cg00794400	RCC2	0.167918	0.0564688	1.183 (1.059 - 1.321)	0.00191315	0.0725886	0.984758	20
	cg05123976	SP2	0.0976755	0.0372669	1.103 (1.025 - 1.186)	0.00191603	0.0725886	0.0351151	20
	cg22337407	TARDBP	0.00873351	0.00980214	1.009 (0.990 - 1.028)	0.00192421	0.0725886	0.00142196	20
	cg24152732	SIRT6	-0.0843432	0.0271953	0.919 (0.871 - 0.969)	0.00192616	0.0725886	0.382237	3
	cg26209169	TERT	-0.00633657	0.0214621	0.994 (0.953 - 1.036)	0.00192957	0.0725886	0.00773524	20
	cg07690219	RHOA	0.103491	0.0372678	1.109 (1.031 - 1.193)	0.00195107	0.0731924	0.32046	20
	cg05578865	FOXK2	-0.0260433	0.018548	0.974 (0.940 - 1.010)	0.00196917	0.0736656	0.00273502	20
	cg20981163	HLA-DPB1	0.0159021	0.0152061	1.016 (0.986 - 1.047)	0.00197578	0.0737077	0.0690516	20
	cg16474684	RNF4	0.0125907	0.0197747	1.013 (0.974 - 1.053)	0.00200243	0.0744947	0.00970844	20
	cg23390871	INS	0.232781	0.0753841	1.262 (1.089 - 1.463)	0.00201549	0.0747737	0.0431392	20
	cg18841653	SNORD118	0.0296729	0.0236632	1.030 (0.983 - 1.079)	0.00203182	0.0751719	0.774676	20
	cg10995964	BRD2	-0.20565	0.0667446	0.814 (0.714 - 0.928)	0.00206205	0.0760134	0.0747155	20
	cg18546236	RUNX1	0.018633	0.0166915	1.019 (0.986 - 1.053)	0.00206589	0.0760134	0.168736	20
	cg08294946	MYO7A	-0.148626	0.0482671	0.862 (0.784 - 0.947)	0.00207528	0.0761441	0.545016	16
	cg05156901	CHKB-CPT1B	-0.0988494	0.0272301	0.906 (0.859 - 0.956)	0.00208078	0.0761441	0.524692	20
	cg05549655	CYP1A1	-0.235575	0.0767367	0.790 (0.680 - 0.918)	0.00214125	0.0780432	0.0186493	20
	cg03552039	FGFR2	0.0154376	0.0149022	1.016 (0.986 - 1.046)	0.0021443	0.0780432	0.00126831	20
	cg23063070	PVT1	-0.186381	0.0607744	0.830 (0.737 - 0.935)	0.00216383	0.0784599	6.48e-07	18
	cg18517766	IRF3	-0.257418	0.0839515	0.773 (0.656 - 0.911)	0.00216743	0.0784599	0.775931	20
	cg05480350	PVT1	-0.104414	0.0340715	0.901 (0.843 - 0.963)	0.00218001	0.0785783	9.61e-06	20
	cg25457884	MYT1	0.213505	0.0696767	1.238 (1.080 - 1.419)	0.00218241	0.0785783	0.0111205	17
	cg01858879	MYO7A	-0.15808	0.0516438	0.854 (0.772 - 0.945)	0.00220624	0.079224	0.416356	16
	cg18092474	CYP1A1	-0.239485	0.0783125	0.787 (0.675 - 0.918)	0.00222774	0.0797827	0.235072	20
	cg23796243	KMT5B	0.058566	0.0274805	1.060 (1.005 - 1.119)	0.00226513	0.080707	0.0425227	20
	cg13447684	MAD1L1	0.0980175	0.0321052	1.103 (1.036 - 1.175)	0.00226556	0.080707	0.42715	20
	cg08335767	HMGA1	-0.170081	0.0558323	0.844 (0.756 - 0.941)	0.00231697	0.0821228	0.856257	20
	cg03713997	NFRKB	0.180583	0.0592813	1.198 (1.067 - 1.346)	0.00231754	0.0821228	0.177089	20
	cg23336481	HLA-DQB1	-0.0600953	0.0222281	0.942 (0.902 - 0.984)	0.00235347	0.0825889	0.0408365	20
	cg27236539	RTEL1	0.182889	0.06015	1.201 (1.067 - 1.351)	0.00236144	0.0825889	1.48e-08	20
	cg27236539	RTEL1-TNFRSF6B	0.182889	0.06015	1.201 (1.067 - 1.351)	0.00236144	0.0825889	1.48e-08	20
	cg17453456	LMNA	-0.0470052	0.0206697	0.954 (0.916 - 0.994)	0.00239929	0.0836949	0.00546937	20
	cg08886711	COL2A1	-0.1995	0.0657454	0.819 (0.720 - 0.932)	0.00240982	0.0838444	0.0725678	20
	cg01295673	RFC5	0.18636	0.0614646	1.205 (1.068 - 1.359)	0.00242942	0.0843078	0.137641	20
	cg13570656	CYP1A1	-0.246405	0.0813003	0.782 (0.666 - 0.917)	0.00243907	0.0844245	0.0261123	19
	cg03991848	MYO7A	-0.172411	0.0569254	0.842 (0.753 - 0.941)	0.00245592	0.0847894	0.565747	17
	cg17373022	MBL2	0.111238	0.0423023	1.118 (1.029 - 1.214)	0.00248738	0.0856417	0.477548	20
	cg04055107	CFL1	0.0348581	0.0243142	1.035 (0.987 - 1.086)	0.0025125	0.0856417	0.0685811	20
	cg04055107	MUS81	0.0348581	0.0243142	1.035 (0.987 - 1.086)	0.0025125	0.0856417	0.0685811	20
	cg22977745	NCOR2	0.204065	0.0675823	1.226 (1.074 - 1.400)	0.00253188	0.0860839	0.114738	20
	cg27294582	HOXB7	0.275544	0.091319	1.317 (1.101 - 1.575)	0.00254968	0.0864704	0.000283211	18
	cg11601398	FGFR2	-0.0426548	0.0176542	0.958 (0.926 - 0.992)	0.00260857	0.0882446	0.0136176	20
	cg20728490	DNTT	0.0511333	0.0216728	1.052 (1.009 - 1.098)	0.0026384	0.0890294	0.644897	20
	cg25112848	RPSA	-0.0809602	0.0273812	0.922 (0.874 - 0.973)	0.00274848	0.0925115	0.204266	20
	cg00983520	CHKB-CPT1B	-0.0779348	0.0212527	0.925 (0.887 - 0.964)	0.00275807	0.0926023	0.92417	20
	cg09357589	POU5F1	0.0901026	0.0284004	1.094 (1.035 - 1.157)	0.00276794	0.0927017	0.439611	20
	cg10909790	ALOX5	0.265686	0.0888473	1.304 (1.096 - 1.552)	0.00278648	0.0930905	0.11492	20
	cg21867733	NCOR2	0.0677776	0.0232646	1.070 (1.022 - 1.120)	0.00281203	0.093711	0.763488	16
	cg01168289	WT1	0.131537	0.0386338	1.141 (1.057 - 1.230)	0.00282277	0.0937739	0.724986	20
	cg07394400	RCC2	0.161125	0.0539719	1.175 (1.057 - 1.306)	0.00283261	0.0937739	0.924974	20
	cg19252671	CDKN1B	-0.0748177	0.0250637	0.928 (0.883 - 0.975)	0.00283486	0.0937739	NA	NA
	cg15586654	BRD2	-0.253393	0.0849336	0.776 (0.657 - 0.917)	0.00285044	0.0940576	0.0751316	20
	cg05768983	POLN	0.0828413	0.0216079	1.086 (1.041 - 1.133)	0.00285797	0.0940749	0.00120924	20
	cg07512993	TK2	-0.101956	0.0392383	0.903 (0.836 - 0.975)	0.00287792	0.0945001	0.00695507	20
	cg08120210	MAP2K1	0.020768	0.0163554	1.021 (0.989 - 1.054)	0.00290271	0.0949358	0.305442	20
	cg24011408	COL2A1	0.00904494	0.0153645	1.009 (0.979 - 1.040)	0.00290533	0.0949358	0.000294733	20
	cg22509027	RYR1	-0.058935	0.0199719	0.943 (0.907 - 0.980)	0.00292159	0.0952352	0.565103	20
	cg00967854	RCC2	-0.147828	0.0497658	0.863 (0.782 - 0.951)	0.00297332	0.095891	0.269719	20
	cg11012153	RTEL1	-0.240685	0.0810369	0.786 (0.671 - 0.921)	0.00297741	0.095891	0.000922031	20
	cg11012153	RTEL1-TNFRSF6B	-0.240685	0.0810369	0.786 (0.671 - 0.921)	0.00297741	0.095891	0.000922031	20
	cg05927017	BCL2	0.104567	0.0352325	1.110 (1.036 - 1.190)	0.00299816	0.0963284	0.349418	20
	cg21932513	RCC2	0.172268	0.0580832	1.188 (1.060 - 1.331)	0.00301815	0.0967394	0.794525	20
	cg12696259	POLE4	-0.245483	0.0828078	0.782 (0.665 - 0.920)	0.00303182	0.0969459	0.638581	12
	cg22647970	RYR1	-0.183783	0.0620621	0.832 (0.737 - 0.940)	0.00306366	0.0977049	0.412029	20
	cg16126137	MEG8	-0.0297505	0.0461358	0.971 (0.887 - 1.063)	0.0030711	0.0977049	0.0275026	8
	cg19245612	PGAM5	-0.0366086	0.0121734	0.964 (0.941 - 0.987)	0.00307738	0.0977049	0.0581958	20
	cg25731401	ODC1	-0.0274	0.0130765	0.973 (0.948 - 0.998)	0.00309769	0.0981179	0.550041	20
	cg27497900	COPA	0.160109	0.0541819	1.174 (1.055 - 1.305)	0.0031265	0.0987975	0.283898	20
	cg01119585	ODC1	-0.0292968	0.0139876	0.971 (0.945 - 0.998)	0.00315779	0.0995518	0.552938	20
	cg15325961	UBE2V2	0.200675	0.0680496	1.222 (1.070 - 1.397)	0.00318858	0.100287	0.960257	20
	cg23055081	TRIM26	-0.187728	0.06373	0.829 (0.732 - 0.939)	0.0032225	0.101117	0.215965	15
	cg11682724	IRF4	0.107758	0.0366381	1.114 (1.037 - 1.197)	0.00326991	0.102366	0.00311905	20
	cg17472610	CUX1	0.28558	0.0972728	1.331 (1.100 - 1.610)	0.00332617	0.103885	0.226699	8
	cg10385390	PARK7	0.152118	0.0448321	1.164 (1.066 - 1.271)	0.00334987	0.104382	0.0130629	20
	cg10268548	SOD2	-0.1242	0.042384	0.883 (0.813 - 0.960)	0.00338579	0.105257	0.0932351	20
	cg24011261	GPX1	0.182762	0.0624219	1.201 (1.062 - 1.357)	0.00341316	0.105802	0.221174	20
	cg20891481	FOXP1	0.18424	0.0629383	1.202 (1.063 - 1.360)	0.00341908	0.105802	0.445178	20
	cg23829577	SOD2	-0.103558	0.0354517	0.902 (0.841 - 0.967)	0.00348791	0.107542	0.273318	20
	cg12663302	TRIM26	0.196479	0.0672687	1.217 (1.067 - 1.389)	0.00349132	0.107542	0.201754	10
	cg05910443	CUX1	0.220014	0.0753595	1.246 (1.075 - 1.444)	0.00350565	0.107737	0.221311	20
	cg25135322	GSTP1	0.00640595	0.0205094	1.006 (0.967 - 1.048)	0.00352819	0.108182	0.00222667	20
	cg02210602	TRIM26	-0.206499	0.0708106	0.813 (0.708 - 0.935)	0.00354304	0.10839	0.390449	16
	cg22233843	HLA-DQB1	-0.00898744	0.0150152	0.991 (0.962 - 1.021)	0.00357639	0.109161	0.781641	20
	cg11823496	NKX3-1	-0.24273	0.0833926	0.784 (0.666 - 0.924)	0.00360625	0.109823	0.0391795	20
	cg13439596	RCC2	0.194067	0.066712	1.214 (1.065 - 1.384)	0.0036256	0.110162	0.933922	20
	cg10244666	WT1	0.164616	0.0495185	1.179 (1.070 - 1.299)	0.00366033	0.110957	0.647841	20
	cg15338683	SMAD2	0.11872	0.0408624	1.126 (1.039 - 1.220)	0.00366826	0.110957	0.336009	15
	cg03249590	ATP5F1B	-0.0357977	0.0155971	0.965 (0.936 - 0.995)	0.00371797	0.111986	0.138839	14
	cg04439374	MAD1L1	-0.143597	0.0495072	0.866 (0.786 - 0.955)	0.00372541	0.111986	0.467237	20
	cg00232453	EHMT2	-0.0134317	0.0254334	0.987 (0.939 - 1.037)	0.00372731	0.111986	0.222697	20
	cg16345566	HLA-DQB1	-0.00709707	0.0146574	0.993 (0.965 - 1.022)	0.00381657	0.114173	0.00678476	20
	cg17326313	EIF2AK2	0.27396	0.094726	1.315 (1.092 - 1.583)	0.00382645	0.114173	0.248404	20
	cg01517384	HLA-B	-0.00710143	0.0156705	0.993 (0.963 - 1.024)	0.00385423	0.114173	0.4583	20
	cg01517384	HLA-C	-0.00710143	0.0156705	0.993 (0.963 - 1.024)	0.00385423	0.114173	0.4583	20
	cg02474109	MAD1L1	-0.0865723	0.0328861	0.917 (0.860 - 0.978)	0.00386191	0.114173	0.115101	20
	cg01145583	TCP1	0.0118658	0.0257908	1.012 (0.962 - 1.064)	0.00386813	0.114173	0.00624509	20
	cg11021082	SMARCAD1	-0.0626261	0.0276723	0.939 (0.890 - 0.992)	0.00389789	0.1148	0.518631	20
	cg12129983	CCND1	0.11537	0.0400029	1.122 (1.038 - 1.214)	0.00392621	0.115381	0.0428913	20
	cg15295732	MAPT	0.0726576	0.0337769	1.075 (1.006 - 1.149)	0.00396183	0.116173	0.000959014	20
	cg15526954	NFATC1	-0.00604122	0.010235	0.994 (0.974 - 1.014)	0.00397582	0.116198	0.0504876	20
	cg08250118	DHX9	-0.0322647	0.0109023	0.968 (0.948 - 0.989)	0.00399553	0.116198	0.0264701	20
	cg16052901	RPS18	-0.0923267	0.0522758	0.912 (0.823 - 1.010)	0.00400052	0.116198	0.0078253	20
	cg23919742	CAPZB	0.0114332	0.0101755	1.011 (0.992 - 1.032)	0.00400269	0.116198	0.236451	20
	cg04730925	POLI	-0.110745	0.038484	0.895 (0.830 - 0.965)	0.00400594	0.116198	0.0893985	20
	cg10180404	HLA-DQB1	0.0500602	0.0184823	1.051 (1.014 - 1.090)	0.00403119	0.116679	0.0194094	20
	cg21097640	POLR1D	0.319248	0.111049	1.376 (1.107 - 1.711)	0.00404229	0.116748	0.0359257	9
	cg16208863	MLLT1	-0.0801596	0.0269589	0.923 (0.875 - 0.973)	0.00405256	0.116794	0.219773	9
	cg21721340	TCEA2	-0.102364	0.0295351	0.903 (0.852 - 0.956)	0.00407287	0.117128	0.00063244	20
	cg08036798	MYO7A	-0.0761276	0.0237502	0.927 (0.885 - 0.971)	0.00409511	0.117224	0.192888	20
	cg14084456	MDM4	0.109629	0.0381971	1.116 (1.035 - 1.203)	0.00410349	0.117224	0.10453	20
	cg17441778	MYO7A	-0.11885	0.0378394	0.888 (0.824 - 0.956)	0.00410972	0.117224	0.4297	20
	cg27547543	POU5F1	0.0976847	0.0309025	1.103 (1.038 - 1.171)	0.00411114	0.117224	0.468358	20
	cg00350371	NOP56	0.132936	0.0463444	1.142 (1.043 - 1.251)	0.00412512	0.117374	0.000911788	20
	cg11811828	POU5F1	0.0903229	0.0284694	1.095 (1.035 - 1.157)	0.00414465	0.11768	0.442785	20
	cg07718244	NUP62	-0.217972	0.0760836	0.804 (0.693 - 0.933)	0.00417136	0.117944	0.899656	16
	cg05182583	PRRC2A	-0.0723513	0.0276695	0.930 (0.881 - 0.982)	0.00417756	0.117944	0.0773213	20
	cg14187895	ERBB2	-0.138132	0.0482266	0.871 (0.792 - 0.957)	0.00418028	0.117944	0.106994	20
	cg14605948	PTCH1	0.0709133	0.0252873	1.073 (1.022 - 1.128)	0.00425611	0.119831	0.523611	20
	cg04970434	GP1BA	-0.186859	0.0654018	0.830 (0.730 - 0.943)	0.00427535	0.120086	0.639511	20
	cg12600843	TRIM26	0.209147	0.0732334	1.233 (1.068 - 1.423)	0.00429147	0.120086	0.262743	11
	cg04639241	PVT1	-0.116526	0.0342766	0.890 (0.832 - 0.952)	0.00429255	0.120086	7.87e-07	20
	cg13638867	TH	-0.195567	0.0684949	0.822 (0.719 - 0.941)	0.0043009	0.120086	0.0439328	20
	cg22114498	KAT5	-0.0374084	0.0255121	0.963 (0.916 - 1.013)	0.0043226	0.120441	0.00640363	20
	cg21421984	TRRAP	0.198037	0.0695016	1.219 (1.064 - 1.397)	0.00438042	0.121423	0.411884	20
	cg11805138	POU5F1	0.0941441	0.0297287	1.099 (1.037 - 1.165)	0.00438859	0.121423	0.472694	20
	cg05706437	CENPF	0.13401	0.0532857	1.143 (1.030 - 1.269)	0.00439484	0.121423	0.851133	20
	cg19465320	STAT5B	0.200661	0.0704736	1.222 (1.065 - 1.403)	0.00440884	0.121423	0.0491144	20
	cg02859042	NCOR2	0.18671	0.0656078	1.205 (1.060 - 1.371)	0.0044292	0.121423	0.320007	20
	cg01689404	AATF	-0.128276	0.0450862	0.880 (0.805 - 0.961)	0.00443923	0.121423	0.225031	15
	cg01689404	ACACA	-0.128276	0.0450862	0.880 (0.805 - 0.961)	0.00443923	0.121423	0.225031	15
	cg23050873	SCARNA5	-0.0637239	0.0268747	0.938 (0.890 - 0.989)	0.00447076	0.122037	0.541515	20
	cg19132726	ALOX5	0.0296113	0.0105117	1.030 (1.009 - 1.051)	0.00455197	0.124002	0.373908	20
	cg01135546	SP2	-0.0551685	0.0338472	0.946 (0.886 - 1.011)	0.00456827	0.12406	0.0024751	20
	cg19016332	NPHS2	-0.116112	0.0409464	0.890 (0.822 - 0.965)	0.00457257	0.12406	0.499597	20
	cg21911579	SLC22A5	0.0520082	0.0271948	1.053 (0.999 - 1.111)	0.00459381	0.124357	0.696288	20
	cg12057127	HOXB7	-0.0711318	0.0384932	0.931 (0.864 - 1.004)	0.00460205	0.124357	0.00221041	20
	cg23295629	PVT1	0.219808	0.0776186	1.246 (1.070 - 1.451)	0.00462721	0.124616	0.0722484	20
	cg04204669	TH	-0.210777	0.0628477	0.810 (0.716 - 0.916)	0.00463019	0.124616	0.002274	20
	cg18221580	SUCLA2	-0.0324349	0.0170302	0.968 (0.936 - 1.001)	0.0046474	0.124829	0.282355	20
	cg05782471	TP73	-0.158321	0.0560077	0.854 (0.765 - 0.953)	0.00470193	0.125997	0.796401	20
	cg22195133	SMAD2	0.163118	0.0577203	1.177 (1.051 - 1.318)	0.00471315	0.125997	0.424913	7
	cg01430588	RAD51C	0.165709	0.0586454	1.180 (1.052 - 1.324)	0.00471904	0.125997	0.0138179	20
	cg20485607	PHGDH	0.0194196	0.0108232	1.020 (0.998 - 1.041)	0.0047351	0.126077	0.321621	20
	cg10329579	RCC2	-0.154402	0.0502349	0.857 (0.777 - 0.946)	0.00474079	0.126077	0.505311	20
	cg01628053	FGFR2	0.0591169	0.0240817	1.061 (1.012 - 1.112)	0.0047886	0.12685	0.125955	20
	cg06270615	STAT3	-0.0304955	0.017358	0.970 (0.938 - 1.004)	0.00478874	0.12685	2.52e-05	20
	cg21661344	POLRMT	-0.0307467	0.0260062	0.970 (0.922 - 1.020)	0.00479863	0.126861	0.231456	14
	cg14036627	POU5F1	0.0895997	0.0282371	1.094 (1.035 - 1.156)	0.0048201	0.127179	0.477439	20
	cg16076654	NKX2-1	0.204048	0.0724146	1.226 (1.064 - 1.413)	0.0048357	0.12734	0.0299476	20
	cg13791131	IGF2	0.175073	0.0621968	1.191 (1.055 - 1.346)	0.00488045	0.128267	0.249555	20
	cg09701700	MIR146B	0.050258	0.0280735	1.052 (0.995 - 1.111)	0.0049026	0.128597	0.0266054	20
	cg01255465	BAG6	0.13356	0.0925497	1.143 (0.953 - 1.370)	0.00492798	0.128938	0.101481	20
	cg06646112	TP73	0.164531	0.0585259	1.179 (1.051 - 1.322)	0.0049348	0.128938	0.841147	20
	cg07664579	SLC6A3	0.000555067	0.00963133	1.001 (0.982 - 1.020)	0.0049695	0.129525	0.000226668	20
	cg20024687	TOP1MT	-0.0828747	0.0321039	0.920 (0.864 - 0.980)	0.0049838	0.129525	0.621824	20
	cg14990266	PPP2R2A	0.212608	0.075759	1.237 (1.066 - 1.435)	0.00501027	0.129525	0.565325	13
	cg09328362	NKX2-1	0.240241	0.0856805	1.272 (1.075 - 1.504)	0.00504859	0.129525	0.171376	20
	cg20294486	CXXC1	-0.167335	0.0596794	0.846 (0.753 - 0.951)	0.00504883	0.129525	0.569554	6
	cg14336501	AATF	-0.147934	0.0527654	0.862 (0.778 - 0.956)	0.00505326	0.129525	0.208465	12
	cg14336501	ACACA	-0.147934	0.0527654	0.862 (0.778 - 0.956)	0.00505326	0.129525	0.208465	12
	cg11933583	TOP1MT	0.201654	0.0719271	1.223 (1.063 - 1.409)	0.00505367	0.129525	0.894465	20
	cg20065768	KIF22	-0.0890972	0.0603689	0.915 (0.813 - 1.030)	0.00507049	0.129708	0.408955	6
	cg15678825	NFATC1	0.00761825	0.0194837	1.008 (0.970 - 1.047)	0.00523642	0.133698	0.498459	20
	cg05342945	COL2A1	-0.277704	0.099702	0.758 (0.623 - 0.921)	0.00534722	0.136268	0.000931792	19
	cg13483882	GATA2	0.0734069	0.046341	1.076 (0.983 - 1.178)	0.005388	0.137047	1.32e-05	20
	cg04224064	NKX2-1	0.102029	0.034081	1.107 (1.036 - 1.184)	0.0054323	0.137913	0.110939	20
	cg11794215	AATF	-0.160459	0.0578232	0.852 (0.760 - 0.954)	0.00552038	0.138999	0.18478	9
	cg11794215	ACACA	-0.160459	0.0578232	0.852 (0.760 - 0.954)	0.00552038	0.138999	0.18478	9
	cg19841859	PRMT5	-0.117776	0.0424476	0.889 (0.818 - 0.966)	0.00552684	0.138999	0.553345	20
	cg01464748	ALOX5	-0.217063	0.0671816	0.805 (0.706 - 0.918)	0.00554026	0.139076	0.0126411	20
	cg23707289	BCL2	0.0711494	0.0234404	1.074 (1.026 - 1.124)	0.00556816	0.139516	0.31002	20
	cg14425468	TOP1MT	-0.068099	0.0263774	0.934 (0.887 - 0.984)	0.00566021	0.140882	0.494563	20
	cg13563132	PTCH1	0.134621	0.048674	1.144 (1.040 - 1.259)	0.00567884	0.140882	0.695052	20
	cg00581720	MIR183	0.0963463	0.0348401	1.101 (1.028 - 1.179)	0.00568563	0.140882	0.96712	20
	cg00581720	MIR96	0.0963463	0.0348401	1.101 (1.028 - 1.179)	0.00568563	0.140882	0.96712	20
	cg02299497	RAD51B	0.0167959	0.0124655	1.017 (0.992 - 1.042)	0.00570757	0.141165	0.00155288	20
	cg17558623	CCND2	-0.11307	0.0409213	0.893 (0.824 - 0.968)	0.00572524	0.14133	0.0250467	13
	cg06572093	RAD51B	0.0191326	0.0142035	1.019 (0.991 - 1.048)	0.00573528	0.14133	0.0117884	20
	cg24483554	NPHS2	-0.164585	0.0596317	0.848 (0.755 - 0.953)	0.00577967	0.142163	0.562665	20
	cg25858132	RPA1	-0.147611	0.0590616	0.863 (0.768 - 0.969)	0.00581492	0.142397	0.0769008	13
	cg25582488	RAD51B	0.0195111	0.0144852	1.020 (0.991 - 1.049)	0.00582089	0.142397	0.0118283	20
	cg12285565	PPP2R2A	0.0358981	0.0463197	1.037 (0.947 - 1.135)	0.00584611	0.142397	0.0365473	14
	cg25243385	SMARCA4	-0.36492	0.132409	0.694 (0.536 - 0.900)	0.0058513	0.142397	0.146257	20
	cg22291762	POU5F1	0.0901874	0.0284202	1.094 (1.035 - 1.157)	0.00589801	0.142397	0.42504	20
	cg15378219	PRMT5	-0.139857	0.0507961	0.869 (0.787 - 0.961)	0.00589954	0.142397	0.209358	20
	cg15906733	AATF	-0.172225	0.062576	0.842 (0.745 - 0.952)	0.0059186	0.142397	0.0789019	7
	cg15906733	ACACA	-0.172225	0.062576	0.842 (0.745 - 0.952)	0.0059186	0.142397	0.0789019	7
	cg22013564	SERPINE1	-0.191446	0.0695683	0.826 (0.721 - 0.946)	0.00592484	0.142397	0.319052	19
	cg03078486	POU5F1	0.0884249	0.0278384	1.092 (1.034 - 1.154)	0.00593659	0.142397	0.462691	20
	cg24427850	POU5F1	0.0909113	0.0286683	1.095 (1.035 - 1.158)	0.0059503	0.142397	0.446747	20
	cg15133208	SNCA	-0.0408757	0.0229253	0.960 (0.918 - 1.004)	0.00595214	0.142397	0.0884605	20
	cg07620562	ZNF148	-0.0544555	0.0210024	0.947 (0.909 - 0.987)	0.00595368	0.142397	0.751719	20
	cg17907911	TP73	-0.087283	0.0317413	0.916 (0.861 - 0.975)	0.00596269	0.142397	0.751734	20
	cg03908908	MYO7A	0.13194	0.0417589	1.141 (1.051 - 1.238)	0.00598	0.142397	0.0488125	20
	cg07461273	MCM7	0.162961	0.0592829	1.177 (1.048 - 1.322)	0.00598003	0.142397	0.389958	20
	cg13700197	PTCH1	0.105514	0.0384051	1.111 (1.031 - 1.198)	0.00600726	0.142792	0.827087	20
	cg25052156	FGFR2	-0.0116199	0.0111253	0.988 (0.967 - 1.010)	0.0060311	0.143105	0.00142883	20
	cg22614327	RCC2	-0.0726786	0.0523444	0.930 (0.839 - 1.030)	0.00605391	0.143362	0.25398	20
	cg20204986	WT1	-0.153252	0.0478308	0.858 (0.781 - 0.942)	0.00606328	0.143362	0.408328	20
	cg22123784	TOP1MT	-0.0418879	0.0154762	0.959 (0.930 - 0.989)	0.00608626	0.143653	0.572931	20
	cg17294865	HLA-DPB1	0.0197928	0.0189251	1.020 (0.983 - 1.059)	0.00618413	0.14448	0.184407	20
	cg04807036	UQCC2	0.104326	0.0381443	1.110 (1.030 - 1.196)	0.00623755	0.14448	0.266632	20
	cg27418851	MBL2	0.0311925	0.0211431	1.032 (0.990 - 1.075)	0.00624188	0.14448	0.205069	20
	cg13354988	ACP1	-0.0409145	0.0194186	0.960 (0.924 - 0.997)	0.00624283	0.14448	0.657701	20
	cg11399582	PML	-0.0198263	0.0101396	0.980 (0.961 - 1.000)	0.00624516	0.14448	0.170278	20
	cg10441424	TERT	-0.0971918	0.0355424	0.907 (0.846 - 0.973)	0.00624687	0.14448	0.00100785	20
	cg17394331	IFNG	-0.174463	0.0638232	0.840 (0.741 - 0.952)	0.0062658	0.14448	0.993961	5
	cg17394331	IL22	-0.174463	0.0638232	0.840 (0.741 - 0.952)	0.0062658	0.14448	0.993961	5
	cg24622947	MIR182	0.120066	0.0439283	1.128 (1.035 - 1.229)	0.0062719	0.14448	0.928886	20
	cg24622947	NRF1	0.120066	0.0439283	1.128 (1.035 - 1.229)	0.0062719	0.14448	0.928886	20
	cg11321030	BTRC	-0.000876861	0.020495	0.999 (0.960 - 1.040)	0.00630407	0.144972	0.11187	20
	cg16769976	SPIRE2	-0.0331685	0.0125753	0.967 (0.944 - 0.992)	0.00632914	0.1453	0.00110329	20
	cg06791446	FGFR2	-0.0114219	0.011022	0.989 (0.968 - 1.010)	0.00643289	0.147429	0.000973943	20
	cg08467687	MORC2	0.0721396	0.0486259	1.075 (0.977 - 1.182)	0.00651874	0.149143	0.190849	20
	cg08162473	IGF2	-0.0213802	0.0400753	0.979 (0.905 - 1.059)	0.00655401	0.149695	0.411558	20
	cg26818629	POU5F1	0.090512	0.0285378	1.095 (1.035 - 1.158)	0.00661363	0.150714	0.446724	20
	cg11606570	CFTR	0.200151	0.07374	1.222 (1.057 - 1.412)	0.00664216	0.150714	0.658817	20
	cg05724777	HLA-DQB1	-0.017712	0.0189863	0.982 (0.947 - 1.020)	0.00664646	0.150714	0.365935	20
	cg05301556	MAPT	0.0999144	0.0436719	1.105 (1.014 - 1.204)	0.00666107	0.150714	0.000708294	20
	cg25799291	BMP7	-0.10397	0.042133	0.901 (0.830 - 0.979)	0.00666118	0.150714	0.111409	16
	cg04133410	PTCH1	-0.140169	0.0516641	0.869 (0.786 - 0.962)	0.00666599	0.150714	0.433392	20
	cg07044115	FGFR2	-0.0113039	0.010908	0.989 (0.968 - 1.010)	0.00675473	0.152399	0.00101739	20
	cg15820961	HLA-DRB1	0.0455165	0.0173479	1.047 (1.012 - 1.083)	0.00676321	0.152399	4.02e-11	20
	cg01732984	SUCLA2	-0.0311331	0.0163434	0.969 (0.939 - 1.001)	0.00677976	0.152516	0.266836	20
	cg15102325	CDK12	-0.139769	0.0752499	0.870 (0.750 - 1.008)	0.00679263	0.15255	0.0102283	16
	cg15676125	UQCC2	-0.106677	0.0394463	0.899 (0.832 - 0.971)	0.00684344	0.153328	0.393919	20
	cg16555181	GTF2H4	-0.171721	0.0679097	0.842 (0.737 - 0.962)	0.00685008	0.153328	0.295017	20
	cg06632027	SNCA	-0.0407008	0.0228282	0.960 (0.918 - 1.004)	0.00687751	0.153686	0.113727	20
	cg10046767	KRT8	0.0459049	0.0213772	1.047 (1.004 - 1.092)	0.00689393	0.153797	3.07e-05	20
	cg02712545	IGF1R	-0.182807	0.067714	0.833 (0.729 - 0.951)	0.00694031	0.154574	0.134163	9
	cg13870426	SUZ12	-0.0408532	0.0216284	0.960 (0.920 - 1.002)	0.00698269	0.155261	0.00138318	20
	cg00021532	TFAP4	0.0390821	0.0153484	1.040 (1.009 - 1.072)	0.00699561	0.155291	0.293509	20
	cg16273546	FGFR2	0.0135551	0.0129804	1.014 (0.988 - 1.040)	0.00703891	0.155783	0.0015968	20
	cg16066008	UQCC2	0.108417	0.0402303	1.115 (1.030 - 1.206)	0.00704096	0.155783	0.273058	20
	cg04601775	HLA-DRB1	0.00797359	0.0179936	1.008 (0.973 - 1.044)	0.00706684	0.15584	0.257574	20
	cg15038286	GATA2	0.0560916	0.0215185	1.058 (1.014 - 1.103)	0.00707832	0.15584	0.000256305	20
	cg15590007	ALOX5	-0.0273394	0.0124587	0.973 (0.950 - 0.997)	0.00707834	0.15584	0.0661769	20
	cg07341137	COL11A2	-0.00143015	0.0131438	0.999 (0.973 - 1.025)	0.00713526	0.156836	0.178885	20
	cg22949004	NUP62	-0.210293	0.0781843	0.810 (0.695 - 0.945)	0.00715146	0.156935	0.327487	15
	cg12299599	MIR148A	-0.0240458	0.0196632	0.976 (0.939 - 1.015)	0.00717465	0.157187	0.00205965	20
	cg06014792	ZBTB4	-0.114407	0.0425677	0.892 (0.821 - 0.970)	0.00719563	0.157275	0.122242	20
	cg01904812	RCC2	0.0373451	0.0116029	1.038 (1.015 - 1.062)	0.0072074	0.157275	0.390357	20
	cg16875711	POLI	-0.154588	0.0575358	0.857 (0.765 - 0.959)	0.00721382	0.157275	0.0706533	20
	cg15014006	ODC1	0.150875	0.0476234	1.163 (1.059 - 1.277)	0.00726897	0.158221	0.347819	13
	cg06807593	POLI	-0.134197	0.0471017	0.874 (0.797 - 0.959)	0.00735776	0.159317	0.163022	20
	cg05798641	HLA-DPB1	-0.0815209	0.0331441	0.922 (0.864 - 0.984)	0.00735981	0.159317	0.640009	20
	cg15787146	SOX9	-0.0153831	0.046716	0.985 (0.899 - 1.079)	0.00736131	0.159317	0.572732	20
	cg05267955	GTF2H4	-0.0770461	0.0590669	0.926 (0.825 - 1.039)	0.00736677	0.159317	0.326285	20
	cg00582337	KAT2A	0.0497743	0.019715	1.051 (1.011 - 1.092)	0.00743463	0.159485	0.387792	20
	cg13092901	SCO2	-0.0346775	0.032391	0.966 (0.907 - 1.029)	0.00745607	0.159485	0.00411768	20
	cg13092901	TYMP	-0.0346775	0.032391	0.966 (0.907 - 1.029)	0.00745607	0.159485	0.00411768	20
	cg25821249	AATF	-0.204428	0.0764434	0.815 (0.702 - 0.947)	0.00748998	0.159485	0.0523697	3
	cg25821249	ACACA	-0.204428	0.0764434	0.815 (0.702 - 0.947)	0.00748998	0.159485	0.0523697	3
	cg09852920	COL1A1	0.121249	0.0453424	1.129 (1.033 - 1.234)	0.00749332	0.159485	0.809111	16
	cg24800175	CACNA1A	-0.00798193	0.0141712	0.992 (0.965 - 1.020)	0.00753109	0.159722	0.628511	20
	cg11566244	GSTP1	-0.000360939	0.0214303	1.000 (0.959 - 1.043)	0.00753451	0.159722	7.4e-05	20
	cg08880849	KAT2A	0.0549314	0.021719	1.056 (1.012 - 1.102)	0.00754013	0.159722	0.198885	20
	cg13353717	HLA-DQB1	-0.0104747	0.0134321	0.990 (0.964 - 1.016)	0.00758064	0.160327	0.590348	20
	cg18792727	MBP	0.207384	0.0776906	1.230 (1.057 - 1.433)	0.00759963	0.160476	0.089796	20
	cg10308265	UBTF	-0.146579	0.0549507	0.864 (0.775 - 0.962)	0.0076424	0.160936	0.0795896	20
	cg04321396	KAT5	0.151093	0.0566455	1.163 (1.041 - 1.300)	0.00764536	0.160936	0.0609065	20
	cg17931227	POU5F1	0.0894979	0.0281989	1.094 (1.035 - 1.156)	0.00770732	0.161956	0.427147	20
	cg25573884	MIR148A	0.135064	0.0506965	1.145 (1.036 - 1.264)	0.00771794	0.161956	0.00974678	20
	cg09182085	TFAP2C	-0.0136453	0.0104764	0.986 (0.966 - 1.007)	0.00776097	0.162605	0.051833	20
	cg14782559	COL11A2	0.0115541	0.00968716	1.012 (0.993 - 1.031)	0.00779616	0.162891	0.174847	20
	cg01917340	PSMC1	-0.0274861	0.0238287	0.973 (0.928 - 1.019)	0.0077989	0.162891	0.106295	20
	cg09197492	KCNQ1	-0.0292503	0.0178887	0.971 (0.938 - 1.006)	0.00783274	0.163252	0.0687822	20
	cg09976716	CAPZB	-0.0304628	0.0217437	0.970 (0.930 - 1.012)	0.00784047	0.163252	0.441971	20
	cg10426062	PSEN1	-0.0751085	0.0471259	0.928 (0.846 - 1.017)	0.00792836	0.164803	0.656042	20
	cg05103231	GTF2H4	-0.205416	0.0774311	0.814 (0.700 - 0.948)	0.00798069	0.164803	0.352285	20
	cg16557858	ERBB2	0.110062	0.0415016	1.116 (1.029 - 1.211)	0.00800203	0.164803	0.086525	20
	cg02228913	MAPT	0.0407318	0.0171839	1.042 (1.007 - 1.077)	0.00800378	0.164803	0.000718293	20
	cg03048372	NCOR2	-0.223931	0.0844593	0.799 (0.677 - 0.943)	0.0080171	0.164803	0.161307	18
	cg26450574	BRD2	-0.234531	0.0774538	0.791 (0.680 - 0.921)	0.00803316	0.164803	0.0196589	20
	cg12813394	RAD51B	0.0199317	0.0147983	1.020 (0.991 - 1.050)	0.00805981	0.164803	0.0112337	20
	cg03826642	TFAP2A	0.0210383	0.0214206	1.021 (0.979 - 1.065)	0.00807911	0.164803	0.00948047	20
	cg25905215	NFKB1	-0.160726	0.0606816	0.852 (0.756 - 0.959)	0.00808089	0.164803	0.368483	20
	cg21223191	HLA-DQA1	-0.0118198	0.0165158	0.988 (0.957 - 1.021)	0.00808402	0.164803	0.0699468	20
	cg21223191	HLA-DRB1	-0.0118198	0.0165158	0.988 (0.957 - 1.021)	0.00808402	0.164803	0.0699468	20
	cg08475257	SF3B2	0.0490365	0.0298145	1.050 (0.991 - 1.113)	0.00811553	0.164803	0.22068	20
	cg18878992	MAPT	-0.0647099	0.0307442	0.937 (0.883 - 0.996)	0.0081175	0.164803	0.000699656	20
	cg07711192	GRIN2B	0.190473	0.0603138	1.210 (1.075 - 1.362)	0.00812484	0.164803	0.0118273	20
	cg27639613	BABAM2	-0.219113	0.0827968	0.803 (0.683 - 0.945)	0.00813559	0.164803	0.0641463	20
	cg07344086	FGFR2	-0.0250664	0.0240385	0.975 (0.930 - 1.022)	0.00813585	0.164803	0.00159266	20
	cg18941614	UBTF	-0.225189	0.0851643	0.798 (0.676 - 0.943)	0.00818907	0.165604	0.160728	20
	cg26668675	POU5F1	0.0873002	0.0274704	1.091 (1.034 - 1.152)	0.00820005	0.165604	0.453486	20
	cg26825412	TCEA2	-0.0735353	0.0235819	0.929 (0.887 - 0.973)	0.00824361	0.165969	0.00182811	20
	cg05839762	HLA-A	0.00591673	0.0359195	1.006 (0.938 - 1.079)	0.00824682	0.165969	0.188071	20
	cg19408398	FIP1L1	0.0656541	0.0202611	1.068 (1.026 - 1.111)	0.00825518	0.165969	0.0552823	20
	cg26368737	TOP1MT	0.113473	0.0429753	1.120 (1.030 - 1.219)	0.00828052	0.166229	0.71524	20
	cg15982117	HLA-DRB1	0.00415025	0.0124207	1.004 (0.980 - 1.029)	0.00830069	0.16627	0.45721	20
	cg08186924	NPHS2	-0.201877	0.0764882	0.817 (0.703 - 0.949)	0.0083073	0.16627	0.328329	20
	cg13153661	TOP1MT	-0.115217	0.043671	0.891 (0.818 - 0.971)	0.00833234	0.166366	0.574523	20
	cg11271593	RPS11	0.150275	0.0569773	1.162 (1.039 - 1.299)	0.00835319	0.166366	0.296231	20
	cg08575722	WT1	0.0765941	0.133852	1.080 (0.830 - 1.403)	0.00835932	0.166366	0.683554	7
	cg02448244	PAX5	-0.0468786	0.0292408	0.954 (0.901 - 1.010)	0.00836167	0.166366	0.120776	12
	cg27637617	UBE2V2	-0.168709	0.0640051	0.845 (0.745 - 0.958)	0.00839229	0.166693	0.151516	20
	cg09423426	CSNK2B	0.103541	0.0400653	1.109 (1.025 - 1.200)	0.00840294	0.166693	0.0803983	20
	cg07965774	RCC2	0.0399856	0.0124326	1.041 (1.016 - 1.066)	0.00841734	0.166733	0.439322	20
	cg21218544	MTR	-0.150781	0.0572556	0.860 (0.769 - 0.962)	0.00845188	0.167171	0.760851	20
	cg02644421	ODC1	-0.0458563	0.0219862	0.955 (0.915 - 0.997)	0.00847454	0.167241	0.287916	20
	cg15315385	WT1	0.130537	0.0495899	1.139 (1.034 - 1.256)	0.00848038	0.167241	0.0896494	20
	cg26377281	CCND2	-0.171636	0.0652283	0.842 (0.741 - 0.957)	0.00850553	0.167492	0.00506023	12
	cg11489251	DDX39B	0.0141378	0.0237161	1.014 (0.968 - 1.062)	0.00852377	0.167605	0.60332	20
	cg21179831	DDX39B	0.0182759	0.0306694	1.018 (0.959 - 1.082)	0.00859557	0.16877	0.546053	20
	cg07437923	DNAJA3	0.0282178	0.0106408	1.029 (1.007 - 1.050)	0.00863608	0.168997	0.613782	20
	cg05287409	MCM7	0.21887	0.0833478	1.245 (1.057 - 1.466)	0.00863997	0.168997	0.234613	20
	cg19319558	MAD1L1	0.140472	0.0816719	1.151 (0.981 - 1.351)	0.00864488	0.168997	0.420759	20
	cg04404772	PPP5C	0.0956577	0.0376083	1.100 (1.022 - 1.185)	0.00866808	0.169204	0.119497	20
	cg27289478	RNF4	0.0220708	0.0263745	1.022 (0.971 - 1.077)	0.00868698	0.169224	0.0274886	20
	cg13641903	WT1	0.135574	0.0516898	1.145 (1.035 - 1.267)	0.00871996	0.169224	0.118356	20
	cg13095450	AATF	-0.223959	0.0854193	0.799 (0.676 - 0.945)	0.0087447	0.169224	0.103134	4
	cg13095450	ACACA	-0.223959	0.0854193	0.799 (0.676 - 0.945)	0.0087447	0.169224	0.103134	4
	cg00649377	GTF2H4	-0.0318682	0.0632809	0.969 (0.856 - 1.097)	0.00880502	0.170146	0.236735	20
	cg13058710	SOX9	0.203881	0.0778478	1.226 (1.053 - 1.428)	0.00881962	0.170183	0.136905	14
	cg20701486	NPHS2	-0.225169	0.0860127	0.798 (0.675 - 0.945)	0.00884835	0.170493	0.725568	20
	cg15047502	COL11A2	0.146037	0.0558028	1.157 (1.037 - 1.291)	0.00886989	0.170663	0.158561	17
	cg13508136	H19	0.212308	0.08124	1.237 (1.055 - 1.450)	0.00896624	0.171437	0.0418121	20
	cg13508136	IGF2	0.212308	0.08124	1.237 (1.055 - 1.450)	0.00896624	0.171437	0.0418121	20
	cg06530441	CHKB-CPT1B	-0.0805478	0.0257209	0.923 (0.877 - 0.970)	0.00897395	0.171437	0.26853	20
	cg09581049	GFAP	-0.126994	0.0486225	0.881 (0.801 - 0.969)	0.00900569	0.171799	0.347581	20
	cg22701603	POU5F1	0.0879751	0.0276905	1.092 (1.034 - 1.153)	0.00904135	0.172234	0.471313	20
	cg15122985	TCEA2	-0.0131996	0.0322621	0.987 (0.926 - 1.051)	0.00917709	0.173085	5.45e-06	20
	cg04924454	CBX3	0.203456	0.0781015	1.226 (1.052 - 1.428)	0.00918675	0.173085	0.312854	17
	cg21901847	NOS3	0.0520812	0.0226606	1.053 (1.008 - 1.101)	0.00922309	0.173085	0.0934835	20
	cg19400520	TFAP2C	-0.231173	0.0742747	0.794 (0.686 - 0.918)	0.00923496	0.173085	0.0196458	18
	cg08444060	RSF1	-0.122322	0.0470039	0.885 (0.807 - 0.970)	0.00925799	0.173085	0.054751	20
	cg08715226	RTEL1-TNFRSF6B	-0.135357	0.0674439	0.873 (0.765 - 0.997)	0.0092651	0.173085	0.000108628	16
	cg27044649	NCOR2	0.212661	0.0817497	1.237 (1.054 - 1.452)	0.00928524	0.173085	0.410708	7
	cg14794735	MIR183	-0.185205	0.0712223	0.831 (0.723 - 0.955)	0.00931211	0.173085	0.476596	20
	cg14794735	MIR96	-0.185205	0.0712223	0.831 (0.723 - 0.955)	0.00931211	0.173085	0.476596	20
	cg14353184	HLA-DQA1	0.0406241	0.0220299	1.041 (0.997 - 1.087)	0.00932736	0.173085	0.000176716	20
	cg14353184	HLA-DRB1	0.0406241	0.0220299	1.041 (0.997 - 1.087)	0.00932736	0.173085	0.000176716	20
	cg24871887	FANCC	-0.117837	0.03667	0.889 (0.827 - 0.955)	0.00933088	0.173085	0.0870934	20
	cg24871887	PTCH1	-0.117837	0.03667	0.889 (0.827 - 0.955)	0.00933088	0.173085	0.0870934	20
	cg17874413	AGER	0.0732614	0.0282001	1.076 (1.018 - 1.137)	0.00937928	0.173743	0.532274	4
	cg04959790	NR1H3	0.0200974	0.015539	1.020 (0.990 - 1.052)	0.0094471	0.174758	0.00286368	16
	cg05076730	PVT1	-0.217534	0.0838681	0.805 (0.683 - 0.948)	0.00949319	0.175369	0.00510289	18
	cg23245942	HOXB7	0.000777745	0.0365477	1.001 (0.932 - 1.075)	0.00953375	0.175877	4.02e-07	20
	cg14364472	NOTCH1	-0.0211183	0.0159552	0.979 (0.949 - 1.010)	0.00958596	0.17628	0.272207	20
	cg19205498	CHFR	-0.138847	0.0536024	0.870 (0.784 - 0.967)	0.00958918	0.17628	0.602845	7
	cg19235974	RAD52	0.00611002	0.0363389	1.006 (0.937 - 1.080)	0.00959497	0.17628	0.0126029	20
	cg02914063	CNTN2	0.0170439	0.0159735	1.017 (0.986 - 1.050)	0.00962655	0.176606	0.471296	20
	cg07045089	TP73	0.0607125	0.0218085	1.063 (1.018 - 1.109)	0.00964207	0.176606	0.872917	20
	cg24124954	DDX39B	0.0169021	0.0283598	1.017 (0.962 - 1.075)	0.00968202	0.176606	0.604608	20
	cg23054840	ALOX5	0.143954	0.04184	1.155 (1.064 - 1.254)	0.00968673	0.176606	0.0410131	20
	cg01072498	CENPF	0.0906982	0.0350863	1.095 (1.022 - 1.173)	0.00968979	0.176606	0.903058	20
	cg07084941	PVT1	-0.0924839	0.0357566	0.912 (0.850 - 0.978)	0.00969603	0.176606	0.00159749	20
	cg16604658	TBK1	0.139101	0.0537864	1.149 (1.034 - 1.277)	0.00970479	0.176606	0.147004	20
	cg25122824	MAD1L1	-0.0666728	0.0212054	0.936 (0.897 - 0.975)	0.00972783	0.176737	0.0101096	20
	cg26180383	PVT1	-0.102181	0.0395287	0.903 (0.836 - 0.976)	0.00973831	0.176737	0.00181719	20
	cg16005559	TRIM29	-0.0560088	0.0225475	0.946 (0.905 - 0.988)	0.00982699	0.176973	0.485767	20
	cg19935065	DNTT	0.0261478	0.0335363	1.026 (0.961 - 1.096)	0.00984625	0.176973	0.0762286	20
	cg13945224	FANCC	-0.160369	0.0621383	0.852 (0.754 - 0.962)	0.00985619	0.176973	0.223913	19
	cg13945224	PTCH1	-0.160369	0.0621383	0.852 (0.754 - 0.962)	0.00985619	0.176973	0.223913	19
	cg16445842	BCL2	-0.153382	0.0594348	0.858 (0.763 - 0.964)	0.0098609	0.176973	0.470088	20
	cg26310285	CFTR	0.128051	0.0496201	1.137 (1.031 - 1.253)	0.0098621	0.176973	0.0526213	20
	cg15699386	MUC1	-0.168653	0.0653622	0.845 (0.743 - 0.960)	0.00987208	0.176973	0.622048	20
	cg01940297	PVT1	-0.0683481	0.0261691	0.934 (0.887 - 0.983)	0.00988306	0.176973	0.000939661	20
	cg02831900	CDKN2AIP	-0.0983008	0.0381166	0.906 (0.841 - 0.977)	0.00991004	0.177219	0.157625	4
	cg10136214	GINS3	-0.136278	0.0528885	0.873 (0.787 - 0.968)	0.00997482	0.178141	0.537982	11
	cg12188416	TP63	-0.0315643	0.0183012	0.969 (0.935 - 1.004)	0.0100264	0.178823	0.196955	20
	cg04849995	KPNA2	-0.136001	0.0528351	0.873 (0.787 - 0.968)	0.0100511	0.179027	0.899407	20
	cg25347698	USP37	-0.0847751	0.0329633	0.919 (0.861 - 0.980)	0.0101171	0.179963	0.899311	8
	cg17204129	CFTR	0.0907047	0.0352962	1.095 (1.022 - 1.173)	0.0101753	0.180759	0.151948	20
	cg01693350	WT1	0.156844	0.0610649	1.170 (1.038 - 1.319)	0.0102145	0.181216	0.132468	20
	cg18318818	CACNA1G-AS1	0.158682	0.0565012	1.172 (1.049 - 1.309)	0.0102664	0.181897	0.0138339	10
	cg19670883	KCNQ1	0.171161	0.0667393	1.187 (1.041 - 1.353)	0.0103289	0.182762	0.0383186	20
	cg11525980	PC	-0.0439819	0.0238828	0.957 (0.913 - 1.003)	0.0103499	0.182843	0.0636088	20
	cg00243527	LIF	0.0212445	0.0108337	1.021 (1.000 - 1.043)	0.0103606	0.182843	0.0980913	20
	cg19354746	TYMP	-0.0488973	0.0286054	0.952 (0.900 - 1.007)	0.0103745	0.182846	0.129264	19
	cg07365857	SPIRE2	0.249573	0.0973942	1.283 (1.060 - 1.553)	0.010392	0.182916	0.107914	20
	cg02245810	CHKB-CPT1B	-0.0741829	0.0284841	0.929 (0.878 - 0.982)	0.0104675	0.184004	0.186089	20
	cg04064160	PPP2R2A	0.101904	0.0348234	1.107 (1.034 - 1.185)	0.0104921	0.184195	0.194543	20
	cg14581475	MMP9	-0.0571638	0.0212317	0.944 (0.906 - 0.985)	0.0105234	0.184502	0.836738	20
	cg00689010	COPA	0.172256	0.0673956	1.188 (1.041 - 1.356)	0.0105916	0.185457	0.670393	20
	cg11284147	TOP1MT	-0.106775	0.0417948	0.899 (0.828 - 0.975)	0.0106263	0.185717	0.370627	20
	cg25600027	PRMT5	0.18872	0.0738774	1.208 (1.045 - 1.396)	0.0106341	0.185717	0.513512	16
	cg20092199	UVSSA	-0.0333401	0.0209018	0.967 (0.928 - 1.008)	0.0106935	0.186512	0.350153	20
	cg21451869	MMP9	-0.0801635	0.0314118	0.923 (0.868 - 0.982)	0.0107101	0.186558	NA	NA
	cg09695948	RPSA	-0.145081	0.0568748	0.865 (0.774 - 0.967)	0.0107449	0.186922	0.0302166	20
	cg10213658	MIR148A	0.387871	0.152146	1.474 (1.094 - 1.986)	0.0107927	0.1871	0.13105	17
	cg19211915	WT1	0.165647	0.0649804	1.180 (1.039 - 1.340)	0.0107973	0.1871	0.101761	20
	cg18754388	COL11A2	0.154407	0.0647268	1.167 (1.028 - 1.325)	0.0108014	0.1871	0.977663	20
	cg19486271	DDB2	-0.0473978	0.0259935	0.954 (0.906 - 1.004)	0.0108109	0.1871	0.562818	20
	cg12969734	SCO2	-0.019299	0.0216041	0.981 (0.940 - 1.023)	0.0108527	0.187529	0.0241215	20
	cg11169463	ITPR3	-0.197828	0.0776885	0.821 (0.705 - 0.955)	0.0108834	0.187529	0.707194	20
	cg02905599	POLE	0.000155328	0.0382422	1.000 (0.928 - 1.078)	0.0108942	0.187529	0.0255045	20
	cg04725144	DNAJB6	0.000546428	0.0169201	1.001 (0.968 - 1.034)	0.0109023	0.187529	0.186883	20
	cg24178897	RAD51B	0.0200721	0.0146203	1.020 (0.991 - 1.050)	0.0109055	0.187529	0.76662	20
	cg15049101	FGFR2	-0.027106	0.0260018	0.973 (0.925 - 1.024)	0.0109804	0.188424	0.00162446	20
	cg24537348	FOXK2	-0.0696057	0.0441225	0.933 (0.855 - 1.017)	0.0109963	0.188424	0.0698895	20
	cg08683644	CXCL12	-0.0366705	0.0157208	0.964 (0.935 - 0.994)	0.0109996	0.188424	0.771117	20
	cg04250404	KRT8	-0.165826	0.0653006	0.847 (0.745 - 0.963)	0.0111037	0.189966	8.66e-07	20
	cg03562759	COL11A2	0.135877	0.053525	1.146 (1.031 - 1.272)	0.0111306	0.190183	0.713722	20
	cg00846647	MAPT	0.0436812	0.0202869	1.045 (1.004 - 1.087)	0.0111464	0.190211	0.000692629	20
	cg21054080	LEF1	0.0350105	0.0215257	1.036 (0.993 - 1.080)	0.0111829	0.190389	0.148037	20
	cg04598517	SLC6A3	0.16124	0.0635587	1.175 (1.037 - 1.331)	0.0111852	0.190389	0.0404	17
	cg06081199	CFTR	-0.104397	0.0411758	0.901 (0.831 - 0.977)	0.0112322	0.190814	0.160868	20
	cg20725256	PGAM5	0.0391665	0.0271641	1.040 (0.986 - 1.097)	0.0112385	0.190814	0.00159853	20
	cg14405813	HIPK2	-0.0770682	0.0319668	0.926 (0.870 - 0.986)	0.0112643	0.19101	0.795831	20
	cg09388160	RAD51B	-0.00760102	0.0101501	0.992 (0.973 - 1.012)	0.0113615	0.192247	0.0439889	16
	cg03796735	HLA-DQB1	-0.068257	0.0237623	0.934 (0.892 - 0.979)	0.0113752	0.192247	0.49282	20
	cg07652447	TOP1MT	-0.0495267	0.0183338	0.952 (0.918 - 0.986)	0.0113802	0.192247	0.640659	20
	cg25202877	EHMT2	0.0833835	0.0329839	1.087 (1.019 - 1.160)	0.0114713	0.193543	0.890739	20
	cg00750088	TFEB	-0.0677555	0.0343329	0.934 (0.874 - 1.000)	0.0115194	0.19411	0.00761895	20
	cg05116756	TP73	0.20038	0.0793458	1.222 (1.046 - 1.427)	0.0115564	0.194489	0.68058	16
	cg21164232	TGIF1	-0.201219	0.0797102	0.818 (0.699 - 0.956)	0.0115902	0.194746	NA	NA
	cg23343264	RFC5	0.109182	0.0339118	1.115 (1.044 - 1.192)	0.0116007	0.194746	0.00111953	20
	cg12809925	PARK7	-0.0285027	0.0317119	0.972 (0.913 - 1.034)	0.0116482	0.1953	0.370196	20
	cg00700324	BAK1	0.152906	0.0606705	1.165 (1.035 - 1.312)	0.0117268	0.196297	0.376561	20
	cg13428213	PTCH1	0.0935413	0.0371202	1.098 (1.021 - 1.181)	0.0117369	0.196297	0.356106	20
	cg26406131	NDUFS8	-0.169782	0.0674474	0.844 (0.739 - 0.963)	0.0118276	0.197569	0.35119	14
	cg25256099	ACTG1	-0.0156852	0.0229013	0.984 (0.941 - 1.030)	0.0118543	0.197768	0.119638	20
	cg08146708	POU2F1	-0.0229676	0.0109577	0.977 (0.957 - 0.999)	0.0119314	0.198807	0.000108449	20
	cg04441815	TOP1MT	-0.153372	0.0610616	0.858 (0.761 - 0.967)	0.012013	0.19979	0.775161	20
	cg18261909	GTF2H4	-0.0390382	0.077572	0.962 (0.826 - 1.120)	0.0120261	0.19979	0.355387	20
	cg12882697	SLC6A3	0.161005	0.0641167	1.175 (1.036 - 1.332)	0.012035	0.19979	0.0330616	20
	cg11975813	TOP1MT	0.0287122	0.0135673	1.029 (1.002 - 1.057)	0.0120826	0.200332	0.275918	20
	cg06553033	KRT8	-0.18357	0.0731755	0.832 (0.721 - 0.961)	0.0121203	0.20071	2.02e-06	20
	cg03737367	MIR150	0.077141	0.030763	1.080 (1.017 - 1.147)	0.0121558	0.20105	0.203836	20
	cg13980454	NKX2-1	0.153349	0.0611767	1.166 (1.034 - 1.314)	0.0121877	0.201092	0.0339003	20
	cg22460466	MAD1L1	0.147094	0.0586879	1.158 (1.033 - 1.300)	0.0121974	0.201092	0.209727	20
	cg07071426	RPSA	-0.0813375	0.0306251	0.922 (0.868 - 0.979)	0.0122033	0.201092	0.0658312	20
	cg13989999	BCL2L1	-0.142394	0.0568633	0.867 (0.776 - 0.970)	0.012275	0.201788	0.0482223	20
	cg13912545	EYA4	-0.176311	0.0704083	0.838 (0.730 - 0.962)	0.0122756	0.201788	0.649088	20
	cg19248407	CUX1	-0.0100965	0.0128258	0.990 (0.965 - 1.015)	0.012401	0.203539	0.0189743	20
	cg13754720	PTCH1	0.07274	0.0261334	1.075 (1.022 - 1.132)	0.0124189	0.203539	0.325395	20
	cg18566515	FGFR2	-0.012186	0.0117601	0.988 (0.965 - 1.011)	0.0124276	0.203539	0.000785974	20
	cg12961889	USP28	-0.0764688	0.0305965	0.926 (0.872 - 0.984)	0.0124452	0.20358	0.0441119	20
	cg09977703	PPP5C	0.0101399	0.0132559	1.010 (0.984 - 1.037)	0.0124619	0.203604	0.0152423	20
	cg13771850	ITGB3	-0.160818	0.0644073	0.851 (0.750 - 0.966)	0.0125285	0.204445	0.291172	20
	cg09179646	POU5F1	0.0880734	0.0277244	1.092 (1.034 - 1.153)	0.0126108	0.205537	0.448059	20
	cg02796939	FOXK2	-0.0708323	0.0449485	0.932 (0.853 - 1.017)	0.0126374	0.205722	0.0991461	20
	cg22635541	RPA1	-0.154137	0.0618194	0.857 (0.759 - 0.968)	0.0126548	0.205756	0.0812788	13
	cg22316634	COMP	-0.0437126	0.017085	0.957 (0.926 - 0.990)	0.0126821	0.205838	0.372228	20
	cg11571001	GTF2H4	-0.0290945	0.0577597	0.971 (0.867 - 1.088)	0.0126905	0.205838	0.154681	20
	cg20740339	MYO7A	-0.0633806	0.0249238	0.939 (0.894 - 0.986)	0.0127218	0.206076	0.0139453	20
	cg01222719	PTCH1	0.196971	0.0791024	1.218 (1.043 - 1.422)	0.0127714	0.206076	0.74734	20
	cg02110273	PRKCA	0.0373067	0.020578	1.038 (0.997 - 1.081)	0.0127766	0.206076	0.1609	20
	cg02456288	FOXA1	-0.0979735	0.0599096	0.907 (0.806 - 1.020)	0.0127943	0.206076	0.00595867	20
	cg18558423	ITPR3	-0.101678	0.0350301	0.903 (0.843 - 0.968)	0.0127969	0.206076	0.634921	20
	cg00187059	DAXX	0.149952	0.0602655	1.162 (1.032 - 1.307)	0.0128394	0.206076	0.925128	11
	cg14101638	HNF1A	0.080049	0.0308772	1.083 (1.020 - 1.151)	0.0128456	0.206076	0.0196479	20
	cg19285525	RBMS1	-0.0010665	0.0107859	0.999 (0.978 - 1.020)	0.0128633	0.206076	0.136659	20
	cg07274523	GPX1	0.0631648	0.019944	1.065 (1.024 - 1.108)	0.01289	0.206076	0.609342	20
	cg01320908	COL11A2	0.128571	0.051706	1.137 (1.028 - 1.258)	0.0128981	0.206076	0.487255	20
	cg19025811	TH	-0.0105545	0.062711	0.990 (0.875 - 1.119)	0.0129307	0.206076	0.0152463	20
	cg11182965	TXNRD2	0.00274556	0.0175367	1.003 (0.969 - 1.038)	0.0130017	0.206076	0.211753	20
	cg20840069	FLNB	-0.11999	0.0567189	0.887 (0.794 - 0.991)	0.0130077	0.206076	0.970168	20
	cg09695430	WT1	-0.115592	0.0465433	0.891 (0.813 - 0.976)	0.0130088	0.206076	0.305279	20
	cg05146888	COL11A2	0.0332655	0.0194396	1.034 (0.995 - 1.074)	0.0130206	0.206076	0.247151	20
	cg17629870	PLK2	-0.0101752	0.0355623	0.990 (0.923 - 1.061)	0.0130746	0.206076	0.379333	20
	cg24657463	STAT5A	0.0885754	0.0239843	1.093 (1.042 - 1.145)	0.0131039	0.206076	0.0267769	20
	cg24657463	STAT5B	0.0885754	0.0239843	1.093 (1.042 - 1.145)	0.0131039	0.206076	0.0267769	20
	cg20745652	CCT2	0.0887349	0.0357694	1.093 (1.019 - 1.172)	0.0131106	0.206076	0.554738	20
	cg05053818	BAG6	0.176806	0.0712782	1.193 (1.038 - 1.372)	0.0131197	0.206076	0.0954707	20
	cg07835154	NCOR2	-0.116881	0.0471225	0.890 (0.811 - 0.976)	0.0131252	0.206076	0.156447	20
	cg02610064	PPP1CA	0.11602	0.0467757	1.123 (1.025 - 1.231)	0.0131252	0.206076	NA	NA
	cg13478289	COL11A2	0.166553	0.0671567	1.181 (1.036 - 1.347)	0.0131361	0.206076	0.937682	20
	cg16653991	FGFR2	0.0115134	0.0110233	1.012 (0.990 - 1.034)	0.0131434	0.206076	0.00147973	20
	cg02273436	FIP1L1	-0.000637841	0.0240407	0.999 (0.953 - 1.048)	0.0132113	0.206076	0.0321319	20
	cg02273436	PDGFRA	-0.000637841	0.0240407	0.999 (0.953 - 1.048)	0.0132113	0.206076	0.0321319	20
	cg23549385	USP4	0.161591	0.0652157	1.175 (1.034 - 1.336)	0.0132199	0.206076	0.602454	20
	cg07260333	MC1R	-0.134504	0.0602268	0.874 (0.777 - 0.984)	0.0132422	0.206076	0.955506	20
	cg07260333	TUBB3	-0.134504	0.0602268	0.874 (0.777 - 0.984)	0.0132422	0.206076	0.955506	20
	cg04446326	PSMA1	0.127067	0.0522642	1.135 (1.025 - 1.258)	0.0132972	0.206691	0.476508	20
	cg14078231	CASP9	0.000463371	0.0212361	1.000 (0.960 - 1.043)	0.0133236	0.206797	0.216236	20
	cg25397636	MAD1L1	0.162562	0.0656894	1.177 (1.034 - 1.338)	0.0133348	0.206797	0.103448	20
	cg24801230	MAPT	0.0325337	0.0150891	1.033 (1.003 - 1.064)	0.013384	0.206845	0.000613167	20
	cg21245372	NUP98	0.107956	0.0357974	1.114 (1.039 - 1.195)	0.0133942	0.206845	0.0141286	20
	cg16520312	MAPT	0.0891158	0.0409362	1.093 (1.009 - 1.185)	0.013412	0.206845	0.000764261	20
	cg22717608	PDHX	0.110881	0.044845	1.117 (1.023 - 1.220)	0.0134157	0.206845	0.99234	20
	cg09238666	TK2	-0.0670445	0.0310225	0.935 (0.880 - 0.994)	0.0134175	0.206845	0.0224183	20
	cg11421702	BORA	-0.137812	0.0537328	0.871 (0.784 - 0.968)	0.0134303	0.206845	0.273791	20
	cg14256268	NCOR2	0.0869746	0.0311948	1.091 (1.026 - 1.160)	0.0134546	0.206983	0.701102	13
	cg24517380	GTF2H4	-0.0162145	0.080461	0.984 (0.840 - 1.152)	0.0134713	0.207002	0.0435966	20
	cg15489799	MIR200B	-0.175374	0.0710517	0.839 (0.730 - 0.965)	0.0135772	0.208391	0.263255	20
	cg17645074	IRF4	0.0939334	0.0380712	1.098 (1.020 - 1.184)	0.0136134	0.208481	0.0184793	20
	cg03988700	SLC6A3	-0.0204425	0.0182324	0.980 (0.945 - 1.015)	0.0136142	0.208481	0.0429896	20
	cg20608990	CASP8	0.0762074	0.0313818	1.079 (1.015 - 1.148)	0.0136633	0.208881	0.0188514	20
	cg23635663	LIF	0.140492	0.0569819	1.151 (1.029 - 1.287)	0.0136802	0.208881	0.67786	20
	cg26071135	POLR2L	-0.13023	0.0475166	0.878 (0.800 - 0.964)	0.0136869	0.208881	0.220412	20
	cg00891649	MAPT	0.0719711	0.0335809	1.075 (1.006 - 1.148)	0.0137133	0.209047	0.00104402	20
	cg25149037	KRT14	-0.0954734	0.038755	0.909 (0.842 - 0.981)	0.0137583	0.209495	0.0277911	20
	cg22130205	NFATC1	-0.00633106	0.0101672	0.994 (0.974 - 1.014)	0.0138072	0.209792	0.0511957	20
	cg13171979	POLR2C	-0.0967501	0.0393028	0.908 (0.840 - 0.980)	0.0138297	0.209792	0.00445937	20
	cg16172923	MAD1L1	-0.0514381	0.0242219	0.950 (0.906 - 0.996)	0.013836	0.209792	0.53642	20
	cg01781446	ZBTB4	0.0568847	0.0380528	1.059 (0.982 - 1.141)	0.0138403	0.209792	0.250526	20
	cg07892449	GP1BA	-0.133562	0.0494758	0.875 (0.794 - 0.964)	0.0138663	0.209948	0.0452678	20
	cg09149648	MMP9	-0.150965	0.0613686	0.860 (0.762 - 0.970)	0.0138946	0.21014	0.0703957	13
	cg10985055	TRIM26	0.0240227	0.0226033	1.024 (0.980 - 1.071)	0.0139288	0.210421	0.12322	20
	cg07556018	KCNQ1	0.185206	0.0754433	1.203 (1.038 - 1.395)	0.0140924	0.211752	0.0254257	17
	cg07556018	KCNQ1OT1	0.185206	0.0754433	1.203 (1.038 - 1.395)	0.0140924	0.211752	0.0254257	17
	cg08597019	SPIRE2	-0.0385118	0.0246813	0.962 (0.917 - 1.010)	0.014099	0.211752	0.0194052	20
	cg20395773	ZBTB38	-0.109767	0.0447267	0.896 (0.821 - 0.978)	0.0141209	0.211752	0.423826	20
	cg19208681	RAD51C	0.102748	0.0345891	1.108 (1.036 - 1.186)	0.0141273	0.211752	0.010035	20
	cg02707162	POLRMT	-0.0290777	0.0245864	0.971 (0.926 - 1.019)	0.0141714	0.212177	0.216435	16
	cg09764761	MAPT	0.0703756	0.0320341	1.073 (1.008 - 1.142)	0.0142047	0.212293	0.000515726	20
	cg16284213	BRD2	-0.0196926	0.0251111	0.981 (0.933 - 1.030)	0.0142217	0.212293	0.0352538	20
	cg00862307	SMAD2	0.00184069	0.012855	1.002 (0.977 - 1.027)	0.0142369	0.212293	0.00047593	13
	cg14425869	PTCH1	0.137938	0.0562763	1.148 (1.028 - 1.282)	0.0142424	0.212293	0.632896	20
	cg08505228	GATAD2A	-0.069379	0.0300524	0.933 (0.880 - 0.990)	0.0143453	0.213589	0.82265	20
	cg00739217	TK1	0.0834973	0.0341337	1.087 (1.017 - 1.162)	0.0144378	0.213968	0.0971294	16
	cg06204447	HLA-DRB1	-0.0112052	0.0149176	0.989 (0.960 - 1.018)	0.01444	0.213968	0.0107214	20
	cg04770660	RXRB	-0.0755022	0.0287492	0.927 (0.876 - 0.981)	0.0144703	0.213968	0.387187	20
	cg14212748	KRT18	-0.156162	0.063868	0.855 (0.755 - 0.969)	0.0144823	0.213968	6.75e-08	20
	cg14212748	KRT8	-0.156162	0.063868	0.855 (0.755 - 0.969)	0.0144823	0.213968	6.75e-08	20
	cg26810690	TP73	-0.190574	0.0779618	0.826 (0.709 - 0.963)	0.0145074	0.214103	0.979483	13
	cg05051117	NUCKS1	-0.13612	0.060265	0.873 (0.776 - 0.982)	0.014571	0.214567	0.443919	20
	cg02987906	FIP1L1	0.083955	0.0261184	1.088 (1.033 - 1.145)	0.0145725	0.214567	0.0934475	20
	cg08578520	POLR2C	-0.134914	0.0552366	0.874 (0.784 - 0.974)	0.0145872	0.214567	0.220794	20
	cg06428797	RPS11	0.132162	0.0541185	1.141 (1.026 - 1.269)	0.0146027	0.214567	0.402671	20
	cg27360098	ELN	-0.131372	0.0538583	0.877 (0.789 - 0.975)	0.0147192	0.214722	0.0777722	19
	cg03157605	MDC1	0.172878	0.0708772	1.189 (1.035 - 1.366)	0.0147229	0.214722	0.528776	5
	cg04799958	KRT18	-0.163227	0.0669518	0.849 (0.745 - 0.969)	0.0147698	0.214722	7.2e-07	20
	cg04799958	KRT8	-0.163227	0.0669518	0.849 (0.745 - 0.969)	0.0147698	0.214722	7.2e-07	20
	cg05580415	FOXK2	0.0062654	0.0202797	1.006 (0.967 - 1.047)	0.0147735	0.214722	0.000506828	20
	cg07652628	KRT18	-0.163236	0.0669684	0.849 (0.745 - 0.969)	0.0147891	0.214722	3.06e-07	20
	cg07652628	KRT8	-0.163236	0.0669684	0.849 (0.745 - 0.969)	0.0147891	0.214722	3.06e-07	20
	cg13709449	PTCH1	-0.14354	0.0589323	0.866 (0.772 - 0.972)	0.0148643	0.215366	0.558836	20
	cg24304210	PAK1	-0.0496483	0.0557867	0.952 (0.853 - 1.062)	0.0148656	0.215366	0.597014	20
	cg02471378	BRD2	-0.0494647	0.0634797	0.952 (0.840 - 1.078)	0.0149017	0.215657	0.443868	12
	cg05129081	TP63	-0.0366082	0.0195928	0.964 (0.928 - 1.002)	0.014965	0.21634	0.0559427	20
	cg05297461	CHAF1A	-0.15045	0.0618757	0.860 (0.762 - 0.971)	0.0150369	0.216935	0.726259	20
	cg00639195	MORF4L1	-0.133457	0.054899	0.875 (0.786 - 0.974)	0.015059	0.216935	0.578637	20
	cg05265414	COL4A1	0.141621	0.0582618	1.152 (1.028 - 1.292)	0.015067	0.216935	0.717258	20
	cg09076650	ELN	0.0765781	0.0450539	1.080 (0.988 - 1.179)	0.0150708	0.216935	0.480462	9
	cg23464743	HLA-DQB1	-0.025404	0.0148759	0.975 (0.947 - 1.004)	0.0151097	0.217262	0.0983131	20
	cg27084654	ZBTB38	-0.128258	0.0529032	0.880 (0.793 - 0.976)	0.0153341	0.220254	0.463559	20
	cg00711496	PRMT1	-0.223229	0.0921246	0.800 (0.668 - 0.958)	0.015388	0.220791	0.730626	6
	cg03224163	HIPK2	-0.180204	0.0743965	0.835 (0.722 - 0.966)	0.0154263	0.220795	0.578033	20
	cg15638292	MYO7A	-0.130537	0.0824324	0.878 (0.747 - 1.032)	0.0154348	0.220795	0.0791393	14
	cg04985482	MICA	-0.0182673	0.009879	0.982 (0.963 - 1.001)	0.0154376	0.220795	0.890014	20
	cg10632955	BAG6	-0.212379	0.0877538	0.809 (0.681 - 0.960)	0.0155132	0.221428	0.212092	20
	cg05279229	MAD1L1	0.192166	0.0794032	1.212 (1.037 - 1.416)	0.0155148	0.221428	0.0616112	20
	cg15986555	FGFR2	-0.149044	0.0616664	0.862 (0.763 - 0.972)	0.0156518	0.223147	0.10533	20
	cg04791242	HDAC4	0.199175	0.0824246	1.220 (1.038 - 1.434)	0.0156729	0.22321	0.777241	13
	cg16361947	RPSA	0.124087	0.0513595	1.132 (1.024 - 1.252)	0.0156905	0.223224	0.200577	20
	cg12366968	MAD1L1	-0.0162547	0.0357723	0.984 (0.917 - 1.055)	0.0157639	0.223351	0.637196	20
	cg11377827	MIR183	0.0317472	0.0297858	1.032 (0.974 - 1.094)	0.0157826	0.223351	0.216274	20
	cg11377827	MIR96	0.0317472	0.0297858	1.032 (0.974 - 1.094)	0.0157826	0.223351	0.216274	20
	cg06334307	MYO7A	-0.0957359	0.0301299	0.909 (0.857 - 0.964)	0.0158975	0.224538	0.15494	20
	cg25105745	MIR197	0.20745	0.0860358	1.231 (1.040 - 1.457)	0.0158999	0.224538	0.0211864	15
	cg00357273	POU5F1	-0.037266	0.0207133	0.963 (0.925 - 1.003)	0.0159489	0.224715	0.166	20
	cg11601967	MAD1L1	-0.0473079	0.0149587	0.954 (0.926 - 0.982)	0.0159836	0.224715	0.00468452	20
	cg10140309	ADNP	0.14185	0.0588799	1.152 (1.027 - 1.293)	0.0159898	0.224715	0.788077	20
	cg13708910	PPP1CA	-0.11069	0.0459476	0.895 (0.818 - 0.980)	0.0159943	0.224715	0.0681538	20
	cg17564529	HSPB1	-0.0149687	0.0169124	0.985 (0.953 - 1.018)	0.0160463	0.224715	0.39477	16
	cg17564529	YWHAG	-0.0149687	0.0169124	0.985 (0.953 - 1.018)	0.0160463	0.224715	0.39477	16
	cg24089521	SF3B2	-0.0404407	0.0244435	0.960 (0.915 - 1.007)	0.0162039	0.226686	0.574243	20
	cg26466789	TOP1MT	-0.0474491	0.0175549	0.954 (0.921 - 0.987)	0.0162962	0.227567	0.555954	20
	cg07434253	MYT1	-0.0896076	0.0427652	0.914 (0.841 - 0.994)	0.0163606	0.227567	0.302646	20
	cg21388339	TP73	-0.0503298	0.0222077	0.951 (0.910 - 0.993)	0.0164245	0.227567	0.253812	20
	cg16045423	APOBEC3A	0.0586487	0.022589	1.060 (1.014 - 1.108)	0.0164247	0.227567	0.818645	20
	cg16045423	APOBEC3B	0.0586487	0.022589	1.060 (1.014 - 1.108)	0.0164247	0.227567	0.818645	20
	cg15600751	SLC6A3	-0.0293979	0.0295102	0.971 (0.916 - 1.029)	0.0164415	0.227567	0.0522033	20
	cg05500240	SPIRE2	-0.0448621	0.0311861	0.956 (0.899 - 1.016)	0.016447	0.227567	0.00204474	20
	cg20552903	DAXX	0.200153	0.0834383	1.222 (1.037 - 1.439)	0.0164481	0.227567	0.854881	7
	cg26916966	KAT2A	0.140412	0.0585444	1.151 (1.026 - 1.291)	0.0164676	0.227567	0.278115	20
	cg27565517	EDN1	0.0165498	0.0176279	1.017 (0.982 - 1.052)	0.0164958	0.227567	0.0999815	20
	cg00671126	MAD1L1	-0.0494342	0.0156398	0.952 (0.923 - 0.981)	0.0164986	0.227567	0.0086442	20
	cg06578342	TFAP4	0.132255	0.055162	1.141 (1.024 - 1.272)	0.0165041	0.227567	0.364377	14
	cg20731937	VDR	0.0421727	0.0140209	1.043 (1.015 - 1.072)	0.0165841	0.228435	0.261621	20
	cg04067249	GCLC	-0.0771398	0.0324205	0.926 (0.869 - 0.986)	0.0166387	0.228952	0.273514	18
	cg24949488	DNTT	0.145072	0.0616527	1.156 (1.025 - 1.305)	0.0166708	0.229145	0.772658	20
	cg10424581	BRCA1	0.192327	0.0803525	1.212 (1.035 - 1.419)	0.0166868	0.229145	0.238146	18
	cg11401278	H19	0.0144187	0.0606652	1.015 (0.901 - 1.143)	0.0168072	0.229178	0.00275142	20
	cg11401278	IGF2	0.0144187	0.0606652	1.015 (0.901 - 1.143)	0.0168072	0.229178	0.00275142	20
	cg17235897	FGFR2	0.0312209	0.0353969	1.032 (0.963 - 1.106)	0.0168073	0.229178	0.00112503	20
	cg00995368	HLA-DQB1	0.0414757	0.020683	1.042 (1.001 - 1.085)	0.0168357	0.229178	0.00161391	7
	cg01105943	BRD2	0.15557	0.0650909	1.168 (1.028 - 1.327)	0.0168466	0.229178	0.475581	16
	cg05026102	ALOX5	-0.162096	0.0678256	0.850 (0.745 - 0.971)	0.0168533	0.229178	0.412234	20
	cg03805182	ZFHX3	0.18864	0.0789366	1.208 (1.035 - 1.410)	0.0168592	0.229178	0.19227	10
	cg08848988	FOXK2	0.0747794	0.0312917	1.078 (1.014 - 1.146)	0.0168598	0.229178	0.26305	20
	cg16507569	COL11A2	0.00788094	0.00825953	1.008 (0.992 - 1.024)	0.0169004	0.229497	0.108781	20
	cg13029400	ZBTB38	-0.147647	0.0618321	0.863 (0.764 - 0.974)	0.0169464	0.229889	0.542099	19
	cg04953552	HLA-C	-0.037353	0.02809	0.963 (0.912 - 1.018)	0.0169967	0.230173	0.51206	20
	cg22008851	PLG	-0.111105	0.0465524	0.895 (0.817 - 0.980)	0.0170016	0.230173	0.162267	20
	cg04436971	INO80E	-0.0631333	0.0389287	0.939 (0.870 - 1.013)	0.0171161	0.231447	0.682666	20
	cg21370924	ZBTB38	-0.148466	0.0622847	0.862 (0.763 - 0.974)	0.0171411	0.231447	0.522541	20
	cg08257293	BCL2L1	-0.0796814	0.0334532	0.923 (0.865 - 0.986)	0.0172247	0.231447	0.0624593	20
	cg00785482	CD34	-0.123758	0.0519648	0.884 (0.798 - 0.978)	0.0172392	0.231447	0.165697	20
	cg11032313	HIPK2	-0.160933	0.0675811	0.851 (0.746 - 0.972)	0.0172502	0.231447	0.726187	16
	cg15900054	COL11A2	0.0142673	0.0189207	1.014 (0.977 - 1.053)	0.0172529	0.231447	0.0164943	20
	cg22731440	HLA-B	0.0167235	0.0138489	1.017 (0.990 - 1.045)	0.017268	0.231447	0.242099	20
	cg22731440	HLA-C	0.0167235	0.0138489	1.017 (0.990 - 1.045)	0.017268	0.231447	0.242099	20
	cg17222033	SMPD1	-0.174047	0.0731194	0.840 (0.728 - 0.970)	0.0172979	0.231616	0.87059	20
	cg02562761	TFAP4	0.0478823	0.0189657	1.049 (1.011 - 1.089)	0.0173333	0.231859	0.131903	20
	cg03961010	ZNF365	-0.159413	0.0670287	0.853 (0.748 - 0.972)	0.0173936	0.232386	0.453207	20
	cg22176566	SLC2A1	-0.181684	0.0764104	0.834 (0.718 - 0.969)	0.017419	0.232386	0.541319	20
	cg24646951	AQR	-0.0489992	0.0202646	0.952 (0.915 - 0.991)	0.0174246	0.232386	0.435135	20
	cg02910395	SLX4	0.18682	0.0786154	1.205 (1.033 - 1.406)	0.0174836	0.232867	0.207709	20
	cg16006004	BRCA1	-0.184318	0.0775707	0.832 (0.714 - 0.968)	0.0174954	0.232867	0.0930049	18
	cg21474062	ZBTB38	-0.153193	0.0645019	0.858 (0.756 - 0.974)	0.0175486	0.233344	0.587144	17
	cg13224161	COL11A2	-0.00113543	0.0106861	0.999 (0.978 - 1.020)	0.0176091	0.233584	0.00722752	20
	cg27320005	TAF7	-0.0259449	0.0268832	0.974 (0.924 - 1.027)	0.0176828	0.233584	0.00994854	20
	cg26513180	FANCA	0.0513415	0.025711	1.053 (1.001 - 1.107)	0.0176956	0.233584	0.28601	20
	cg26513180	SPIRE2	0.0513415	0.025711	1.053 (1.001 - 1.107)	0.0176956	0.233584	0.28601	20
	cg16376828	TK2	-0.0915068	0.0427693	0.913 (0.839 - 0.992)	0.0176991	0.233584	0.037534	20
	cg17647271	EMSY	-0.00770686	0.0135439	0.992 (0.966 - 1.019)	0.0177147	0.233584	1.6e-06	20
	cg08360599	ZBTB38	-0.156409	0.0659577	0.855 (0.751 - 0.973)	0.0177232	0.233584	0.542336	15
	cg09476154	SLC2A1	0.181406	0.0765213	1.199 (1.032 - 1.393)	0.0177562	0.233625	0.466253	17
	cg23725454	GSTP1	0.0069463	0.0231102	1.007 (0.962 - 1.054)	0.0177878	0.233625	0.00256826	20
	cg25627689	TUBB4A	-0.194093	0.0819308	0.824 (0.701 - 0.967)	0.0178366	0.233625	0.278975	17
	cg18996202	HLA-B	-0.0715172	0.0713076	0.931 (0.810 - 1.071)	0.0178617	0.233625	0.10614	20
	cg18996202	HLA-C	-0.0715172	0.0713076	0.931 (0.810 - 1.071)	0.0178617	0.233625	0.10614	20
	cg12411479	TFDP2	0.0168235	0.0185196	1.017 (0.981 - 1.055)	0.0178654	0.233625	0.0499306	20
	cg23244022	TOP1MT	-0.0570916	0.0211802	0.945 (0.906 - 0.985)	0.0179109	0.233991	0.731294	20
	cg02443306	PSMD13	-0.089162	0.0376805	0.915 (0.850 - 0.985)	0.0179687	0.234519	0.0494797	20
	cg06137072	ZBTB38	-0.160085	0.067693	0.852 (0.746 - 0.973)	0.0180362	0.235171	0.763834	19
	cg13282594	BGLAP	-0.0773654	0.0385097	0.926 (0.858 - 0.998)	0.0181448	0.236345	0.0115807	20
	cg17661135	NRG1	0.119503	0.0505873	1.127 (1.021 - 1.244)	0.0181614	0.236345	0.824897	20
	cg15089806	SLC2A1	-0.0834218	0.0351927	0.920 (0.859 - 0.986)	0.0182569	0.23678	0.438791	20
	cg19682666	CHAF1A	-0.181388	0.0768526	0.834 (0.717 - 0.970)	0.0182648	0.23678	0.799581	14
	cg06263178	ZNF423	-0.0586898	0.0347737	0.943 (0.881 - 1.010)	0.0182868	0.23678	0.104765	20
	cg24631162	DDX39B	0.0136871	0.0229591	1.014 (0.969 - 1.060)	0.0182877	0.23678	0.588467	20
	cg15412498	MAP1B	0.083017	0.033971	1.087 (1.017 - 1.161)	0.0182981	0.23678	0.634362	20
	cg22642982	TRIM29	-0.0629139	0.0308377	0.939 (0.884 - 0.998)	0.0183007	0.23678	0.564761	20
	cg19859698	PRKCH	-0.157463	0.0667474	0.854 (0.750 - 0.974)	0.0183199	0.236801	0.942863	20
	cg02866639	RPA1	-0.142914	0.0693057	0.867 (0.757 - 0.993)	0.0183997	0.237604	0.0220168	13
	cg02911387	CUX1	0.130488	0.039528	1.139 (1.054 - 1.231)	0.0184238	0.237687	0.37137	20
	cg13347577	SUZ12	-0.0537521	0.0285651	0.948 (0.896 - 1.002)	0.0184595	0.237849	0.00218041	20
	cg11622362	PDHX	0.130039	0.0551942	1.139 (1.022 - 1.269)	0.0184718	0.237849	0.950709	20
	cg05863683	MAD1L1	0.0569722	0.0223148	1.059 (1.013 - 1.106)	0.0185633	0.238798	0.511892	20
	cg05030953	HLA-C	0.018821	0.0180391	1.019 (0.984 - 1.056)	0.0186153	0.239233	0.134991	20
	cg07762788	CDH1	-0.142706	0.0606536	0.867 (0.770 - 0.976)	0.0186327	0.239233	0.746685	20
	cg03634777	IGF2R	-0.174753	0.07292	0.840 (0.728 - 0.969)	0.0187168	0.239882	0.0149639	11
	cg12732162	FGFR2	-0.151917	0.0646689	0.859 (0.757 - 0.975)	0.018816	0.239882	0.109712	13
	cg22984282	HLA-DQB1	-0.0108983	0.0139758	0.989 (0.962 - 1.017)	0.0188417	0.239882	0.557117	20
	cg07496545	TAF7	-0.0220885	0.0228673	0.978 (0.935 - 1.023)	0.0188868	0.239882	0.00871272	20
	cg07368061	MAPT	0.0631468	0.0287255	1.065 (1.007 - 1.127)	0.0189365	0.239882	0.000828712	20
	cg07618453	KCNQ1	0.0999124	0.0372044	1.105 (1.027 - 1.189)	0.0189744	0.239882	0.0243393	20
	cg23452752	ODC1	-0.0216763	0.0142538	0.979 (0.952 - 1.006)	0.0189859	0.239882	0.0534078	20
	cg06769739	RCC2	-0.0441855	0.0213162	0.957 (0.918 - 0.998)	0.0189866	0.239882	0.496865	20
	cg19229215	ELN	0.174381	0.0743452	1.191 (1.029 - 1.377)	0.0189987	0.239882	0.187325	10
	cg25479499	SCARNA5	-0.0831488	0.0354501	0.920 (0.858 - 0.986)	0.0190008	0.239882	0.680384	20
	cg24749385	IL5	0.00120516	0.0222136	1.001 (0.959 - 1.046)	0.0190121	0.239882	0.23852	20
	cg24749385	IRF1	0.00120516	0.0222136	1.001 (0.959 - 1.046)	0.0190121	0.239882	0.23852	20
	cg03953088	CYP3A4	-0.144771	0.0617295	0.865 (0.767 - 0.976)	0.0190144	0.239882	0.39911	20
	cg22044398	ATG5	0.159593	0.068054	1.173 (1.027 - 1.340)	0.0190226	0.239882	0.18681	13
	cg22044398	PRDM1	0.159593	0.068054	1.173 (1.027 - 1.340)	0.0190226	0.239882	0.18681	13
	cg26580761	MAD1L1	0.0888247	0.029163	1.093 (1.032 - 1.157)	0.0191012	0.240522	0.324885	20
	cg12093180	ADNP	0.100714	0.0429782	1.106 (1.017 - 1.203)	0.01911	0.240522	0.663428	20
	cg23711382	TRIM29	-0.159002	0.0678614	0.853 (0.747 - 0.974)	0.0191272	0.240522	0.931327	19
	cg18486707	RING1	0.0915251	0.0491977	1.096 (0.995 - 1.207)	0.0191651	0.240774	0.379063	17
	cg03107393	HOXB7	-0.017813	0.0449677	0.982 (0.899 - 1.073)	0.0191994	0.240786	0.00671981	20
	cg12873919	BCL2L1	-0.107745	0.0460136	0.898 (0.820 - 0.983)	0.0192019	0.240786	0.122823	20
	cg06264663	LATS2	-0.0410937	0.0252359	0.960 (0.913 - 1.008)	0.0192264	0.240869	0.46525	20
	cg06484169	HLA-DPB1	0.0175102	0.016747	1.018 (0.985 - 1.052)	0.0193607	0.242185	0.0592653	20
	cg04392488	TP73	0.0726969	0.0362016	1.075 (1.002 - 1.154)	0.0194339	0.242185	0.705116	20
	cg17159161	HLA-B	-0.0059555	0.0131408	0.994 (0.969 - 1.020)	0.0194477	0.242185	0.264786	20
	cg17159161	HLA-C	-0.0059555	0.0131408	0.994 (0.969 - 1.020)	0.0194477	0.242185	0.264786	20
	cg05125641	KCNQ1	0.0502526	0.0335624	1.052 (0.985 - 1.123)	0.0194689	0.242185	0.105152	20
	cg06577593	ITGB3	-0.0401395	0.0200252	0.961 (0.924 - 0.999)	0.0194761	0.242185	0.10379	20
	cg17877566	CDK5RAP3	0.0517222	0.0397133	1.053 (0.974 - 1.138)	0.0195081	0.242185	0.000580759	20
	cg07143303	MAD1L1	-0.0565517	0.0308939	0.945 (0.889 - 1.004)	0.0195225	0.242185	0.781688	20
	cg25009498	FOXK2	0.0304826	0.0164331	1.031 (0.998 - 1.065)	0.0195299	0.242185	0.288155	20
	cg23411103	TNFSF10	-0.155038	0.0664279	0.856 (0.752 - 0.975)	0.0195996	0.24246	0.738796	20
	cg13047157	HLA-DQB1	0.000580153	0.0194177	1.001 (0.963 - 1.039)	0.019612	0.24246	0.474069	20
	cg10329874	PC	0.0660556	0.0278353	1.068 (1.012 - 1.128)	0.0196525	0.24246	0.0297338	20
	cg06632549	LTA	-0.125059	0.0536178	0.882 (0.794 - 0.980)	0.0196788	0.24246	0.0407982	15
	cg06632549	NFKBIL1	-0.125059	0.0536178	0.882 (0.794 - 0.980)	0.0196788	0.24246	0.0407982	15
	cg17952826	SOD2	-0.127215	0.0545614	0.881 (0.791 - 0.980)	0.0197222	0.24246	0.0760391	20
	cg22569496	CACNA1A	-0.105964	0.045452	0.899 (0.823 - 0.983)	0.0197357	0.24246	0.381148	20
	cg00536080	CACNA1A	-0.107051	0.0459236	0.898 (0.821 - 0.983)	0.0197496	0.24246	0.788919	20
	cg16816874	GATA4	-0.149753	0.0642426	0.861 (0.759 - 0.976)	0.0197507	0.24246	0.749676	20
	cg13583535	MBP	-0.128976	0.055379	0.879 (0.789 - 0.980)	0.0198605	0.243586	0.368549	20
	cg19858082	MAD1L1	0.104585	0.0449411	1.110 (1.017 - 1.212)	0.0199564	0.244108	0.419926	20
	cg25860795	FLI1	0.269921	0.0968012	1.310 (1.083 - 1.584)	0.0199705	0.244108	0.0627366	6
	cg09516349	SSBP4	0.0940825	0.0404333	1.099 (1.015 - 1.189)	0.0199729	0.244108	0.698976	20
	cg24332685	DDX39B	0.0173773	0.0334748	1.018 (0.953 - 1.087)	0.0199758	0.244108	0.618051	20
	cg19163814	EXOSC9	-0.169581	0.072911	0.844 (0.732 - 0.974)	0.0200261	0.244501	0.919728	16
	cg17352152	PDX1	0.1533	0.0659606	1.166 (1.024 - 1.327)	0.0201195	0.245209	0.252207	9
	cg27529346	HLA-B	0.161487	0.043191	1.175 (1.080 - 1.279)	0.0201755	0.245209	0.019074	20
	cg27529346	HLA-C	0.161487	0.043191	1.175 (1.080 - 1.279)	0.0201755	0.245209	0.019074	20
	cg14663278	BGLAP	-0.101716	0.0511145	0.903 (0.817 - 0.998)	0.0202107	0.245416	0.0181857	20
	cg00497905	MYO7A	0.0573749	0.0238999	1.059 (1.011 - 1.110)	0.0203024	0.245455	0.494307	20
	cg23628350	FOXK2	0.0317241	0.0171063	1.032 (0.998 - 1.067)	0.0203026	0.245455	0.39691	20
	cg23634079	MSH5	0.0180703	0.0128961	1.018 (0.993 - 1.044)	0.0203236	0.245455	0.486997	20
	cg23634079	MSH5-SAPCD1	0.0180703	0.0128961	1.018 (0.993 - 1.044)	0.0203236	0.245455	0.486997	20
	cg04035638	POU5F1	-0.143214	0.053925	0.867 (0.780 - 0.963)	0.0203766	0.245874	0.522081	20
	cg15857661	MIR146B	-0.0158589	0.0762925	0.984 (0.848 - 1.143)	0.0204578	0.246284	0.190879	20
	cg21481950	GABBR1	-0.109712	0.0590229	0.896 (0.798 - 1.006)	0.0204703	0.246284	0.232856	20
	cg16208084	KAT2A	0.0583937	0.0231399	1.060 (1.013 - 1.109)	0.0205104	0.246284	0.196842	20
	cg02776313	SCO2	-0.0261893	0.0219953	0.974 (0.933 - 1.017)	0.020556	0.246284	0.00847256	20
	cg02776313	TYMP	-0.0261893	0.0219953	0.974 (0.933 - 1.017)	0.020556	0.246284	0.00847256	20
	cg17681491	FGFR2	-0.0147271	0.0142157	0.985 (0.958 - 1.013)	0.0205573	0.246284	0.00118209	20
	cg22241045	FIP1L1	-0.0862901	0.0316742	0.917 (0.862 - 0.976)	0.0206521	0.247199	0.561263	20
	cg00445997	HIPK2	-0.146517	0.0633543	0.864 (0.763 - 0.978)	0.0207412	0.248045	0.751758	20
	cg00609673	TCEA2	0.186543	0.0807108	1.205 (1.029 - 1.412)	0.020819	0.248754	0.0355355	15
	cg03579045	GATA4	-0.159161	0.0689015	0.853 (0.745 - 0.976)	0.0208894	0.249373	0.546291	20
	cg09424348	GTF2H4	-0.128785	0.0633332	0.879 (0.777 - 0.995)	0.0211294	0.251866	0.937637	14
	cg18268547	NPLOC4	0.0987427	0.0428283	1.104 (1.015 - 1.200)	0.0211357	0.251866	0.75892	20
	cg02311337	MAD1L1	-0.153795	0.0667356	0.857 (0.752 - 0.977)	0.0211925	0.252036	0.441339	20
	cg15964523	SPTBN2	-0.0218315	0.0145141	0.978 (0.951 - 1.007)	0.021208	0.252036	0.28226	20
	cg20307385	PSMC3	0.0385374	0.016971	1.039 (1.005 - 1.074)	0.021224	0.252036	0.0122456	20
	cg23489273	HLA-A	-0.0892363	0.0480022	0.915 (0.833 - 1.005)	0.0212251	0.252036	0.0634233	20
	cg01554625	TUBB	0.0515248	0.0486549	1.053 (0.957 - 1.158)	0.0212599	0.252226	0.61197	20
	cg04409618	CTBP1	-0.0542428	0.0238589	0.947 (0.904 - 0.993)	0.0212963	0.252436	0.444566	20
	cg03637906	FLYWCH1	0.0105436	0.021363	1.011 (0.969 - 1.054)	0.0213778	0.252927	0.235555	20
	cg21997109	TRIM27	0.028198	0.0166232	1.029 (0.996 - 1.063)	0.021391	0.252927	0.442464	20
	cg01307483	NRF1	0.0779318	0.0344811	1.081 (1.010 - 1.157)	0.0213943	0.252927	0.845724	20
	cg25071744	APOB	-0.0381715	0.0239371	0.963 (0.918 - 1.009)	0.0214421	0.25327	0.136709	20
	cg16204066	ITPR3	-0.136892	0.0500649	0.872 (0.791 - 0.962)	0.0215447	0.253952	0.619815	20
	cg07007382	HLA-DQA1	-0.0201385	0.0132615	0.980 (0.955 - 1.006)	0.021611	0.253952	3.35e-05	20
	cg07007382	HLA-DRB1	-0.0201385	0.0132615	0.980 (0.955 - 1.006)	0.021611	0.253952	3.35e-05	20
	cg17453778	CASR	-0.0399408	0.0297846	0.961 (0.906 - 1.019)	0.0216156	0.253952	0.302642	20
	cg26808167	UBAP2L	-0.0623391	0.0188193	0.940 (0.906 - 0.975)	0.0216508	0.253952	0.00110645	20
	cg27020690	TERC	-0.0485883	0.0209108	0.953 (0.914 - 0.992)	0.0216598	0.253952	0.0119681	20
	cg11251367	FMN2	0.0220862	0.0112862	1.022 (1.000 - 1.045)	0.0216713	0.253952	0.21049	20
	cg21279459	HLA-B	-0.0215559	0.0173069	0.979 (0.946 - 1.012)	0.0217457	0.253952	0.0670687	20
	cg21279459	HLA-C	-0.0215559	0.0173069	0.979 (0.946 - 1.012)	0.0217457	0.253952	0.0670687	20
	cg10181330	HLA-G	0.05433	0.0176824	1.056 (1.020 - 1.093)	0.0217896	0.254174	0.461246	20
	cg11704005	PAX7	-0.0841233	0.0519962	0.919 (0.830 - 1.018)	0.021812	0.254174	0.647543	20
	cg15391651	PBX1	-0.157528	0.0527378	0.854 (0.770 - 0.947)	0.0218215	0.254174	0.484402	20
	cg17641876	CHKB-CPT1B	-0.0995098	0.0372299	0.905 (0.842 - 0.974)	0.0219019	0.254871	0.106675	20
	cg22073802	PTCH1	-0.0726125	0.0260758	0.930 (0.884 - 0.979)	0.0219264	0.254871	0.217261	20
	cg10418626	RAD51B	-0.205859	0.0898386	0.814 (0.683 - 0.971)	0.0219383	0.254871	0.268028	4
	cg10382814	COPA	0.101362	0.0335702	1.107 (1.036 - 1.182)	0.0219894	0.255099	0.690621	20
	cg04562683	TP73	0.0332964	0.0163897	1.034 (1.001 - 1.068)	0.0219959	0.255099	0.645068	20
	cg02329835	PTCH1	0.0882184	0.0349057	1.092 (1.020 - 1.170)	0.0220616	0.255557	0.713178	20
	cg08551333	MAD1L1	0.0639352	0.0332936	1.066 (0.999 - 1.138)	0.0220734	0.255557	0.354427	20
	cg14798641	USP4	0.0410374	0.0153614	1.042 (1.011 - 1.074)	0.022098	0.255621	0.325649	20
	cg11808100	HLA-A	0.0639026	0.0197523	1.066 (1.026 - 1.108)	0.0222058	0.256647	0.258237	20
	cg05139061	SPIRE2	0.118299	0.06549	1.126 (0.990 - 1.280)	0.0222454	0.256883	0.103674	20
	cg19398457	CENPE	-0.0981219	0.0429381	0.907 (0.833 - 0.986)	0.0223015	0.257311	0.462937	20
	cg03275201	FOXK2	0.157104	0.068782	1.170 (1.023 - 1.339)	0.0223661	0.257574	0.183943	20
	cg18228076	MAPT	0.0349399	0.0162096	1.036 (1.003 - 1.069)	0.0223666	0.257574	0.000681621	20
	cg20460488	ANGPT2	0.154322	0.0728407	1.167 (1.012 - 1.346)	0.0224598	0.257574	0.43301	16
	cg20460488	MCPH1	0.154322	0.0728407	1.167 (1.012 - 1.346)	0.0224598	0.257574	0.43301	16
	cg18529243	FAM111A	-0.156547	0.0555676	0.855 (0.767 - 0.953)	0.0224649	0.257574	0.37371	20
	cg01745539	HLA-DQB1	-0.000413908	0.0138535	1.000 (0.973 - 1.027)	0.0224778	0.257574	0.788116	20
	cg02951883	MAD1L1	-0.030988	0.0157461	0.969 (0.940 - 1.000)	0.0225253	0.257823	0.537338	20
	cg09382842	HLA-C	0.00612758	0.0138016	1.006 (0.979 - 1.034)	0.0225379	0.257823	0.176078	20
	cg15445000	MED1	-0.0412476	0.0230522	0.960 (0.917 - 1.004)	0.0226903	0.259345	0.0225856	20
	cg01517033	DNTTIP1	0.0950188	0.0417135	1.100 (1.013 - 1.193)	0.0227332	0.259614	0.253325	20
	cg08502080	PARPBP	0.125573	0.0551382	1.134 (1.018 - 1.263)	0.0227615	0.259717	0.124998	20
	cg21782813	MAD1L1	0.0605177	0.0275567	1.062 (1.007 - 1.121)	0.0228294	0.259942	0.470381	20
	cg27589368	MAPT	0.147703	0.0648969	1.159 (1.021 - 1.316)	0.0228485	0.259942	0.0001947	20
	cg13243168	SMARCD2	-0.0910329	0.0400011	0.913 (0.844 - 0.987)	0.0228603	0.259942	0.381061	20
	cg15246511	APOB	-0.00999841	0.0295571	0.990 (0.934 - 1.049)	0.0228643	0.259942	0.0308697	20
	cg11441796	ZBTB16	-0.120229	0.0528445	0.887 (0.799 - 0.983)	0.0228967	0.259942	0.770434	20
	cg08257088	DNASE1	-0.0952164	0.041853	0.909 (0.838 - 0.987)	0.0229048	0.259942	0.893305	20
	cg13560058	MIR200B	-0.11332	0.0498148	0.893 (0.810 - 0.984)	0.0229167	0.259942	0.586812	20
	cg01544400	NRG1	-0.0217733	0.0300442	0.978 (0.923 - 1.038)	0.0229698	0.260227	0.828155	20
	cg14104369	GNAS	0.120849	0.0531495	1.128 (1.017 - 1.252)	0.0229806	0.260227	0.209681	13
	cg08318506	PDHX	0.178457	0.0785231	1.195 (1.025 - 1.394)	0.023046	0.260411	0.973605	17
	cg27485716	PGAM5	-0.074493	0.0522342	0.928 (0.838 - 1.028)	0.0230576	0.260411	0.0540172	20
	cg04317588	HLA-DQB1	0.000693026	0.0231956	1.001 (0.956 - 1.047)	0.0230729	0.260411	0.443207	20
	cg13931925	NPHS2	-0.0492375	0.044317	0.952 (0.873 - 1.038)	0.0230851	0.260411	0.0896665	20
	cg03589001	MORF4L1	0.0348649	0.0396216	1.035 (0.958 - 1.119)	0.0230938	0.260411	0.668582	20
	cg27650171	GTF2H4	-0.0355888	0.0706952	0.965 (0.840 - 1.108)	0.0231895	0.261271	0.315471	20
	cg00751072	SSBP4	0.163055	0.0718692	1.177 (1.022 - 1.355)	0.0232822	0.261884	0.6342	16
	cg23047825	IGF1R	0.0249392	0.0122693	1.025 (1.001 - 1.050)	0.0232829	0.261884	0.308336	20
	cg03465464	POU5F1	-0.0860778	0.0385585	0.918 (0.851 - 0.990)	0.0233313	0.262209	0.312327	20
	cg15777261	CCT7	0.0677569	0.035645	1.070 (0.998 - 1.148)	0.0233525	0.262228	0.0481955	20
	cg05389560	RECQL	0.0519722	0.0244076	1.053 (1.004 - 1.105)	0.0233898	0.262274	0.47204	20
	cg12776061	RXRB	-0.0990831	0.0364175	0.906 (0.843 - 0.973)	0.0233957	0.262274	0.458394	20
	cg14373797	HLA-DPB1	0.0228834	0.0105978	1.023 (1.002 - 1.045)	0.0234744	0.262659	0.925515	20
	cg23444251	FGFR2	-0.0219554	0.0210448	0.978 (0.939 - 1.019)	0.0234824	0.262659	0.000746381	20
	cg07123855	APOBEC3A	-0.0973919	0.0429929	0.907 (0.834 - 0.987)	0.0234943	0.262659	0.219739	17
	cg22015277	SPTBN2	0.0751132	0.0331656	1.078 (1.010 - 1.150)	0.0235255	0.262659	0.684952	20
	cg13826470	DAXX	0.0308318	0.0209471	1.031 (0.990 - 1.075)	0.0235278	0.262659	0.0449974	20
	cg12678073	KCNH2	-0.0470832	0.0366433	0.954 (0.888 - 1.025)	0.0236483	0.263525	0.230249	20
	cg26635219	CFTR	0.0613192	0.0236219	1.063 (1.015 - 1.114)	0.0236488	0.263525	0.140423	20
	cg00324827	MAPK10	-0.0318452	0.0281039	0.969 (0.917 - 1.024)	0.0237064	0.263525	0.48384	20
	cg17813208	NFATC1	0.16518	0.0730288	1.180 (1.022 - 1.361)	0.0237072	0.263525	0.0254556	20
	cg24408313	BCL2	0.0707977	0.0313045	1.073 (1.009 - 1.141)	0.0237231	0.263525	0.0640143	20
	cg23051272	RAI1	-0.0255183	0.0259702	0.975 (0.926 - 1.026)	0.0237231	0.263525	0.13268	20
	cg24047665	RPA1	-0.0574251	0.0218306	0.944 (0.905 - 0.985)	0.0237905	0.264055	0.00738945	20
	cg17985854	BANF1	0.0278056	0.0140164	1.028 (1.000 - 1.057)	0.0238205	0.26417	0.114001	20
	cg11267527	CXCL12	0.00421194	0.0179303	1.004 (0.970 - 1.040)	0.023863	0.264214	0.207641	20
	cg23243617	OGG1	0.183858	0.081378	1.202 (1.025 - 1.410)	0.0238639	0.264214	0.55765	18
	cg04902871	KCNQ1	-0.049109	0.0217527	0.952 (0.912 - 0.994)	0.0239701	0.265171	0.26039	10
	cg01992590	COL1A1	-0.097823	0.0360473	0.907 (0.845 - 0.973)	0.0240633	0.265849	0.881739	15
	cg19301366	HLA-DQB1	0.00834679	0.0186092	1.008 (0.972 - 1.046)	0.0240709	0.265849	0.227309	20
	cg27593593	TFAP4	0.118465	0.0525326	1.126 (1.016 - 1.248)	0.0241289	0.26627	0.578771	10
	cg01110312	GTF2H3	0.208422	0.0924378	1.232 (1.028 - 1.476)	0.0241504	0.266288	0.00726463	20
	cg14316944	ACTG1	-0.0694071	0.0285512	0.933 (0.882 - 0.987)	0.0241909	0.266488	0.905839	20
	cg23376846	HLA-G	0.112708	0.0379473	1.119 (1.039 - 1.206)	0.0242291	0.266488	0.332804	20
	cg15903819	IGF1R	-0.113039	0.0501623	0.893 (0.809 - 0.985)	0.0242299	0.266488	0.0383384	20
	cg09177106	CCND1	0.119451	0.0530144	1.127 (1.016 - 1.250)	0.0242478	0.266488	0.0184465	20
	cg20022036	HLA-DRB1	0.0135303	0.0189075	1.014 (0.977 - 1.052)	0.0242738	0.266517	0.209673	20
	cg26020513	GATA4	0.111861	0.0496704	1.118 (1.015 - 1.233)	0.0243186	0.266517	0.933855	20
	cg20446824	NCOR2	-0.0421459	0.0148006	0.959 (0.931 - 0.987)	0.0243237	0.266517	0.418042	20
	cg03394764	PSMB3	0.107502	0.0477501	1.113 (1.014 - 1.223)	0.0243636	0.266517	0.976785	15
	cg22081008	DDB2	-0.0530814	0.0294944	0.948 (0.895 - 1.005)	0.0243678	0.266517	0.691106	20
	cg04540711	RUNX2	-0.0288969	0.0190999	0.972 (0.936 - 1.009)	0.0243695	0.266517	0.0841834	20
	cg08715877	ANXA5	0.188629	0.0838091	1.208 (1.025 - 1.423)	0.024405	0.266592	0.66432	20
	cg12389346	CTBP1	0.0838687	0.0372664	1.087 (1.011 - 1.170)	0.0244161	0.266592	0.540159	20
	cg06300658	CTSD	0.0300327	0.0133486	1.030 (1.004 - 1.058)	0.0244565	0.266611	0.10981	7
	cg24560729	UVSSA	-0.0474152	0.0297384	0.954 (0.900 - 1.011)	0.024459	0.266611	0.271131	20
	cg10634619	TP73	-0.123245	0.0547905	0.884 (0.794 - 0.984)	0.0244885	0.266611	0.740394	20
	cg01406280	CCND1	-0.136911	0.06087	0.872 (0.774 - 0.983)	0.0244972	0.266611	0.000345637	20
	cg11728928	CCL3	-0.019053	0.0168764	0.981 (0.949 - 1.014)	0.024617	0.267698	0.110058	20
	cg07016288	CYP2D6	0.150027	0.0667761	1.162 (1.019 - 1.324)	0.0246579	0.267706	0.462777	20
	cg11801851	NDUFS2	-0.106302	0.0473299	0.899 (0.819 - 0.987)	0.0247054	0.267706	0.362902	20
	cg24433996	IRF4	0.05368	0.0239025	1.055 (1.007 - 1.106)	0.0247175	0.267706	0.607644	20
	cg12073833	MAD1L1	-0.040467	0.01862	0.960 (0.926 - 0.996)	0.0247491	0.267706	0.253981	20
	cg03948048	MIR107	0.100662	0.0347032	1.106 (1.033 - 1.184)	0.0247636	0.267706	0.669014	20
	cg04243968	MAP1B	0.152513	0.0679408	1.165 (1.020 - 1.331)	0.0247819	0.267706	0.860967	11
	cg07930587	PSMB9	-0.00147206	0.008744	0.999 (0.982 - 1.016)	0.0247885	0.267706	0.355243	20
	cg16629695	GATAD2A	0.130545	0.0581739	1.139 (1.017 - 1.277)	0.0248289	0.267706	0.816441	20
	cg06422189	HLA-B	0.0295997	0.0374391	1.030 (0.957 - 1.108)	0.0248608	0.267706	0.175467	20
	cg06422189	HLA-C	0.0295997	0.0374391	1.030 (0.957 - 1.108)	0.0248608	0.267706	0.175467	20
	cg09417761	SLX4	-0.102767	0.0653376	0.902 (0.794 - 1.026)	0.0248769	0.267706	0.00807773	5
	cg10792987	ELL	-0.0250369	0.020448	0.975 (0.937 - 1.015)	0.0250795	0.26967	0.0833126	20
	cg19187682	TCEA2	-0.101476	0.0330062	0.904 (0.847 - 0.964)	0.025122	0.269903	0.00497537	20
	cg17230002	NFE2	0.100636	0.0548569	1.106 (0.993 - 1.231)	0.0251495	0.269903	0.392193	12
	cg16658412	MAD1L1	-0.0484152	0.0228316	0.953 (0.911 - 0.996)	0.0251742	0.269903	0.586987	20
	cg19238380	LMNA	-0.0705717	0.0315249	0.932 (0.876 - 0.991)	0.0251816	0.269903	0.00984507	20
	cg21932934	TRIM29	-0.0336859	0.0127085	0.967 (0.943 - 0.991)	0.0253112	0.271076	0.486991	20
	cg01934064	MAPT	-0.0876875	0.0437652	0.916 (0.841 - 0.998)	0.0253618	0.271402	0.00158395	20
	cg07736389	TCEA3	0.00473747	0.0230014	1.005 (0.960 - 1.051)	0.0254226	0.271623	0.110194	20
	cg25736982	SOD2	-0.0608576	0.0204064	0.941 (0.904 - 0.979)	0.025423	0.271623	0.260636	20
	cg24660199	PIDD1	0.124773	0.0558487	1.133 (1.015 - 1.264)	0.0254744	0.271956	0.0580306	20
	cg11765312	SUCLG1	0.123959	0.0555074	1.132 (1.015 - 1.262)	0.0255357	0.272395	0.314103	20
	cg11096441	ADNP	0.194245	0.0869976	1.214 (1.024 - 1.440)	0.0255643	0.272483	0.574654	20
	cg15298323	SOD2	-0.0578707	0.0194093	0.944 (0.909 - 0.980)	0.0256836	0.273538	0.237651	20
	cg00866054	COL11A2	0.0746339	0.0273762	1.077 (1.021 - 1.137)	0.0257151	0.273656	0.213597	20
	cg20240347	MDM4	-0.0569949	0.0184354	0.945 (0.911 - 0.979)	0.0257595	0.273912	0.0100276	20
	cg03309252	PTCH1	0.0924789	0.0335905	1.097 (1.027 - 1.172)	0.0257852	0.273967	0.418762	20
	cg18351448	PARD3	-0.0961571	0.0367665	0.908 (0.845 - 0.976)	0.0258684	0.274634	0.0773906	20
	cg04465784	KMT5B	-0.038778	0.0181046	0.962 (0.928 - 0.997)	0.0259098	0.274857	0.105264	20
	cg03337430	EPHX1	-0.168409	0.0756174	0.845 (0.729 - 0.980)	0.0259394	0.274888	0.471868	8
	cg11344997	NFIC	-0.124766	0.0487934	0.883 (0.802 - 0.971)	0.0259948	0.274888	0.118404	15
	cg19877921	PSMC5	-0.101963	0.0458028	0.903 (0.826 - 0.988)	0.0260058	0.274888	0.201992	20
	cg19698309	KCNQ1	-0.0715481	0.0321419	0.931 (0.874 - 0.991)	0.0260136	0.274888	0.0594479	6
	cg23018236	SUZ12	-0.0358481	0.0189555	0.965 (0.930 - 1.001)	0.0260456	0.274888	0.00101215	20
	cg21191514	TH	0.026511	0.0226671	1.027 (0.982 - 1.074)	0.0260513	0.274888	5.08e-07	20
	cg14660788	TP73	0.0133789	0.0383019	1.013 (0.940 - 1.092)	0.0260569	0.274888	0.739405	6
	cg02966329	TTK	-0.0979824	0.04404	0.907 (0.832 - 0.988)	0.0260914	0.274888	0.00157329	18
	cg21493951	HLA-DQB1	0.0135924	0.0130998	1.014 (0.988 - 1.040)	0.0261038	0.274888	0.123383	20
	cg22074242	TFAP4	-0.171054	0.076897	0.843 (0.725 - 0.980)	0.0261174	0.274888	0.273991	14
	cg02054792	FHL2	-0.0469091	0.0670986	0.954 (0.837 - 1.088)	0.0261615	0.275136	0.446898	20
	cg06131755	SOD2	-0.0574686	0.0192693	0.944 (0.909 - 0.980)	0.0263111	0.275844	0.20676	20
	cg09901733	RPA1	-0.00798414	0.0185376	0.992 (0.957 - 1.029)	0.0263844	0.275844	0.0785949	20
	cg02076826	RORA	0.111775	0.0503452	1.118 (1.013 - 1.234)	0.0264073	0.275844	0.216473	20
	cg14221766	PAX5	0.143506	0.0646406	1.154 (1.017 - 1.310)	0.0264142	0.275844	0.0898121	13
	cg07163735	MAPT	-0.199967	0.090073	0.819 (0.686 - 0.977)	0.0264154	0.275844	0.00761283	17
	cg21048542	TTK	-0.099934	0.0450188	0.905 (0.828 - 0.988)	0.0264306	0.275844	0.00312642	17
	cg00997280	BCL2L11	0.114552	0.051634	1.121 (1.013 - 1.241)	0.0265186	0.275844	0.00547576	20
	cg07745915	CTBP1	-0.0428101	0.0232937	0.958 (0.915 - 1.003)	0.0265218	0.275844	0.63555	20
	cg07745915	CTBP1-DT	-0.0428101	0.0232937	0.958 (0.915 - 1.003)	0.0265218	0.275844	0.63555	20
	cg04181478	PLG	0.137698	0.0620807	1.148 (1.016 - 1.296)	0.0265511	0.275844	0.0634872	20
	cg08269402	HLA-DRB1	-0.0137664	0.0121257	0.986 (0.963 - 1.010)	0.0265664	0.275844	0.0909493	20
	cg25653947	TOP1MT	-0.121109	0.0462033	0.886 (0.809 - 0.970)	0.0265674	0.275844	0.452603	20
	cg11446126	SLC25A10	0.0444551	0.0227123	1.045 (1.000 - 1.093)	0.0265835	0.275844	0.333623	20
	cg01585852	MIF	-0.0435581	0.0279908	0.957 (0.906 - 1.011)	0.0266083	0.275844	0.0398654	20
	cg06941156	FOXN3	-0.15524	0.0700167	0.856 (0.746 - 0.982)	0.02661	0.275844	0.978733	20
	cg14332346	TSG101	0.0774887	0.031095	1.081 (1.017 - 1.148)	0.0266221	0.275844	0.548665	20
	cg25337705	FOXK2	0.157074	0.0708534	1.170 (1.018 - 1.344)	0.0266309	0.275844	0.128691	20
	cg07039560	TAF7	-0.0220322	0.0228085	0.978 (0.935 - 1.023)	0.0266396	0.275844	0.0097148	20
	cg24718015	STAT3	0.10871	0.0490796	1.115 (1.013 - 1.227)	0.0267621	0.276899	0.000874206	20
	cg25814293	MAD1L1	-0.0771294	0.0239001	0.926 (0.883 - 0.970)	0.0267942	0.276951	0.15319	20
	cg15448220	SETDB1	-0.0140432	0.0167374	0.986 (0.954 - 1.019)	0.0268083	0.276951	0.0013121	20
	cg27196273	HLA-DQB1	0.000705709	0.0236201	1.001 (0.955 - 1.048)	0.0268714	0.277389	0.380228	20
	cg03626278	PTCH1	-0.000270003	0.0342146	1.000 (0.935 - 1.069)	0.0270609	0.278278	0.0734729	20
	cg06204938	NCOR2	0.0442508	0.0158049	1.045 (1.013 - 1.078)	0.0270734	0.278278	0.130271	20
	cg08611833	PSMB1	0.176542	0.079911	1.193 (1.020 - 1.395)	0.0271585	0.278278	0.108921	3
	cg08611833	TBP	0.176542	0.079911	1.193 (1.020 - 1.395)	0.0271585	0.278278	0.108921	3
	cg10784511	AGTR1	-0.107607	0.048708	0.898 (0.816 - 0.988)	0.0271593	0.278278	0.634225	14
	cg15378486	ACTG1	-0.0916862	0.0403228	0.912 (0.843 - 0.987)	0.0271617	0.278278	0.59535	20
	cg02961200	NFE2L2	0.13171	0.0596203	1.141 (1.015 - 1.282)	0.0271645	0.278278	0.273167	20
	cg21096718	ACACA	0.0401223	0.0239777	1.041 (0.993 - 1.091)	0.0271686	0.278278	0.000138805	20
	cg26988373	PSMB8	-0.026408	0.0259134	0.974 (0.926 - 1.025)	0.0271943	0.278278	0.478609	20
	cg15032490	PAK1	-0.00429534	0.0280202	0.996 (0.943 - 1.052)	0.0272062	0.278278	0.0272537	20
	cg10607155	ACTG1	-0.0314786	0.0159119	0.969 (0.939 - 1.000)	0.0272675	0.278693	0.335081	20
	cg00907427	HNRNPR	0.111045	0.0516396	1.117 (1.010 - 1.236)	0.0273077	0.278892	0.552055	20
	cg04431346	PARN	-0.139492	0.0632258	0.870 (0.768 - 0.985)	0.0273658	0.279167	0.504762	19
	cg26240274	BMP7	-0.0650203	0.0238816	0.937 (0.894 - 0.982)	0.0273812	0.279167	0.0436589	20
	cg19589680	NPLOC4	0.0493768	0.0315677	1.051 (0.988 - 1.118)	0.0274099	0.279167	0.396205	20
	cg18200389	TRIM26	-0.0599409	0.056719	0.942 (0.843 - 1.053)	0.0274431	0.279167	0.55894	20
	cg13996395	NFATC1	-0.00782066	0.0132517	0.992 (0.967 - 1.018)	0.027459	0.279167	0.040367	20
	cg05272277	SUCLA2	-0.0449308	0.0218385	0.956 (0.916 - 0.998)	0.0274594	0.279167	0.103652	20
	cg16024523	TP73	-0.114164	0.051813	0.892 (0.806 - 0.987)	0.0275682	0.280061	0.137062	20
	cg25724837	FGFR2	0.133877	0.0607737	1.143 (1.015 - 1.288)	0.0276039	0.280212	0.0417598	20
	cg22850234	KPNA2	-0.0939749	0.0350153	0.910 (0.850 - 0.975)	0.0276412	0.280219	0.877584	20
	cg09360974	SPTBN2	0.0967739	0.0439473	1.102 (1.011 - 1.201)	0.0276622	0.280219	0.301817	17
	cg27310710	NCOR2	-0.0862134	0.0391616	0.917 (0.850 - 0.991)	0.0277022	0.280219	0.0195575	20
	cg00240178	EEF1A1	0.134476	0.0610859	1.144 (1.015 - 1.289)	0.027706	0.280219	0.466468	17
	cg24697460	NCOR2	0.179337	0.0814658	1.196 (1.020 - 1.404)	0.0277089	0.280219	0.317057	20
	cg11517094	HNRNPH1	-0.124724	0.0718839	0.883 (0.767 - 1.016)	0.0277427	0.280349	0.69715	16
	cg21327887	MAPT	-0.21748	0.0988393	0.805 (0.663 - 0.977)	0.0277829	0.280423	0.000713855	20
	cg20073472	POU5F1	-0.011828	0.0100002	0.988 (0.969 - 1.008)	0.0277918	0.280423	0.358516	20
	cg19045970	HLA-A	-0.0844227	0.113552	0.919 (0.736 - 1.148)	0.0278128	0.280425	0.11281	15
	cg04871173	MAD1L1	-0.0317145	0.0698668	0.969 (0.845 - 1.111)	0.0278389	0.280477	0.679369	20
	cg03532626	CTNNB1	-0.131636	0.0598556	0.877 (0.780 - 0.986)	0.0278622	0.280502	0.896383	20
	cg11047111	CENPS	-0.157528	0.0716641	0.854 (0.742 - 0.983)	0.0279391	0.281065	0.670845	20
	cg13349035	HLA-DPB1	0.0639577	0.0307248	1.066 (1.004 - 1.132)	0.0280152	0.281556	0.151518	20
	cg08881019	LMNA	0.135761	0.0617973	1.145 (1.015 - 1.293)	0.0280298	0.281556	0.0671396	7
	cg14240300	HOXB7	0.165588	0.0753879	1.180 (1.018 - 1.368)	0.0280573	0.281621	2.52e-07	20
	cg24587080	SOD2	-0.0154139	0.0350582	0.985 (0.919 - 1.055)	0.0280864	0.281704	0.00640582	20
	cg16081281	NKX3-1	-0.111985	0.0510497	0.894 (0.809 - 0.988)	0.0282611	0.282809	0.0953524	20
	cg02230254	CFL1	0.111337	0.0507617	1.118 (1.012 - 1.235)	0.0282844	0.282809	0.646812	20
	cg20573242	CCNA2	0.0776337	0.0353973	1.081 (1.008 - 1.158)	0.028292	0.282809	0.308912	20
	cg07618928	SCARNA5	-0.0761253	0.0322721	0.927 (0.870 - 0.987)	0.0283018	0.282809	0.667323	20
	cg19180828	RPL22	-0.0907831	0.0414002	0.913 (0.842 - 0.990)	0.0283204	0.282809	0.0663393	7
	cg02851047	TSC2	-0.0673303	0.030295	0.935 (0.881 - 0.992)	0.028323	0.282809	0.417807	20
	cg19016967	SMARCD2	0.115121	0.0525345	1.122 (1.012 - 1.244)	0.0284275	0.283642	0.424846	20
	cg11939075	COPS4	0.147185	0.0672107	1.159 (1.016 - 1.322)	0.0285311	0.284463	NA	NA
	cg18217622	PSMB1	0.00295609	0.0164029	1.003 (0.971 - 1.036)	0.0285825	0.284764	0.810337	20
	cg12537162	ITGB3	0.0471304	0.0380465	1.048 (0.973 - 1.129)	0.0286373	0.285052	0.153322	20
	cg24599065	CASP10	0.0363172	0.0169724	1.037 (1.003 - 1.072)	0.0286538	0.285052	0.142796	20
	cg01521131	HLA-C	0.00552859	0.0124522	1.006 (0.981 - 1.030)	0.028704	0.285341	0.150016	20
	cg13546321	CUX2	0.157501	0.0720301	1.171 (1.016 - 1.348)	0.0287713	0.285651	0.833186	20
	cg18411800	GTF2H4	-0.0270081	0.0536108	0.973 (0.876 - 1.081)	0.0287819	0.285651	0.185001	20
	cg25011577	MAD1L1	-0.0541387	0.0165794	0.947 (0.917 - 0.979)	0.028799	0.285651	0.0254943	20
	cg26402169	MAD1L1	-0.0719666	0.0222606	0.931 (0.891 - 0.972)	0.0288317	0.285764	0.197575	20
	cg01273384	TAF4	-0.333186	0.134647	0.717 (0.550 - 0.933)	0.0288701	0.285933	0.0189721	10
	cg04997045	CTBP1	0.0668753	0.0300497	1.069 (1.008 - 1.134)	0.0289542	0.286356	0.805076	20
	cg18220560	GEN1	-0.0533459	0.0360473	0.948 (0.883 - 1.017)	0.0290194	0.286356	0.558826	20
	cg18220560	SMC6	-0.0533459	0.0360473	0.948 (0.883 - 1.017)	0.0290194	0.286356	0.558826	20
	cg05399434	FGFR2	0.0540054	0.0219484	1.055 (1.011 - 1.102)	0.0290706	0.286631	0.0872505	20
	cg18714224	EYA4	0.0736974	0.0300789	1.076 (1.015 - 1.142)	0.02909	0.286631	0.648292	20
	cg05341781	PBX1	0.0753471	0.0325473	1.078 (1.012 - 1.149)	0.0292556	0.287705	0.866025	20
	cg27513965	TFAP4	0.042369	0.0167901	1.043 (1.010 - 1.078)	0.029264	0.287705	0.160324	20
	cg21587837	NFKBIL1	0.0150211	0.0238425	1.015 (0.969 - 1.064)	0.0292827	0.287705	0.116087	20
	cg22562494	ETV4	-0.083172	0.0381679	0.920 (0.854 - 0.992)	0.0293235	0.287705	0.410979	20
	cg02866152	MYT1	0.200453	0.092	1.222 (1.020 - 1.463)	0.0293437	0.287705	0.188195	10
	cg12795893	ATP5F1B	-0.196051	0.0899815	0.822 (0.689 - 0.981)	0.0293471	0.287705	0.317328	5
	cg22320962	GATA4	-0.270133	0.123984	0.763 (0.599 - 0.973)	0.0293489	0.287705	0.711299	11
	cg26521092	DAXX	0.0335135	0.0227775	1.034 (0.989 - 1.081)	0.0293991	0.287987	0.0468821	20
	cg09882118	TREX1	0.0989609	0.038869	1.104 (1.023 - 1.191)	0.0294678	0.288449	0.660905	20
	cg08223235	BCL2	-0.112712	0.0518034	0.893 (0.807 - 0.989)	0.029573	0.289268	0.153776	16
	cg00628130	CCNE2	0.156752	0.0721134	1.170 (1.016 - 1.347)	0.0297281	0.29007	0.637146	13
	cg17364949	ZBTB4	-0.0317016	0.0364384	0.969 (0.902 - 1.041)	0.0297812	0.29007	0.00108339	20
	cg18955704	PSMB3	-0.00536672	0.0151947	0.995 (0.965 - 1.025)	0.0297909	0.29007	0.0232842	20
	cg06235575	MYT1	0.205341	0.0945091	1.228 (1.020 - 1.478)	0.0298018	0.29007	0.267079	9
	cg01051318	CAD	0.0249152	0.0360019	1.025 (0.955 - 1.100)	0.0298061	0.29007	0.0682087	20
	cg25219495	HLA-DQB1	-0.0121315	0.0161036	0.988 (0.957 - 1.020)	0.0298175	0.29007	0.0380891	20
	cg26929889	KCNQ1	-0.177216	0.0815737	0.838 (0.714 - 0.983)	0.0298208	0.29007	0.410882	16
	cg19825371	ACTG1	0.0237771	0.0115823	1.024 (1.001 - 1.048)	0.0298568	0.29007	0.586144	20
	cg12061917	GABBR1	-0.0570348	0.0577904	0.945 (0.843 - 1.058)	0.0298711	0.29007	0.422724	20
	cg02666020	NCOR2	-0.0702462	0.0323479	0.932 (0.875 - 0.993)	0.029887	0.29007	0.0276236	20
	cg24931355	RAI1	0.217106	0.0999918	1.242 (1.021 - 1.511)	0.0299132	0.29007	0.16884	6
	cg25722880	ELAVL1	0.114197	0.0526075	1.121 (1.011 - 1.243)	0.0299513	0.29007	0.94484	14
	cg01156370	COL11A2	-0.107608	0.0402528	0.898 (0.830 - 0.972)	0.0299936	0.29007	0.270369	20
	cg02033124	BMP4	0.0570188	0.0487531	1.059 (0.962 - 1.165)	0.0300221	0.29007	0.432074	20
	cg02033124	CDKN3	0.0570188	0.0487531	1.059 (0.962 - 1.165)	0.0300221	0.29007	0.432074	20
	cg00573235	NUP93	-0.110744	0.051049	0.895 (0.810 - 0.989)	0.0300547	0.29007	0.245366	20
	cg23202277	MAPT	-0.13075	0.0602798	0.877 (0.780 - 0.987)	0.0300791	0.29007	0.00188331	20
	cg01786973	NR5A1	0.0433123	0.0196235	1.044 (1.005 - 1.085)	0.030087	0.29007	0.99551	20
	cg02264195	DNASE1	0.161587	0.0745921	1.175 (1.016 - 1.360)	0.0302902	0.291434	0.486689	20
	cg06632098	RET	0.0257906	0.0129004	1.026 (1.001 - 1.052)	0.0302932	0.291434	0.337037	20
	cg22244118	TTK	-0.146991	0.0678559	0.863 (0.756 - 0.986)	0.0302935	0.291434	0.00311876	14
	cg16646003	TENT4A	0.0824128	0.0370785	1.086 (1.010 - 1.168)	0.030318	0.291461	0.625837	20
	cg26615017	ERBB2	0.133814	0.0618028	1.143 (1.013 - 1.290)	0.0303742	0.291792	0.0684423	20
	cg02174203	MYO7A	0.0587565	0.0231728	1.061 (1.013 - 1.110)	0.0304378	0.292195	0.016216	20
	cg12080906	NES	-0.039276	0.0239989	0.961 (0.917 - 1.008)	0.0305587	0.292807	0.14659	20
	cg20060630	PSMB8	-0.0455228	0.0358451	0.955 (0.891 - 1.025)	0.0305668	0.292807	0.674587	20
	cg26752888	NEIL2	-0.0883602	0.0408571	0.915 (0.845 - 0.992)	0.030567	0.292807	0.0414801	20
	cg11025829	KCNQ1	-0.107385	0.0496952	0.898 (0.815 - 0.990)	0.0307056	0.293925	0.109967	6
	cg09183450	AHNAK	-0.0590248	0.050094	0.943 (0.855 - 1.040)	0.0307739	0.294242	0.0240344	20
	cg21826978	PSMB9	-0.209533	0.0871179	0.811 (0.684 - 0.962)	0.0307826	0.294242	0.0383465	20
	cg01276466	IFNG	0.0915408	0.0424071	1.096 (1.008 - 1.191)	0.0308796	0.294804	0.323002	20
	cg24136700	RAI1	0.229186	0.106176	1.258 (1.021 - 1.549)	0.0308853	0.294804	0.241196	8
	cg12810297	NR5A2	-0.143272	0.0664041	0.867 (0.761 - 0.987)	0.0309602	0.295143	0.11934	20
	cg04917197	SMC3	0.0884253	0.0409908	1.092 (1.008 - 1.184)	0.0309903	0.295143	0.237774	20
	cg19005335	NCOR2	-0.0605709	0.0272315	0.941 (0.892 - 0.993)	0.0309946	0.295143	0.0278227	20
	cg03181524	RYR1	-0.0186248	0.0109878	0.982 (0.961 - 1.003)	0.0310183	0.295143	0.15765	20
	cg04139449	RUNX2	-0.0703996	0.0355398	0.932 (0.869 - 0.999)	0.0310307	0.295143	0.0943678	20
	cg00153919	CDT1	0.00944331	0.0188609	1.009 (0.973 - 1.048)	0.0310659	0.295195	0.155867	20
	cg14708990	MYO7A	-0.0870065	0.0272654	0.917 (0.869 - 0.967)	0.0310847	0.295195	0.13826	20
	cg00638945	PTCH1	0.0677224	0.0246124	1.070 (1.020 - 1.123)	0.0311021	0.295195	0.129586	20
	cg12664749	NR5A2	-0.147874	0.0686128	0.863 (0.754 - 0.987)	0.0311469	0.295411	0.122502	19
	cg06164260	BCL6	-0.150811	0.0700231	0.860 (0.750 - 0.987)	0.0312611	0.296285	0.563413	17
	cg12843874	TOP1MT	0.0419041	0.0472649	1.043 (0.951 - 1.144)	0.0313932	0.297003	0.0612961	20
	cg10005744	CAPN3	-0.150326	0.0698559	0.860 (0.750 - 0.987)	0.0314018	0.297003	0.897273	20
	cg02055889	RAD52	-0.110957	0.0515617	0.895 (0.809 - 0.990)	0.0314032	0.297003	0.34832	16
	cg01293143	TCEA2	0.177143	0.0674187	1.194 (1.046 - 1.362)	0.0314605	0.297206	0.177656	19
	cg27400746	SPIRE2	-0.0643139	0.0463103	0.938 (0.856 - 1.027)	0.0314688	0.297206	0.00200682	20
	cg20004910	CYP1A1	0.116841	0.0543397	1.124 (1.010 - 1.250)	0.031539	0.297351	0.842299	20
	cg13707729	FGFR2	-0.0168249	0.016117	0.983 (0.953 - 1.015)	0.0315424	0.297351	0.000974092	20
	cg24852442	MYO7A	0.0531364	0.0221065	1.055 (1.010 - 1.101)	0.0315507	0.297351	0.548594	20
	cg25308976	ABCC8	-0.0315958	0.0255034	0.969 (0.922 - 1.019)	0.0315948	0.297558	0.93054	20
	cg07467861	TUBB	0.0166333	0.0188812	1.017 (0.980 - 1.055)	0.0316261	0.297645	0.31093	20
	cg26162564	SNAI1	0.177806	0.0828039	1.195 (1.016 - 1.405)	0.031768	0.297922	0.279508	19
	cg26162564	UBE2V1	0.177806	0.0828039	1.195 (1.016 - 1.405)	0.031768	0.297922	0.279508	19
	cg10097651	PSMA6	0.106805	0.0497431	1.113 (1.009 - 1.227)	0.0317834	0.297922	0.604303	20
	cg26357820	RXRB	-0.100895	0.0393695	0.904 (0.837 - 0.977)	0.0317887	0.297922	0.33226	20
	cg04603796	CDC7	0.0593378	0.0289763	1.061 (1.003 - 1.123)	0.031817	0.297979	0.472042	20
	cg19468946	IKZF3	0.048477	0.0235441	1.050 (1.002 - 1.099)	0.0319515	0.29903	0.070706	20
	cg21649604	RPL3	0.0907431	0.0500493	1.095 (0.993 - 1.208)	0.0319996	0.299147	0.766521	20
	cg12193833	SUZ12	-0.0439839	0.0233943	0.957 (0.914 - 1.002)	0.0320085	0.299147	0.000688483	20
	cg07036112	PKD1	0.117542	0.05485	1.125 (1.010 - 1.252)	0.032116	0.299943	0.745065	20
	cg16060189	KIF11	-0.0674576	0.0290005	0.935 (0.883 - 0.989)	0.0321586	0.300132	0.330871	20
	cg26684138	ZNF423	-0.0435917	0.0190591	0.957 (0.922 - 0.994)	0.0322535	0.300808	0.336925	20
	cg22606681	TRIM24	0.144568	0.0675405	1.156 (1.012 - 1.319)	0.0323168	0.301095	0.0102334	17
	cg21211271	RPL22	-0.136849	0.0639388	0.872 (0.769 - 0.989)	0.032329	0.301095	0.13642	6
	cg19266014	MAD1L1	-0.158016	0.0738408	0.854 (0.739 - 0.987)	0.0323582	0.301157	0.871838	20
	cg19356389	RING1	0.0390003	0.0374136	1.040 (0.966 - 1.119)	0.0323888	0.301234	0.151621	20
	cg01016459	RBL2	-0.11062	0.0517162	0.895 (0.809 - 0.991)	0.032437	0.301444	0.0984107	20
	cg05500734	ELN	-0.088978	0.0510791	0.915 (0.828 - 1.011)	0.0324955	0.301444	0.0934979	15
	cg12509268	NCOR2	-0.0293351	0.0169986	0.971 (0.939 - 1.004)	0.0325046	0.301444	0.0558197	20
	cg02188665	RET	0.0233184	0.0145998	1.024 (0.995 - 1.053)	0.0325117	0.301444	0.177222	20
	cg12267021	NUMA1	-0.0718822	0.0407201	0.931 (0.859 - 1.008)	0.0325252	0.301444	0.246327	13
	cg03242834	CACNA1A	0.12306	0.0492244	1.131 (1.027 - 1.246)	0.0325461	0.301444	0.104835	20
	cg11752699	HLA-DRB1	-0.00385927	0.0115497	0.996 (0.974 - 1.019)	0.0326042	0.301774	0.258864	20
	cg12641275	BLK	-0.167136	0.07826	0.846 (0.726 - 0.986)	0.0327078	0.302525	0.16701	20
	cg01931893	TK2	-0.097733	0.0458142	0.907 (0.829 - 0.992)	0.0329046	0.303797	0.0294477	20
	cg18697641	DNAJC30	-0.0130774	0.018669	0.987 (0.952 - 1.024)	0.032905	0.303797	0.106911	17
	cg06094523	SLC2A1	0.111307	0.0421857	1.118 (1.029 - 1.214)	0.0329133	0.303797	0.00937771	20
	cg25315312	MAD1L1	0.153419	0.0719456	1.166 (1.012 - 1.342)	0.0329711	0.304033	0.795414	20
	cg05616858	ERBB2	-0.0970478	0.0330119	0.908 (0.851 - 0.968)	0.0329841	0.304033	0.0954694	20
	cg22215508	RBPJ	-0.13648	0.0640198	0.872 (0.770 - 0.989)	0.0330195	0.304087	0.732335	20
	cg12199011	BAZ2A	0.166432	0.0780804	1.181 (1.013 - 1.376)	0.0330442	0.304087	0.445821	11
	cg13656518	MAD1L1	-0.17646	0.0827915	0.838 (0.713 - 0.986)	0.0330579	0.304087	0.271523	20
	cg17329602	MAD1L1	0.00808862	0.0146979	1.008 (0.979 - 1.038)	0.0331024	0.304288	0.978383	20
	cg19193384	SUZ12	-0.0445239	0.023692	0.956 (0.913 - 1.002)	0.0331483	0.304502	0.000915485	20
	cg03030757	FANCE	0.104168	0.0489179	1.110 (1.008 - 1.221)	0.033218	0.304933	0.00891144	20
	cg17633015	MAD1L1	0.156356	0.073523	1.169 (1.012 - 1.350)	0.0334505	0.306804	0.553876	20
	cg25511667	HLA-DPB1	0.0667764	0.0320993	1.069 (1.004 - 1.138)	0.0334935	0.306804	0.18011	20
	cg17297354	MTR	0.0291525	0.0325263	1.030 (0.966 - 1.097)	0.0335196	0.306804	0.0568627	20
	cg17416722	HLA-DRB1	-0.00376452	0.0112662	0.996 (0.974 - 1.018)	0.0335356	0.306804	0.43083	20
	cg10589385	SETDB1	-0.0153942	0.0197502	0.985 (0.947 - 1.024)	0.0335382	0.306804	0.00133034	20
	cg25355501	HLA-C	0.0155076	0.0417601	1.016 (0.936 - 1.102)	0.0335588	0.306804	0.16078	20
	cg05945230	MAP2K4	-0.0172805	0.015114	0.983 (0.954 - 1.012)	0.0336205	0.307099	0.468513	20
	cg23436779	RAD51C	0.0700861	0.0280992	1.073 (1.015 - 1.133)	0.0336369	0.307099	0.0352891	20
	cg16713625	NCOR2	0.0326358	0.0154511	1.033 (1.002 - 1.065)	0.0336769	0.307256	0.14868	20
	cg16771652	NOD2	0.150197	0.0707304	1.162 (1.012 - 1.335)	0.0337113	0.307361	0.363282	20
	cg20268992	ZBTB16	-0.0142236	0.0469048	0.986 (0.899 - 1.081)	0.0337728	0.307713	0.0501696	15
	cg22122760	COL11A2	0.0775651	0.0406767	1.081 (0.998 - 1.170)	0.0338807	0.308395	0.755719	20
	cg12432903	MAD1L1	-0.0839944	0.0395992	0.919 (0.851 - 0.994)	0.0339123	0.308395	0.895455	20
	cg22412680	HSPH1	0.136393	0.0643088	1.146 (1.010 - 1.300)	0.0339294	0.308395	0.476301	20
	cg22500280	MAD1L1	0.164842	0.0777267	1.179 (1.013 - 1.373)	0.0339396	0.308395	0.312333	20
	cg12594569	NFATC1	-0.0355352	0.0298768	0.965 (0.910 - 1.023)	0.03403	0.308575	0.0165783	20
	cg26177760	DDX39B	-0.033098	0.0179502	0.967 (0.934 - 1.002)	0.0340363	0.308575	0.938261	20
	cg11816043	APOBEC3A	0.0751027	0.0292116	1.078 (1.018 - 1.142)	0.0340972	0.308575	0.333536	20
	cg11816043	APOBEC3B	0.0751027	0.0292116	1.078 (1.018 - 1.142)	0.0340972	0.308575	0.333536	20
	cg11001769	PRKCH	0.00688526	0.0429313	1.007 (0.926 - 1.095)	0.0342442	0.309626	0.261187	20
	cg11343657	PARG	0.0973958	0.0460151	1.102 (1.007 - 1.206)	0.0342932	0.309626	0.175693	20
	cg05488279	RPA1	-0.126946	0.0599786	0.881 (0.783 - 0.991)	0.0342997	0.309626	0.240918	15
	cg16516888	RSF1	-0.125758	0.059428	0.882 (0.785 - 0.991)	0.0343328	0.309626	0.023532	17
	cg17003970	CHFR	-0.0140797	0.0230316	0.986 (0.942 - 1.032)	0.0343355	0.309626	0.0834485	20
	cg01966878	SNCA	-0.0120892	0.0176776	0.988 (0.954 - 1.023)	0.0343516	0.309626	0.191247	20
	cg02568153	MAD1L1	-0.173957	0.0822396	0.840 (0.715 - 0.987)	0.0344086	0.309667	0.523965	20
	cg01842837	NCOR2	-0.140137	0.066253	0.869 (0.763 - 0.990)	0.0344142	0.309667	0.223892	20
	cg11967480	SMC3	0.130994	0.0619342	1.140 (1.010 - 1.287)	0.0344254	0.309667	0.57309	11
	cg02606218	COPS2	0.101203	0.0478618	1.107 (1.007 - 1.215)	0.0344747	0.309903	0.948384	20
	cg07636176	APOB	-0.00850857	0.0243045	0.992 (0.945 - 1.040)	0.0345387	0.310205	0.0954395	20
	cg10224600	MAPT	-0.175444	0.0830327	0.839 (0.713 - 0.987)	0.0346047	0.310205	0.0036481	20
	cg05858136	ALKBH2	0.166748	0.0789264	1.181 (1.012 - 1.379)	0.0346264	0.310205	0.076517	20
	cg16060330	ITGA6	-0.0958316	0.0438838	0.909 (0.834 - 0.990)	0.0346299	0.310205	0.00616156	20
	cg10589539	NR1I2	-0.0772574	0.0365733	0.926 (0.862 - 0.994)	0.0346523	0.310205	0.576844	20
	cg08899523	FGFR2	0.0111922	0.0107154	1.011 (0.990 - 1.033)	0.0346572	0.310205	0.00146765	20
	cg07168142	KAT2A	0.052047	0.0206322	1.053 (1.012 - 1.097)	0.0347397	0.310205	0.20072	20
	cg01501896	KAT2A	0.0554088	0.0219951	1.057 (1.012 - 1.104)	0.034753	0.310205	0.230787	20
	cg08830565	MIR183	-0.149318	0.0707386	0.861 (0.750 - 0.989)	0.0347855	0.310205	0.947585	20
	cg08830565	MIR96	-0.149318	0.0707386	0.861 (0.750 - 0.989)	0.0347855	0.310205	0.947585	20
	cg25597976	UBE2W	0.139804	0.066302	1.150 (1.010 - 1.310)	0.0349801	0.311734	0.248424	20
	cg10790698	SSBP4	0.0447333	0.0191506	1.046 (1.007 - 1.086)	0.0350161	0.311848	0.723944	20
	cg27182012	LMNA	-0.06651	0.0315844	0.936 (0.879 - 0.995)	0.0352226	0.312545	0.0105491	20
	cg06556290	CDK6	-0.0525908	0.0249752	0.949 (0.903 - 0.996)	0.0352284	0.312545	0.00131285	20
	cg14155397	MAP2K1	0.0484973	0.0231651	1.050 (1.003 - 1.098)	0.035241	0.312545	0.00354479	20
	cg14155397	TIPIN	0.0484973	0.0231651	1.050 (1.003 - 1.098)	0.035241	0.312545	0.00354479	20
	cg09319822	TWNK	0.138136	0.0656142	1.148 (1.010 - 1.306)	0.0352668	0.312545	0.414966	12
	cg13547624	FN1	0.0706819	0.0418118	1.073 (0.989 - 1.165)	0.0352806	0.312545	0.294335	20
	cg24843609	BGLAP	-0.0565298	0.0293551	0.945 (0.892 - 1.001)	0.0353634	0.31293	0.00581058	20
	cg06611316	POLN	0.152603	0.072527	1.165 (1.011 - 1.343)	0.0353707	0.31293	0.1044	16
	cg05598886	PKD1	0.0621195	0.0281222	1.064 (1.007 - 1.124)	0.0354423	0.313357	0.307614	20
	cg00480298	MAPT	-0.153882	0.0731921	0.857 (0.743 - 0.990)	0.0355154	0.313797	0.00212875	20
	cg10568634	SNORD118	0.023962	0.0190909	1.024 (0.987 - 1.063)	0.0356049	0.314381	0.586532	20
	cg12085226	MYOF	0.0777346	0.0370047	1.081 (1.005 - 1.162)	0.0356703	0.314751	0.202411	10
	cg13491400	BAZ1B	-0.174134	0.0829275	0.840 (0.714 - 0.988)	0.0357432	0.314977	0.0588317	17
	cg22863744	NCOR2	-0.0588497	0.028029	0.943 (0.892 - 0.996)	0.0357638	0.314977	0.017192	20
	cg11862551	HLA-G	0.0555804	0.0180972	1.057 (1.020 - 1.095)	0.0357662	0.314977	0.397672	20
	cg09911010	MAD1L1	0.0250716	0.0521544	1.025 (0.926 - 1.136)	0.0357927	0.315004	0.122604	20
	cg12604352	MAPT	0.15622	0.0744686	1.169 (1.010 - 1.353)	0.0359234	0.315947	0.00203785	20
	cg23333490	HLA-DPB1	0.0158226	0.0151299	1.016 (0.986 - 1.047)	0.0359579	0.316044	0.0649355	20
	cg10167463	YWHAG	-0.0397601	0.0184448	0.961 (0.927 - 0.996)	0.0360109	0.316302	0.14385	20
	cg12600018	WT1	0.10529	0.050247	1.111 (1.007 - 1.226)	0.036132	0.317038	0.372223	20
	cg13390480	COL11A2	-0.108199	0.0414407	0.897 (0.827 - 0.973)	0.0361419	0.317038	0.413098	20
	cg05281603	MIR34C	0.00696258	0.0406661	1.007 (0.930 - 1.091)	0.0362097	0.317221	0.473173	20
	cg04350215	ABCA4	0.00514733	0.0109499	1.005 (0.984 - 1.027)	0.0362278	0.317221	0.0663526	20
	cg20698862	SMC3	0.148445	0.0708868	1.160 (1.010 - 1.333)	0.0362494	0.317221	0.338387	19
	cg15199181	NUCKS1	-0.0841508	0.0331943	0.919 (0.861 - 0.981)	0.0362572	0.317221	0.292002	20
	cg01895374	PRKCA	-0.113704	0.0473419	0.893 (0.813 - 0.979)	0.0363275	0.317474	0.466033	20
	cg12167135	FOXK2	-0.106052	0.0616364	0.899 (0.797 - 1.015)	0.0363334	0.317474	0.780922	3
	cg06161540	UBE2I	-0.0170154	0.0125462	0.983 (0.959 - 1.008)	0.0363668	0.317559	0.172735	20
	cg18749015	RUNX2	-0.137406	0.0616729	0.872 (0.772 - 0.984)	0.0365875	0.319191	0.073646	20
	cg15652933	COL11A2	0.0459112	0.0441288	1.047 (0.960 - 1.142)	0.0366146	0.319191	0.114191	13
	cg02096172	RREB1	0.015784	0.0111318	1.016 (0.994 - 1.038)	0.036625	0.319191	0.595123	20
	cg06363559	RING1	0.0453298	0.0435946	1.046 (0.961 - 1.140)	0.0366731	0.319403	0.208953	18
	cg22340370	MAD1L1	-0.0603547	0.0296299	0.941 (0.888 - 0.998)	0.0367326	0.319638	0.238626	20
	cg12340454	RORA	-0.122122	0.0584718	0.885 (0.789 - 0.993)	0.0367477	0.319638	0.152243	20
	cg03727500	NCL	-0.0790014	0.0378328	0.924 (0.858 - 0.995)	0.0367823	0.319732	0.556479	20
	cg12434897	ALDH3A1	-0.036369	0.0228192	0.964 (0.922 - 1.008)	0.0368641	0.320179	0.427459	20
	cg08545169	NDUFS2	0.0555687	0.0242648	1.057 (1.008 - 1.109)	0.0368994	0.320179	0.217561	20
	cg17202724	SMARCD2	-0.132628	0.0635556	0.876 (0.773 - 0.992)	0.0369052	0.320179	0.0201597	20
	cg17054360	MTERF1	0.167703	0.0803838	1.183 (1.010 - 1.384)	0.0369532	0.320388	0.358126	17
	cg09981533	DDX39B	0.0449934	0.024484	1.046 (0.997 - 1.097)	0.0370702	0.321114	0.698065	20
	cg14898623	NCOR2	-0.166801	0.0800071	0.846 (0.724 - 0.990)	0.0370847	0.321114	0.139283	12
	cg26331991	FAAP100	-0.138691	0.0665408	0.870 (0.764 - 0.992)	0.0371323	0.321319	0.814147	20
	cg03940662	UBE2I	-0.109957	0.0527755	0.896 (0.808 - 0.994)	0.0372078	0.321765	0.79124	20
	cg06912355	TUBB3	0.10797	0.0466884	1.114 (1.017 - 1.221)	0.0372887	0.322145	0.174426	20
	cg25298544	RYR1	-0.00800025	0.0308495	0.992 (0.934 - 1.054)	0.0372998	0.322145	0.0818482	20
	cg23389183	EP400	0.12729	0.0611343	1.136 (1.007 - 1.280)	0.0373296	0.322196	0.106369	18
	cg11244402	FOXO1	-0.0889609	0.0427439	0.915 (0.841 - 0.995)	0.0374106	0.322418	0.759572	20
	cg27243389	ALOX5	-0.128146	0.0615816	0.880 (0.780 - 0.993)	0.0374419	0.322418	0.190732	20
	cg10120185	KLF6	0.153405	0.0737223	1.166 (1.009 - 1.347)	0.0374472	0.322418	0.0981321	5
	cg16873271	ELAVL1	0.0586412	0.0385306	1.060 (0.983 - 1.144)	0.0374617	0.322418	0.797488	20
	cg18060171	CACNA1A	-0.00188772	0.0261134	0.998 (0.948 - 1.051)	0.0374832	0.322418	0.507824	20
	cg13577778	ACTN1	0.152915	0.073508	1.165 (1.009 - 1.346)	0.0375021	0.322418	0.527125	20
	cg19021328	ALOX5	-0.131452	0.0632008	0.877 (0.775 - 0.992)	0.037534	0.322418	0.11276	20
	cg15745106	PDHX	0.0385592	0.0393401	1.039 (0.962 - 1.123)	0.0375474	0.322418	0.873405	20
	cg06864151	MAD1L1	0.10293	0.0495069	1.108 (1.006 - 1.221)	0.0376083	0.322578	0.226628	20
	cg01849047	SLX4	-0.0994025	0.0630496	0.905 (0.800 - 1.024)	0.0376141	0.322578	NA	NA
	cg08186900	TRIM26	0.161263	0.0775928	1.175 (1.009 - 1.368)	0.0376799	0.322937	0.295465	14
	cg06935264	ALOX5	-0.0726426	0.034981	0.930 (0.868 - 0.996)	0.037836	0.324068	0.0223986	20
	cg10617943	MAD1L1	0.038844	0.0340854	1.040 (0.972 - 1.111)	0.0378631	0.324093	0.369169	20
	cg21862099	TAF4	0.0218927	0.0108569	1.022 (1.001 - 1.044)	0.0379054	0.324248	0.69999	20
	cg02729344	ZNF423	-0.0615425	0.0370826	0.940 (0.874 - 1.011)	0.0379312	0.324262	0.714681	13
	cg06719487	CENPS	0.134606	0.0648871	1.144 (1.007 - 1.299)	0.0380354	0.324397	0.585206	20
	cg03339910	RTEL1	0.149985	0.0723125	1.162 (1.008 - 1.339)	0.0380677	0.324397	0.00482037	20
	cg03339910	RTEL1-TNFRSF6B	0.149985	0.0723125	1.162 (1.008 - 1.339)	0.0380677	0.324397	0.00482037	20
	cg17889586	MYH14	-0.17254	0.0832173	0.842 (0.715 - 0.991)	0.0381384	0.324682	0.462156	19
	cg24593918	HLA-DQB1	0.00399206	0.0134489	1.004 (0.978 - 1.031)	0.0381705	0.324682	0.000555524	20
	cg02045259	RET	-0.0776534	0.0374638	0.925 (0.860 - 0.996)	0.0381948	0.324682	0.594755	20
	cg15139182	HDAC4	-0.303112	0.146238	0.739 (0.554 - 0.984)	0.0381979	0.324682	0.989072	5
	cg08123277	THRB	-0.221265	0.100219	0.802 (0.659 - 0.975)	0.0382593	0.324925	0.00367099	9
	cg16550651	KAT2A	-0.163363	0.0788493	0.849 (0.728 - 0.991)	0.0382808	0.324925	0.47425	20
	cg07435449	TRIM29	0.051548	0.0227969	1.053 (1.007 - 1.101)	0.0382991	0.324925	0.138444	20
	cg04137171	MORF4L1	0.158143	0.0763664	1.171 (1.009 - 1.360)	0.0383727	0.325345	0.995585	15
	cg05786009	MORF4L1	0.0496547	0.0364195	1.051 (0.979 - 1.129)	0.038461	0.325686	0.251076	20
	cg17667912	MAD1L1	-0.00948542	0.0172375	0.991 (0.958 - 1.025)	0.0384615	0.325686	0.91062	20
	cg12414339	NR1I2	0.0111135	0.0128464	1.011 (0.986 - 1.037)	0.0385329	0.326085	0.660075	20
	cg18044113	MAD1L1	-0.054031	0.020467	0.947 (0.910 - 0.986)	0.0386819	0.326693	0.74541	20
	cg05533539	MAPT	0.234743	0.113547	1.265 (1.012 - 1.580)	0.0386997	0.326693	0.00393277	20
	cg08463024	DDX39B	0.0155869	0.0261503	1.016 (0.965 - 1.069)	0.038734	0.326693	0.58983	20
	cg20705358	TTI2	0.114899	0.0555993	1.122 (1.006 - 1.251)	0.038776	0.326693	0.232276	20
	cg02266086	COL11A2	-0.227798	0.14379	0.796 (0.601 - 1.056)	0.0387766	0.326693	0.337737	20
	cg07127456	TK2	-0.0404035	0.0170425	0.960 (0.929 - 0.993)	0.0388543	0.326693	0.0244811	20
	cg15829535	HLA-DPB1	0.0657293	0.0315905	1.068 (1.004 - 1.136)	0.0388641	0.326693	0.156423	20
	cg14514237	ALOX5	0.138095	0.0668545	1.148 (1.007 - 1.309)	0.0388657	0.326693	0.229681	20
	cg26147845	EP400	-0.122346	0.0592321	0.885 (0.788 - 0.994)	0.038872	0.326693	0.24886	17
	cg01225565	KMT5B	0.117885	0.0570772	1.125 (1.006 - 1.258)	0.0388892	0.326693	0.019934	16
	cg14101485	NFIC	-0.0155566	0.0554422	0.985 (0.883 - 1.098)	0.0389019	0.326693	0.0661462	9
	cg24718197	ACTG1	-0.071699	0.0307003	0.931 (0.876 - 0.989)	0.0389182	0.326693	0.885691	20
	cg04132236	XPO1	0.097922	0.0474194	1.103 (1.005 - 1.210)	0.038921	0.326693	0.486288	20
	cg23159236	GNAS	-0.144185	0.0698419	0.866 (0.755 - 0.993)	0.0389751	0.326943	0.317705	15
	cg02347989	MUS81	0.152058	0.0737158	1.164 (1.008 - 1.345)	0.0391362	0.327365	0.144153	20
	cg23090583	PSMC5	0.10521	0.0510102	1.111 (1.005 - 1.228)	0.0391572	0.327365	0.60338	20
	cg10242541	ESRRB	0.094179	0.0456644	1.099 (1.005 - 1.202)	0.0391682	0.327365	0.244008	20
	cg05886813	KDM4A	0.0217854	0.0226274	1.022 (0.978 - 1.068)	0.039209	0.327365	0.138587	20
	cg25435714	DNAJB6	0.114308	0.0762098	1.121 (0.966 - 1.302)	0.0392232	0.327365	0.336557	11
	cg17296078	MMS19	-0.118855	0.057645	0.888 (0.793 - 0.994)	0.0392233	0.327365	0.38705	5
	cg13456470	PTCH1	0.0471782	0.0183017	1.048 (1.011 - 1.087)	0.0392855	0.327365	0.59035	20
	cg05141574	SMC3	0.174281	0.0845777	1.190 (1.009 - 1.405)	0.0393404	0.327365	0.390701	8
	cg21296676	EYA4	-0.12358	0.059975	0.884 (0.786 - 0.994)	0.0393487	0.327365	0.814691	20
	cg21156851	RUNX2	-0.0826625	0.0401217	0.921 (0.851 - 0.996)	0.0393706	0.327365	0.201193	14
	cg02676865	MMS19	-0.120391	0.0584342	0.887 (0.791 - 0.994)	0.0393721	0.327365	0.340102	5
	cg11187245	HLA-B	0.0811876	0.0458445	1.085 (0.991 - 1.187)	0.0393911	0.327365	0.251328	20
	cg11187245	HLA-C	0.0811876	0.0458445	1.085 (0.991 - 1.187)	0.0393911	0.327365	0.251328	20
	cg25649784	TRPS1	0.09568	0.0354716	1.100 (1.027 - 1.180)	0.0395015	0.32808	0.496162	20
	cg17724175	MCL1	-0.0247686	0.0193367	0.976 (0.939 - 1.013)	0.0395554	0.328324	0.100146	20
	cg00944433	PRMT6	0.0193416	0.0158356	1.020 (0.988 - 1.052)	0.0397308	0.329353	0.131005	20
	cg04675946	PPP2R2A	0.0531477	0.0177393	1.055 (1.019 - 1.092)	0.039744	0.329353	0.0273877	20
	cg11834730	NCOR2	-0.120812	0.0587518	0.886 (0.790 - 0.994)	0.0397529	0.329353	0.0721379	19
	cg16509531	EXOSC9	0.144429	0.0702461	1.155 (1.007 - 1.326)	0.0397783	0.32936	0.649416	20
	cg16127349	PBX1	0.0979154	0.0476306	1.103 (1.005 - 1.211)	0.0398092	0.329413	0.0318444	20
	cg24884543	NFATC1	-0.00599209	0.0101517	0.994 (0.974 - 1.014)	0.0399733	0.330229	0.0504184	20
	cg06895675	WAPL	0.0388571	0.0259625	1.040 (0.988 - 1.094)	0.0400349	0.330229	0.907033	20
	cg15072306	MAPT	0.244894	0.119278	1.277 (1.011 - 1.614)	0.0400598	0.330229	0.00901003	20
	cg07166546	PSMA6	0.0109968	0.0121437	1.011 (0.987 - 1.035)	0.0400975	0.330229	0.0654234	20
	cg09852697	TP73	0.0117524	0.0351624	1.012 (0.944 - 1.084)	0.0400977	0.330229	0.7538	6
	cg18085636	PTEN	0.13098	0.0638096	1.140 (1.006 - 1.292)	0.0401042	0.330229	0.91459	8
	cg27485289	TRPS1	0.0722712	0.0352112	1.075 (1.003 - 1.152)	0.0401205	0.330229	0.293669	16
	cg23288725	RPL7	-0.0196995	0.0305795	0.980 (0.923 - 1.041)	0.0401384	0.330229	0.0309616	20
	cg07090714	RREB1	0.0789261	0.0292757	1.082 (1.022 - 1.146)	0.0401463	0.330229	0.0322581	20
	cg19186356	ALDH2	-0.114726	0.0559048	0.892 (0.799 - 0.995)	0.0401537	0.330229	0.673867	19
	cg21705961	MAPT	0.0723315	0.0328593	1.075 (1.008 - 1.147)	0.0402498	0.330817	0.000673615	20
	cg19166759	IGF2R	0.148038	0.0520198	1.160 (1.047 - 1.284)	0.0403187	0.331079	0.0184326	20
	cg18088486	CUX1	0.0174388	0.0101839	1.018 (0.997 - 1.038)	0.0403705	0.331079	0.615953	20
	cg11298343	RAB4B-EGLN2	-0.0313058	0.0198814	0.969 (0.932 - 1.008)	0.0403747	0.331079	0.261138	20
	cg25239996	CD40	0.0848767	0.0596726	1.089 (0.968 - 1.224)	0.0403804	0.331079	0.600956	20
	cg24733475	ESR2	-0.10089	0.0513008	0.904 (0.818 - 1.000)	0.0404639	0.331556	0.0607159	20
	cg27182159	RPS18	0.139972	0.0551648	1.150 (1.032 - 1.282)	0.0404878	0.331556	0.369553	20
	cg00792687	TTI2	0.0844396	0.0412317	1.088 (1.004 - 1.180)	0.0405669	0.331993	0.201363	20
	cg19890739	GINS2	-0.126024	0.0615531	0.882 (0.781 - 0.995)	0.040619	0.331993	0.0634654	20
	cg23422044	MAD1L1	0.0274477	0.017191	1.028 (0.994 - 1.063)	0.0406497	0.331993	0.2779	20
	cg11986643	HLA-DQB1	0.0200206	0.0265924	1.020 (0.968 - 1.075)	0.0406527	0.331993	0.581284	20
	cg14918548	NPAS2	-0.13449	0.0657046	0.874 (0.769 - 0.994)	0.0406697	0.331993	0.975789	20
	cg25783361	HUS1	-0.125131	0.0651547	0.882 (0.777 - 1.003)	0.0407027	0.331993	0.0647812	12
	cg06355720	S100A9	0.0414235	0.0295552	1.042 (0.984 - 1.104)	0.0407525	0.331993	0.0811148	20
	cg21628794	PC	0.0905129	0.0442421	1.095 (1.004 - 1.194)	0.0407708	0.331993	0.378418	20
	cg14830371	PPP2R2A	-0.120983	0.0591407	0.886 (0.789 - 0.995)	0.0407877	0.331993	0.885504	20
	cg26873164	SNAI1	-0.128526	0.0628282	0.879 (0.778 - 0.995)	0.0407884	0.331993	0.377962	20
	cg25067162	BRCA1	-0.0749535	0.0301498	0.928 (0.875 - 0.984)	0.0408955	0.332663	0.121489	20
	cg16628334	IFNGR1	-0.0933608	0.0456694	0.911 (0.833 - 0.996)	0.0409265	0.332714	0.697383	20
	cg03610567	TRIM26	0.121719	0.0595525	1.129 (1.005 - 1.269)	0.0409644	0.332821	0.66789	3
	cg23715728	MICA	-0.0737892	0.0440594	0.929 (0.852 - 1.013)	0.0410996	0.333215	0.642896	20
	cg03463818	TMEM67	-0.0911612	0.0446317	0.913 (0.836 - 0.996)	0.0410997	0.333215	0.625564	20
	cg26685375	TRIM29	-0.0591341	0.0289547	0.943 (0.891 - 0.998)	0.0411221	0.333215	0.156812	20
	cg07825433	CTBP1	0.0269771	0.0119587	1.027 (1.004 - 1.052)	0.04113	0.333215	0.462281	20
	cg06538238	GABBR1	0.00552638	0.054698	1.006 (0.903 - 1.119)	0.041137	0.333215	0.100603	9
	cg25174111	MUS81	0.0114338	0.0121977	1.011 (0.988 - 1.036)	0.0412012	0.333534	0.0168619	20
	cg07658449	CUX2	0.0747333	0.0366118	1.078 (1.003 - 1.158)	0.0412273	0.333536	0.274281	20
	cg14428733	HLA-DPB1	0.0611228	0.0293409	1.063 (1.004 - 1.126)	0.0412512	0.333536	0.888922	20
	cg02220965	KAT8	0.0269185	0.0208586	1.027 (0.986 - 1.070)	0.0413227	0.333803	0.454931	20
	cg24741888	USP38	0.102212	0.0501001	1.108 (1.004 - 1.222)	0.041334	0.333803	0.282295	20
	cg05772917	MAPT	-0.167073	0.0819209	0.846 (0.721 - 0.994)	0.0414054	0.334179	0.00131944	20
	cg17187167	RPL7	0.0905246	0.0336207	1.095 (1.025 - 1.169)	0.0414601	0.33442	0.0606941	20
	cg20804756	DDX39B	0.0319814	0.0537705	1.032 (0.929 - 1.147)	0.0415356	0.334828	0.488052	20
	cg15593337	ALKBH3	0.321384	0.157741	1.379 (1.012 - 1.879)	0.0416084	0.335213	0.435178	4
	cg26276233	BRCA1	-0.158105	0.0776127	0.854 (0.733 - 0.994)	0.0416399	0.335266	0.441826	20
	cg11909912	MAPT	-0.222275	0.109142	0.801 (0.646 - 0.992)	0.0416924	0.335302	0.00389702	18
	cg12756312	TRIM29	-0.0669074	0.0328547	0.935 (0.877 - 0.997)	0.0417039	0.335302	0.240549	20
	cg00505606	TP73	0.146209	0.0718008	1.157 (1.005 - 1.332)	0.0417193	0.335302	0.655829	16
	cg04608933	KCNQ1	0.156574	0.0769447	1.169 (1.006 - 1.360)	0.0418618	0.336073	0.292794	16
	cg00182727	MMP9	0.051225	0.0354226	1.053 (0.982 - 1.128)	0.0418652	0.336073	0.0182716	20
	cg06483432	KIT	0.0281456	0.0532346	1.029 (0.927 - 1.142)	0.0419193	0.336262	0.170312	20
	cg07576664	PARD3	-0.0890898	0.0341923	0.915 (0.855 - 0.978)	0.0419887	0.336262	0.074679	20
	cg04976151	POLR2C	-0.113122	0.0447569	0.893 (0.818 - 0.975)	0.0419928	0.336262	0.389305	20
	cg09087727	TTI2	0.100183	0.0492678	1.105 (1.004 - 1.217)	0.0420075	0.336262	0.0994478	20
	cg15771683	TCEA2	0.171636	0.0844201	1.187 (1.006 - 1.401)	0.0420403	0.336262	0.0346316	19
	cg06813297	EP400	0.0255927	0.0117759	1.026 (1.003 - 1.050)	0.0420507	0.336262	0.049919	20
	cg03854796	PAX6	-0.101463	0.0499107	0.904 (0.819 - 0.996)	0.0420641	0.336262	0.451776	19
	cg07800907	NCOR2	-0.0144182	0.0311286	0.986 (0.927 - 1.048)	0.042178	0.336973	0.131624	15
	cg24968291	TRIM26	0.12254	0.0603531	1.130 (1.004 - 1.272)	0.0423175	0.337886	0.526049	3
	cg05641843	EIF4A1	0.235294	0.115916	1.265 (1.008 - 1.588)	0.0423702	0.338105	0.00249378	20
	cg14346243	SNCA	-0.0502713	0.0282625	0.951 (0.900 - 1.005)	0.0424127	0.338154	0.104246	20
	cg09974304	UBE2I	0.035778	0.0257698	1.036 (0.985 - 1.090)	0.0424267	0.338154	0.467494	20
	cg11745092	PSMA2	-0.0745624	0.0367653	0.928 (0.864 - 0.998)	0.0425534	0.338856	0.367244	20
	cg13607699	UBTF	0.0457008	0.0329113	1.047 (0.981 - 1.117)	0.0425839	0.338856	0.0409449	20
	cg13791719	CDK13	0.118835	0.0586272	1.126 (1.004 - 1.263)	0.0426668	0.338856	0.181194	20
	cg23048001	MAD1L1	0.111487	0.0550135	1.118 (1.004 - 1.245)	0.0427092	0.338856	0.638216	20
	cg24166814	PNPT1	-0.144748	0.0714307	0.865 (0.752 - 0.995)	0.0427223	0.338856	0.780801	20
	cg04219977	DDX39B	0.0193346	0.0324491	1.020 (0.957 - 1.086)	0.0428011	0.338856	0.578354	20
	cg12682382	UBE2W	-0.0292935	0.0131385	0.971 (0.946 - 0.996)	0.0428083	0.338856	0.0445052	20
	cg24791156	CCAR2	-0.182117	0.0899381	0.834 (0.699 - 0.994)	0.0428762	0.338856	0.0184927	18
	cg13731636	NFATC1	0.0258257	0.054087	1.026 (0.923 - 1.141)	0.0428914	0.338856	0.700449	10
	cg10181419	ACP1	-0.145636	0.0719434	0.864 (0.751 - 0.995)	0.0429377	0.338856	0.420922	20
	cg17974398	HLA-C	-0.0101843	0.0307242	0.990 (0.932 - 1.051)	0.0430086	0.338856	0.20784	20
	cg13638420	WT1	0.0039008	0.0351783	1.004 (0.937 - 1.076)	0.0430086	0.338856	0.300407	20
	cg04924334	DNASE1	-0.10801	0.042931	0.898 (0.825 - 0.976)	0.0430168	0.338856	0.326455	20
	cg04924334	SLX4	-0.10801	0.042931	0.898 (0.825 - 0.976)	0.0430168	0.338856	0.326455	20
	cg04287289	FANCA	0.0306833	0.0152882	1.031 (1.001 - 1.063)	0.0430274	0.338856	0.124614	20
	cg04287289	SPIRE2	0.0306833	0.0152882	1.031 (1.001 - 1.063)	0.0430274	0.338856	0.124614	20
	cg17804611	DDX1	-0.148097	0.0732013	0.862 (0.747 - 0.995)	0.0430574	0.338856	0.22383	10
	cg20147224	DDB2	0.0190534	0.0103262	1.019 (0.999 - 1.040)	0.0430873	0.338856	0.710055	20
	cg16532752	CENPE	0.0242867	0.0171232	1.025 (0.991 - 1.060)	0.043131	0.338856	0.60622	20
	cg05050652	HLA-G	-0.0201086	0.0803246	0.980 (0.837 - 1.147)	0.0431428	0.338856	0.319894	19
	cg02854937	MIR200B	0.0832466	0.0411663	1.087 (1.003 - 1.178)	0.0431553	0.338856	0.250792	20
	cg15321211	HNRNPF	-0.170076	0.0675627	0.844 (0.739 - 0.963)	0.0431706	0.338856	0.00838608	20
	cg17373759	EMSY	0.0896212	0.0443331	1.094 (1.003 - 1.193)	0.0432237	0.339074	0.00197748	20
	cg13993945	KDM5B	-0.0462342	0.0261266	0.955 (0.907 - 1.005)	0.0432677	0.339221	0.630469	20
	cg09770475	GP1BA	0.093427	0.0462317	1.098 (1.003 - 1.202)	0.0432959	0.339244	0.275191	20
	cg09234582	HLA-DPB1	0.0638858	0.0306907	1.066 (1.004 - 1.132)	0.0433629	0.339571	0.231675	20
	cg24969254	TKT	-0.0259112	0.0640381	0.974 (0.859 - 1.105)	0.0434033	0.339689	0.205249	20
	cg26739327	HLA-A	0.000467056	0.0193811	1.000 (0.963 - 1.039)	0.0434451	0.339818	0.604687	20
	cg26975681	FANCA	-0.15787	0.0782267	0.854 (0.733 - 0.995)	0.0435803	0.340485	0.00214469	20
	cg25491704	HLA-DPB1	0.0813759	0.064064	1.085 (0.957 - 1.230)	0.0436035	0.340485	0.474199	20
	cg18565762	CX3CR1	0.0209375	0.013447	1.021 (0.995 - 1.048)	0.0436064	0.340485	0.301598	20
	cg08969912	BCL6	0.184043	0.0912318	1.202 (1.005 - 1.437)	0.0436631	0.340708	0.777883	16
	cg06437740	SUCLA2	-0.0484469	0.0255277	0.953 (0.906 - 1.002)	0.0436857	0.340708	0.157588	20
	cg11453076	IFNGR1	0.14173	0.0702745	1.152 (1.004 - 1.322)	0.0437158	0.340745	0.889461	16
	cg06565184	MCPH1	0.159058	0.078889	1.172 (1.004 - 1.368)	0.0437762	0.341018	0.342361	20
	cg18601057	RYR1	0.0270415	0.0304765	1.027 (0.968 - 1.091)	0.0438068	0.341058	0.193099	20
	cg14273607	MGMT	0.200522	0.0995702	1.222 (1.005 - 1.485)	0.0440231	0.342452	0.440006	20
	cg14003231	ITPR3	-0.000619077	0.0138682	0.999 (0.973 - 1.027)	0.0440486	0.342452	0.338226	20
	cg04972348	MIR200B	-0.182307	0.0744003	0.833 (0.720 - 0.964)	0.0440623	0.342452	0.146034	20
	cg07090678	CDC7	0.105529	0.0524892	1.111 (1.003 - 1.232)	0.0443797	0.344719	0.496037	20
	cg05494269	TTI2	-0.150768	0.0750214	0.860 (0.742 - 0.996)	0.0444664	0.345193	0.523476	18
	cg08477641	TREX1	0.189837	0.0944785	1.209 (1.005 - 1.455)	0.0445041	0.345197	0.114487	16
	cg22567591	POR	0.183083	0.0911231	1.201 (1.004 - 1.436)	0.0445183	0.345197	0.00994178	15
	cg05945401	DDX39B	0.0739358	0.0410902	1.077 (0.993 - 1.167)	0.0448465	0.347541	0.380299	20
	cg19627145	TONSL	-0.107444	0.0623467	0.898 (0.795 - 1.015)	0.0449447	0.348101	0.00240454	20
	cg05623727	RBM6	0.0324197	0.0224984	1.033 (0.988 - 1.080)	0.0449813	0.348184	0.145534	20
	cg01777121	WNT5A	-0.00739489	0.0324705	0.993 (0.931 - 1.058)	0.0450738	0.348633	0.710675	20
	cg02712322	MYH11	-0.0573753	0.0307669	0.944 (0.889 - 1.003)	0.0451094	0.348633	0.0312807	20
	cg13778567	HLA-DQA1	0.00927151	0.0144933	1.009 (0.981 - 1.038)	0.0451172	0.348633	0.0731349	20
	cg25339112	RAD51C	0.102139	0.0411897	1.108 (1.022 - 1.201)	0.0451881	0.348654	0.0527666	20
	cg02472998	TPT1	0.108589	0.0542245	1.115 (1.002 - 1.240)	0.0452219	0.348654	0.0639549	20
	cg00237512	TCEA2	-0.00101981	0.0180174	0.999 (0.964 - 1.035)	0.0452241	0.348654	0.000335131	20
	cg03060468	TAF7	-0.0316152	0.0328209	0.969 (0.909 - 1.033)	0.0452391	0.348654	0.0164629	20
	cg09139047	HLA-DRB1	0.00388004	0.0116119	1.004 (0.981 - 1.027)	0.0452518	0.348654	0.491596	20
	cg12532791	SDHD	-0.142532	0.0712019	0.867 (0.754 - 0.997)	0.0453057	0.348654	0.222996	13
	cg08666668	WNT5A	-0.141137	0.0565971	0.868 (0.777 - 0.970)	0.0453111	0.348654	0.00701805	20
	cg09667775	CHD5	-0.107501	0.0537106	0.898 (0.808 - 0.998)	0.0453404	0.348654	0.886687	20
	cg02780029	RET	0.00466094	0.0140373	1.005 (0.977 - 1.033)	0.0453588	0.348654	0.168667	20
	cg00071265	PSMA7	0.0499687	0.0240253	1.051 (1.003 - 1.102)	0.0453796	0.348654	0.948203	20
	cg09271882	CHD5	0.108695	0.0543463	1.115 (1.002 - 1.240)	0.0454945	0.349337	0.319939	20
	cg08508761	FLT1	-0.13846	0.0692645	0.871 (0.760 - 0.997)	0.0456072	0.350003	0.635688	13
	cg11578064	ATXN2	0.129727	0.0649102	1.139 (1.003 - 1.293)	0.045656	0.350177	0.879222	20
	cg08685733	HDAC5	-0.104365	0.0522301	0.901 (0.813 - 0.998)	0.0456974	0.350295	0.0636982	20
	cg18091264	RPL4	0.145028	0.0725924	1.156 (1.003 - 1.333)	0.0457343	0.350378	0.0466545	12
	cg01555764	MYT1	0.165924	0.0830838	1.180 (1.003 - 1.389)	0.0458177	0.350816	0.304311	11
	cg08264122	MAD1L1	-0.0181626	0.0669262	0.982 (0.861 - 1.120)	0.0458745	0.351051	0.934438	20
	cg25212131	TAF7	-0.0215142	0.02227	0.979 (0.937 - 1.022)	0.0459355	0.351217	0.0108206	20
	cg27107970	FAAP100	0.163693	0.0820221	1.178 (1.003 - 1.383)	0.0459647	0.351217	0.896972	19
	cg10662479	DNTTIP1	0.0335177	0.0135983	1.034 (1.007 - 1.062)	0.0459746	0.351217	0.203478	20
	cg12490887	NR5A1	-0.110355	0.0553055	0.896 (0.804 - 0.998)	0.0460031	0.351234	0.563409	20
	cg11282657	NPLOC4	0.0292846	0.0664786	1.030 (0.904 - 1.173)	0.0460917	0.351711	0.527261	20
	cg01986630	FTO	-0.105124	0.0423397	0.900 (0.829 - 0.978)	0.0461572	0.352002	0.993822	6
	cg17334937	MBL2	-0.013357	0.0125121	0.987 (0.963 - 1.011)	0.0461895	0.352002	0.0338741	20
	cg11534593	TRIM29	0.0462017	0.0221326	1.047 (1.003 - 1.094)	0.046242	0.352002	0.506015	20
	cg23140706	NFE2	0.118469	0.0594376	1.126 (1.002 - 1.265)	0.0462429	0.352002	0.628228	13
	cg18159840	CASR	-0.0315574	0.0234913	0.969 (0.925 - 1.015)	0.0462644	0.352002	0.350884	20
	cg17831269	CHD5	-0.116336	0.0583792	0.890 (0.794 - 0.998)	0.0462871	0.352002	0.806786	20
	cg05497652	CUX1	-0.120733	0.0679322	0.886 (0.776 - 1.012)	0.0464603	0.352107	0.811441	19
	cg10983013	PSMB1	0.0156698	0.0107045	1.016 (0.995 - 1.037)	0.0464673	0.352107	0.600908	20
	cg15947697	POU5F1	-0.0180842	0.0135842	0.982 (0.956 - 1.009)	0.0464917	0.352107	0.686486	20
	cg02119577	ETS2	0.0189102	0.0115345	1.019 (0.996 - 1.042)	0.0465984	0.352107	0.0154151	20
	cg16419584	MKI67	0.00455528	0.0279184	1.005 (0.951 - 1.061)	0.0466191	0.352107	0.11677	20
	cg14896608	RPA1	0.011428	0.030228	1.011 (0.953 - 1.073)	0.0466334	0.352107	0.169816	17
	cg07391088	TTI2	-0.0782329	0.0393215	0.925 (0.856 - 0.999)	0.0466385	0.352107	0.24766	20
	cg21232625	COL11A2	-0.146352	0.0562093	0.864 (0.774 - 0.964)	0.0466434	0.352107	0.457637	20
	cg21232625	RXRB	-0.146352	0.0562093	0.864 (0.774 - 0.964)	0.0466434	0.352107	0.457637	20
	cg06569300	SF3B2	-0.0594752	0.029898	0.942 (0.889 - 0.999)	0.0466714	0.352107	0.634769	20
	cg26392102	HLA-C	0.0871382	0.0221921	1.091 (1.045 - 1.140)	0.0466882	0.352107	0.00919245	20
	cg25202280	FAAP100	0.163645	0.0822711	1.178 (1.002 - 1.384)	0.0466905	0.352107	0.905284	20
	cg03605463	CDK10	0.00219732	0.0204966	1.002 (0.963 - 1.043)	0.0467222	0.352107	0.00143647	20
	cg15521572	MBP	-0.0419625	0.0460027	0.959 (0.876 - 1.049)	0.0467478	0.352107	0.395528	18
	cg00979369	ACTN1	-0.0189409	0.0166028	0.981 (0.950 - 1.014)	0.0467871	0.352107	0.0573974	20
	cg16012690	CREB3L1	0.215199	0.108238	1.240 (1.003 - 1.533)	0.0467884	0.352107	0.307535	3
	cg00945038	SMARCD2	0.0727286	0.0347688	1.075 (1.005 - 1.151)	0.0468227	0.352107	0.28843	20
	cg06872313	GRIN2B	-0.208222	0.104762	0.812 (0.661 - 0.997)	0.046859	0.352107	0.272841	17
	cg05638493	TAF7	-0.0263568	0.0273121	0.974 (0.923 - 1.028)	0.0468676	0.352107	0.00783759	20
	cg27321311	RYR1	0.1593	0.0801547	1.173 (1.002 - 1.372)	0.0468777	0.352107	0.0988853	20
	cg16835531	NPLOC4	-0.0977626	0.0492045	0.907 (0.823 - 0.999)	0.0469375	0.352145	0.55357	3
	cg14659771	PSMD1	0.161531	0.0813083	1.175 (1.002 - 1.378)	0.0469612	0.352145	0.910357	8
	cg18993778	HIPK2	0.0133449	0.0102212	1.013 (0.993 - 1.034)	0.0469836	0.352145	0.785363	20
	cg15729439	GTF2H1	0.0209722	0.0147082	1.021 (0.992 - 1.051)	0.0470663	0.352145	0.0502634	20
	cg15729439	LDHA	0.0209722	0.0147082	1.021 (0.992 - 1.051)	0.0470663	0.352145	0.0502634	20
	cg09397798	NAGLU	0.0739395	0.0372526	1.077 (1.001 - 1.158)	0.0471653	0.352689	0.428471	19
	cg03036210	SPIRE2	0.0341612	0.055546	1.035 (0.928 - 1.154)	0.0472372	0.35303	0.0182571	20
	cg16808455	TUBB6	0.0907654	0.0457611	1.095 (1.001 - 1.198)	0.0473158	0.353421	0.0890676	20
	cg20773915	CHD5	-0.118335	0.0596704	0.888 (0.790 - 0.999)	0.047351	0.353488	0.80853	20
	cg01157951	LTA	0.0120812	0.02549	1.012 (0.963 - 1.064)	0.0474176	0.353744	0.440358	20
	cg23549342	SETMAR	0.00613833	0.0204674	1.006 (0.967 - 1.047)	0.047438	0.353744	0.999121	20
	cg05285228	POT1	0.0334074	0.0131845	1.034 (1.008 - 1.061)	0.0475044	0.353926	NA	NA
	cg27163936	CDYL	-0.148664	0.0750191	0.862 (0.744 - 0.998)	0.0475151	0.353926	0.168074	17
	cg13853894	PARD3	0.14433	0.0729076	1.155 (1.001 - 1.333)	0.0477455	0.355226	0.207767	9
	cg07651316	SLX4	0.057481	0.0625175	1.059 (0.937 - 1.197)	0.0477861	0.355226	0.318279	20
	cg17526301	MYT1	0.115913	0.0506586	1.123 (1.017 - 1.240)	0.0478012	0.355226	0.0292042	13
	cg11464064	ABL1	-0.0954178	0.0482137	0.909 (0.827 - 0.999)	0.0478092	0.355226	0.695987	20
	cg21461564	TTPA	0.0524097	0.0264378	1.054 (1.001 - 1.110)	0.0478219	0.355226	0.683108	20
	cg20674635	MMP9	0.0390446	0.0216182	1.040 (0.997 - 1.085)	0.0478628	0.355333	0.0637021	20
	cg01931958	RAD52	-0.081031	0.0531769	0.922 (0.831 - 1.023)	0.0480393	0.356446	0.374192	20
	cg13914636	TP73	-0.0773421	0.0391304	0.926 (0.857 - 0.999)	0.0480958	0.356668	0.580383	20
	cg14558566	HDAC3	0.0329461	0.018304	1.033 (0.997 - 1.071)	0.0482585	0.357547	0.657161	20
	cg00041270	RBPJ	-0.0954331	0.0483204	0.909 (0.827 - 0.999)	0.0482675	0.357547	0.7848	20
	cg13389502	HIC1	0.158206	0.0801385	1.171 (1.001 - 1.371)	0.0483642	0.358066	0.431776	15
	cg16322565	NR1I2	-0.0889193	0.0498391	0.915 (0.830 - 1.009)	0.0484019	0.358066	0.41194	20
	cg03919650	MEFV	0.105273	0.0533385	1.111 (1.001 - 1.233)	0.0484176	0.358066	0.547132	14
	cg06568783	ITGB3	0.145528	0.0737667	1.157 (1.001 - 1.337)	0.0485166	0.358601	0.833754	20
	cg20437276	COL11A2	0.0650247	0.038679	1.067 (0.989 - 1.151)	0.0485437	0.358604	0.0475314	20
	cg02186769	GTF2H4	-0.116112	0.0596177	0.890 (0.792 - 1.001)	0.0486054	0.358862	0.225662	20
	cg12893780	HLA-DPB1	0.0690631	0.0332194	1.072 (1.004 - 1.144)	0.0486535	0.35902	0.237807	20
	cg21241477	SURF1	0.00640737	0.0156688	1.006 (0.976 - 1.038)	0.0487831	0.359779	0.0298539	20
	cg24720151	PDS5A	0.024818	0.0239064	1.025 (0.978 - 1.074)	0.0490096	0.361251	0.398214	20
	cg25731211	SLC25A10	0.132673	0.0573642	1.142 (1.020 - 1.278)	0.0491198	0.361611	0.915565	20
	cg17722675	EYA4	0.170018	0.075007	1.185 (1.023 - 1.373)	0.0491294	0.361611	0.228212	20
	cg10632894	HLA-DRB1	-0.00265711	0.0133068	0.997 (0.972 - 1.024)	0.0492486	0.361611	0.160688	20
	cg17419597	BGLAP	-0.0563478	0.0363942	0.945 (0.880 - 1.015)	0.0492774	0.361611	0.00314964	20
	cg14202850	MAPT	-0.115725	0.0588586	0.891 (0.794 - 1.000)	0.04928	0.361611	0.0031837	20
	cg16501028	WT1	0.00415243	0.0283252	1.004 (0.950 - 1.061)	0.0493399	0.361611	0.0471049	20
	cg07310916	NCL	0.136711	0.0695523	1.146 (1.000 - 1.314)	0.0493459	0.361611	0.27484	20
	cg07173934	CHD5	-0.133576	0.0679763	0.875 (0.766 - 1.000)	0.0494103	0.361611	0.903087	16
	cg19030554	EME2	0.029398	0.0147583	1.030 (1.000 - 1.060)	0.0494352	0.361611	0.4219	20
	cg19030554	MRPS34	0.029398	0.0147583	1.030 (1.000 - 1.060)	0.0494352	0.361611	0.4219	20
	cg10234998	GABBR1	0.0116252	0.0484632	1.012 (0.920 - 1.113)	0.0494948	0.361611	0.186641	12
	cg12712481	HSPB1	-0.0109083	0.0123164	0.989 (0.966 - 1.013)	0.0495162	0.361611	0.307698	20
	cg12712481	YWHAG	-0.0109083	0.0123164	0.989 (0.966 - 1.013)	0.0495162	0.361611	0.307698	20
	cg19571004	CYP2E1	0.120184	0.0611974	1.128 (1.000 - 1.271)	0.0495442	0.361619	0.71395	20
	cg18829411	HMGN1	0.0199976	0.0252036	1.020 (0.971 - 1.072)	0.0496656	0.362308	0.0759048	20
	cg25744355	MAD1L1	0.0285121	0.0133324	1.029 (1.002 - 1.056)	0.049751	0.362455	0.927358	20
	cg02853418	NR5A1	0.128002	0.0652492	1.137 (1.000 - 1.292)	0.0497934	0.362455	0.861238	20
	cg23676314	RPA1	0.0193528	0.0100219	1.020 (1.000 - 1.040)	0.0498192	0.362455	0.127503	20
	cg09387587	TUBB3	0.148928	0.075929	1.161 (1.000 - 1.347)	0.0498308	0.362455	0.674806	20
	cg25637655	HLA-A	-0.0590874	0.0182219	0.943 (0.910 - 0.977)	0.0498338	0.362455	0.212122	20
	cg15644626	GATA4	-0.0974903	0.0431619	0.907 (0.834 - 0.987)	0.0498477	0.362455	0.102852	20
	cg25045942	HLA-DPB1	0.0656969	0.0315744	1.068 (1.004 - 1.136)	0.0499248	0.36282	0.143778	20
	The UK Biobank study
	cg04198914	HNF1B	-0.00502699	0.000689056	0.995 (0.994 - 0.996)	2.43e-11	3.27e-07	0.188811	20
	cg13230606	HNF1B	-0.0112318	0.00186872	0.989 (0.985 - 0.992)	1.85e-09	1.2e-05	0.0146712	16
	cg25635251	TH	-0.0030434	0.000488472	0.997 (0.996 - 0.998)	2.67e-09	1.2e-05	0.0106365	20
	cg19378036	HNF1B	-0.00701058	0.00101897	0.993 (0.991 - 0.995)	1.13e-08	3.81e-05	0.0233558	18
	cg12788467	HNF1B	-0.0100821	0.00160828	0.990 (0.987 - 0.993)	2.49e-08	6.5e-05	0.0107467	16
	cg25575145	TH	0.00598476	0.00107883	1.006 (1.004 - 1.008)	2.9e-08	6.5e-05	0.00274356	20
	cg14487292	HNF1B	-0.0106766	0.00175816	0.989 (0.986 - 0.993)	3.46e-08	6.64e-05	0.0115571	16
	cg03779937	ITGA6	0.00462625	0.000834932	1.005 (1.003 - 1.006)	3.34e-07	0.000561313	0.642327	20
	cg10658853	TH	-0.00119844	0.00123365	0.999 (0.996 - 1.001)	1.34e-06	0.00188573	0.0493534	19
	cg04548926	TH	0.0115481	0.0023935	1.012 (1.007 - 1.016)	1.4e-06	0.00188573	3.47e-06	20
	cg08005462	TH	0.00203784	0.000402953	1.002 (1.001 - 1.003)	2.31e-06	0.00268226	4.7e-08	20
	cg03366382	INS	-0.00135415	0.000663524	0.999 (0.997 - 1.000)	2.44e-06	0.00268226	4.02e-06	20
	cg19586845	TH	0.00192407	0.000379891	1.002 (1.001 - 1.003)	2.59e-06	0.00268226	3.37e-08	20
	cg04222986	TH	-0.00605579	0.00131074	0.994 (0.991 - 0.997)	3.84e-06	0.00368559	0.000693512	20
	cg22068589	INS	-0.00113993	0.00038318	0.999 (0.998 - 1.000)	4.31e-06	0.00386667	0.00057707	20
	cg08241307	TH	0.00196898	0.000388968	1.002 (1.001 - 1.003)	4.61e-06	0.0038805	2.52e-08	20
	cg10337079	IGF2	0.00265193	0.00100223	1.003 (1.001 - 1.005)	6.44e-06	0.00509552	0.0709357	20
	cg21574853	INS	-0.0014647	0.000749728	0.999 (0.997 - 1.000)	1.13e-05	0.00820886	9.85e-06	20
	cg07419975	TH	-0.007784	0.00177558	0.992 (0.989 - 0.996)	1.17e-05	0.00820886	0.000216142	20
	cg10890346	TH	-0.00947465	0.00216616	0.991 (0.986 - 0.995)	1.22e-05	0.00820886	0.0130027	20
	cg08162473	IGF2	0.00292647	0.00116121	1.003 (1.001 - 1.005)	2.09e-05	0.0133757	0.0228766	20
	cg11811828	POU5F1	0.00171183	0.000878717	1.002 (1.000 - 1.003)	2.68e-05	0.0164185	0.634687	20
	cg07480090	HLA-G	0.00331196	0.000893586	1.003 (1.002 - 1.005)	4.33e-05	0.0253232	0.00823052	20
	cg05172940	RTEL1	-0.00295794	0.000985702	0.997 (0.995 - 0.999)	5.24e-05	0.0260918	0.0438405	20
	cg05172940	RTEL1-TNFRSF6B	-0.00295794	0.000985702	0.997 (0.995 - 0.999)	5.24e-05	0.0260918	0.0438405	20
	cg07602317	TH	-0.0108384	0.00269014	0.989 (0.984 - 0.994)	5.6e-05	0.0269241	0.00426064	20
	cg00357273	POU5F1	-0.00159531	0.000667815	0.998 (0.997 - 1.000)	6.32e-05	0.0293024	0.437665	20
	cg08570686	TH	0.000734674	0.00136925	1.001 (0.998 - 1.003)	6.73e-05	0.0301733	0.0057565	20
	cg24338752	INS	-0.00143268	0.000732994	0.999 (0.997 - 1.000)	8.24e-05	0.0357645	4.4e-06	20
	cg16844661	TH	-0.00489546	0.00102889	0.995 (0.993 - 0.997)	8.73e-05	0.0367087	5.33e-05	20
	cg22343275	TH	0.0112894	0.00289828	1.011 (1.006 - 1.017)	9.81e-05	0.0400019	0.00416386	20
	cg25011257	TH	-0.00579091	0.00124909	0.994 (0.992 - 0.997)	0.00013264	0.0524863	0.00302151	20
	cg21250756	HNF1B	-0.00624209	0.00164591	0.994 (0.991 - 0.997)	0.000149143	0.0567715	0.00593584	9
	cg08573687	TH	-0.0121445	0.00320612	0.988 (0.982 - 0.994)	0.000151908	0.0567715	0.0182071	20
	cg22291762	POU5F1	0.00170926	0.000877323	1.002 (1.000 - 1.003)	0.000169445	0.0616137	0.685374	20
	cg01543179	NKX3-1	0.00636329	0.00175354	1.006 (1.003 - 1.010)	0.000254893	0.0902454	0.173032	16
	cg27547543	POU5F1	0.00185135	0.00095165	1.002 (1.000 - 1.004)	0.000289679	0.0956705	0.633267	20
	cg03078486	POU5F1	0.00167586	0.000859871	1.002 (1.000 - 1.003)	0.000290647	0.0956705	0.613984	20
	cg26668675	POU5F1	0.00165454	0.000848772	1.002 (1.000 - 1.003)	0.000291548	0.0956705	0.595046	20
	cg21238284	PCAT1	-0.000157577	0.000364582	1.000 (0.999 - 1.001)	0.000306429	0.0981595	0.00572905	20
	cg03906120	GABBR1	0.00491059	0.00137059	1.005 (1.002 - 1.008)	0.000339904	0.10635	0.0221197	20
	cg03327403	KRT8	0.00312103	0.00117577	1.003 (1.001 - 1.005)	0.00037474	0.113528	0.289339	20
	cg09179646	POU5F1	0.0016692	0.000856414	1.002 (1.000 - 1.003)	0.00037972	0.113528	0.692156	20
	cg14518907	EHMT2	0.00190216	0.0010274	1.002 (1.000 - 1.004)	0.000440548	0.128851	0.0471466	20
	cg20408505	HLA-A	-0.000305009	0.000893553	1.000 (0.998 - 1.001)	0.000462669	0.129985	0.00187443	20
	cg03180486	TH	-0.00667902	0.00191399	0.993 (0.990 - 0.997)	0.000483794	0.129985	0.000591132	20
	cg03024791	TH	0.00347363	0.00162742	1.003 (1.000 - 1.007)	0.000487939	0.129985	0.552079	20
	cg11000292	ABCG2	0.00595909	0.00170981	1.006 (1.003 - 1.009)	0.000491723	0.129985	0.697149	20
	cg14412792	MIAT	0.00324039	0.000829105	1.003 (1.002 - 1.005)	0.000503618	0.129985	0.160895	20
	cg27211408	MAD1L1	-0.00148383	0.000740202	0.999 (0.997 - 1.000)	0.000504401	0.129985	0.620515	20
	cg02305113	MAD1L1	-0.00213409	0.000666394	0.998 (0.997 - 0.999)	0.000512056	0.129985	0.661431	20
	cg20372956	SOD2	-0.00216729	0.000658839	0.998 (0.997 - 0.999)	0.000536681	0.130238	0.253563	20
	cg24427850	POU5F1	0.00172298	0.000884598	1.002 (1.000 - 1.003)	0.000537711	0.130238	0.599764	20
	cg15947697	POU5F1	-0.00196201	0.000505058	0.998 (0.997 - 0.999)	0.000542096	0.130238	0.000311932	20
	cg09357589	POU5F1	0.00170765	0.000876579	1.002 (1.000 - 1.003)	0.000594105	0.130872	0.610305	20
	cg00613255	INS	-0.00294909	0.00122394	0.997 (0.995 - 0.999)	0.000608567	0.130872	0.000971779	20
	cg22701603	POU5F1	0.00166733	0.000855424	1.002 (1.000 - 1.003)	0.000626499	0.130872	0.594239	20
	cg22731440	HLA-C	0.000684558	0.000357876	1.001 (1.000 - 1.001)	0.000641092	0.130872	0.797234	20
	cg22731440	HLA-B	0.000684558	0.000357876	1.001 (1.000 - 1.001)	0.000641092	0.130872	0.797234	20
	cg14271862	TH	0.00699774	0.00205124	1.007 (1.003 - 1.011)	0.000646139	0.130872	0.00124067	20
	cg26818629	POU5F1	0.00171541	0.000880659	1.002 (1.000 - 1.003)	0.000652869	0.130872	0.653261	20
	cg16476700	MAD1L1	0.00313241	0.000993744	1.003 (1.001 - 1.005)	0.000654218	0.130872	0.82355	20
	cg11805138	POU5F1	0.00178425	0.000916531	1.002 (1.000 - 1.004)	0.000668807	0.130872	0.653435	20
	cg05141787	TH	-0.00182084	0.00114	0.998 (0.996 - 1.000)	0.000668908	0.130872	0.129485	20
	cg23951474	TH	-0.00887432	0.00207587	0.991 (0.987 - 0.995)	0.000679058	0.130872	3.43e-05	20
	cg23376846	HLA-G	0.0036914	0.00100553	1.004 (1.002 - 1.006)	0.000680917	0.130872	0.441623	20
	cg09904051	POU5F1	-0.00328607	0.00101346	0.997 (0.995 - 0.999)	0.000707654	0.131091	0.366899	20
	cg23110482	HLA-G	0.00681435	0.00201409	1.007 (1.003 - 1.011)	0.000716089	0.131091	0.112802	20
	cg08800893	MYH9	0.00412381	0.00121907	1.004 (1.002 - 1.007)	0.000717646	0.131091	0.368998	20
	cg11024450	MAD1L1	-0.00364718	0.00122768	0.996 (0.994 - 0.999)	0.000741771	0.131091	0.875207	20
	cg14581129	KRT18	-0.000698751	0.00045688	0.999 (0.998 - 1.000)	0.000760002	0.131091	0.000425502	20
	cg14581129	KRT8	-0.000698751	0.00045688	0.999 (0.998 - 1.000)	0.000760002	0.131091	0.000425502	20
	cg14036627	POU5F1	0.00169812	0.00087163	1.002 (1.000 - 1.003)	0.000785143	0.133713	0.593712	20
	cg13638867	TH	-0.00708876	0.00212642	0.993 (0.989 - 0.997)	0.000857144	0.14415	0.198698	20
	cg00232453	EHMT2	-0.00232161	0.000830942	0.998 (0.996 - 0.999)	0.000926319	0.15386	0.51188	20
	cg03521696	HLA-G	0.00248068	0.000661063	1.002 (1.001 - 1.004)	0.000991183	0.162627	0.0472494	20
	cg02760218	EHMT2	-0.00136916	0.000536376	0.999 (0.998 - 1.000)	0.0010416	0.168664	0.561112	20
	cg17931227	POU5F1	0.00169619	0.000870568	1.002 (1.000 - 1.003)	0.00105969	0.168664	0.712162	20
	cg22425474	HLA-G	0.00320819	0.000865533	1.003 (1.002 - 1.005)	0.00106559	0.168664	0.0052322	20
	cg10838469	TH	0.00745397	0.00228217	1.007 (1.003 - 1.012)	0.00109012	0.17054	0.0129051	20
	cg11808100	HLA-A	0.00164417	0.00055892	1.002 (1.001 - 1.003)	0.00113431	0.175414	0.316681	20
	cg19878200	TH	0.000731545	0.000531461	1.001 (1.000 - 1.002)	0.00118415	0.181041	2.26e-06	20
	cg19629631	MAD1L1	-0.00182536	0.000599577	0.998 (0.997 - 0.999)	0.00121699	0.182359	0.519786	20
	cg07146321	TH	0.000251476	0.000331094	1.000 (1.000 - 1.001)	0.00121989	0.182359	2.14e-10	20
	cg06912355	TUBB3	-0.00461071	0.00153495	0.995 (0.992 - 0.998)	0.00123864	0.183128	0.997771	20
	cg27071793	HLA-C	-0.00153377	0.000715016	0.998 (0.997 - 1.000)	0.00128014	0.187206	0.00833879	20
	cg23634079	MSH5-SAPCD1	0.000683797	0.000348342	1.001 (1.000 - 1.001)	0.00134813	0.188934	0.995488	20
	cg23634079	MSH5	0.000683797	0.000348342	1.001 (1.000 - 1.001)	0.00134813	0.188934	0.995488	20
	cg05265414	COL4A1	0.00591288	0.00185875	1.006 (1.002 - 1.010)	0.00146713	0.203493	0.681012	20
	cg09139047	HLA-DRB1	-0.000366335	0.000359643	1.000 (0.999 - 1.000)	0.00149	0.204556	0.0496834	20
	cg12475170	INO80C	-0.00302033	0.000955234	0.997 (0.995 - 0.999)	0.00156754	0.212487	0.301114	20
	cg27266060	POLR3D	0.000844849	0.000358759	1.001 (1.000 - 1.002)	0.00159129	0.212487	0.171187	20
	cg05030953	HLA-C	-4.31e-05	0.000566124	1.000 (0.999 - 1.001)	0.00159515	0.212487	0.0710051	20
	cg04484994	INS	0.000848968	0.000931806	1.001 (0.999 - 1.003)	0.00162828	0.214773	0.250689	20
	cg07568296	MAD1L1	-0.00289624	0.000915573	0.997 (0.995 - 0.999)	0.00165139	0.215706	0.532213	20
	cg19301366	HLA-DQB1	-0.000565283	0.000589215	0.999 (0.998 - 1.001)	0.00170698	0.220824	0.999997	20
	cg23669081	HOXB7	-0.00499722	0.00176795	0.995 (0.992 - 0.998)	0.00177337	0.227228	0.149682	20
	cg14149680	TH	0.00104482	0.000669707	1.001 (1.000 - 1.002)	0.00179641	0.228008	2.55e-05	20
	cg23129573	ELN	0.00496712	0.00173309	1.005 (1.002 - 1.008)	0.00184976	0.232586	0.185741	20
	cg06400745	TRIM26	-0.00593936	0.00191245	0.994 (0.990 - 0.998)	0.00189873	0.234827	0.542138	19
	cg07027305	MAD1L1	-0.00195249	0.000860095	0.998 (0.996 - 1.000)	0.00190249	0.234827	0.114871	20
	cg08373989	HSPA1L	-0.000624155	0.000518103	0.999 (0.998 - 1.000)	0.00194691	0.238125	0.0156289	20
	cg10821226	HLA-G	0.0021256	0.000726219	1.002 (1.001 - 1.004)	0.0019835	0.239315	0.46133	20
	cg02562761	TFAP4	0.0018305	0.000611041	1.002 (1.001 - 1.003)	0.00200041	0.239315	0.664115	20
	cg11691093	MYH9	-0.00479055	0.00155097	0.995 (0.992 - 0.998)	0.00201	0.239315	0.325078	20
	cg20427312	ORC2	-0.00670977	0.00217773	0.993 (0.989 - 0.998)	0.00206243	0.243403	0.435761	20
	cg04985482	MICA	5.74e-05	0.000347586	1.000 (0.999 - 1.001)	0.00213087	0.249293	0.268846	20
	cg17314888	ELN	0.00587301	0.00209354	1.006 (1.002 - 1.010)	0.00217157	0.251865	0.304132	20
	cg12188860	TOP1MT	0.00134705	0.000476009	1.001 (1.000 - 1.002)	0.00220676	0.253759	0.484619	20
	cg08715226	RTEL1-TNFRSF6B	-0.006344	0.00205341	0.994 (0.990 - 0.998)	0.00229724	0.258758	0.193245	19
	cg20379007	KRT8	-0.000578911	0.00107621	0.999 (0.997 - 1.002)	0.00230771	0.258758	0.95775	20
	cg04933135	AGER	-0.00382767	0.00178118	0.996 (0.993 - 1.000)	0.00232631	0.258758	0.940551	20
	cg00287636	ZNF423	-0.00383177	0.0012584	0.996 (0.994 - 0.999)	0.00232716	0.258758	0.543443	18
	cg05051117	NUCKS1	-0.00728243	0.00206822	0.993 (0.989 - 0.997)	0.00237206	0.25883	0.277931	20
	cg13872627	HLA-C	-0.00121643	0.000712147	0.999 (0.997 - 1.000)	0.00238512	0.25883	0.234466	20
	cg26489994	ABCG2	0.0088693	0.0029263	1.009 (1.003 - 1.015)	0.00243835	0.25883	0.657174	20
	cg01517384	HLA-B	0.000516322	0.000638436	1.001 (0.999 - 1.002)	0.00247586	0.25883	0.327928	20
	cg01517384	HLA-C	0.000516322	0.000638436	1.001 (0.999 - 1.002)	0.00247586	0.25883	0.327928	20
	cg18410316	HLA-C	-0.00593836	0.00196273	0.994 (0.990 - 0.998)	0.00248172	0.25883	0.438012	20
	cg27513965	TFAP4	0.00162096	0.000535863	1.002 (1.001 - 1.003)	0.00255188	0.2641	0.492361	20
	cg25107000	HLA-C	-0.000742483	0.000665403	0.999 (0.998 - 1.001)	0.00259677	0.266694	0.0147128	20
	cg12397188	POU5F1	0.00331081	0.00102153	1.003 (1.001 - 1.005)	0.00263711	0.268785	0.544976	20
	cg16429070	PDGFRB	-0.00247989	0.000936628	0.998 (0.996 - 0.999)	0.00268839	0.271952	0.455952	20
	cg24207176	ABCG2	0.00239744	0.000672926	1.002 (1.001 - 1.004)	0.0027239	0.273487	0.861048	20
	cg27288595	ZBTB38	-0.00597576	0.00199708	0.994 (0.990 - 0.998)	0.00276934	0.274662	0.74428	20
	cg22994781	POU5F1	-0.000690724	0.000660421	0.999 (0.998 - 1.001)	0.00277642	0.274662	0.00864828	20
	cg05232694	CEBPB	-0.00483947	0.00168263	0.995 (0.992 - 0.998)	0.00284881	0.279766	0.276187	16
	cg02136452	ZNF423	-0.00573914	0.00192966	0.994 (0.991 - 0.998)	0.0029291	0.282559	0.924778	13
	cg21593692	MAD1L1	0.00406673	0.00139207	1.004 (1.001 - 1.007)	0.00293803	0.282559	0.240688	20
	cg05782471	TP73	-0.00557948	0.0018763	0.994 (0.991 - 0.998)	0.00294269	0.282559	0.623394	20
	cg20349598	MAD1L1	-0.00101474	0.00101869	0.999 (0.997 - 1.001)	0.00297636	0.282559	0.181028	20
	cg13512951	NEK6	-0.00149913	0.000455847	0.999 (0.998 - 0.999)	0.00306358	0.282559	0.24007	20
	cg06817802	TERT	-0.00783014	0.00264575	0.992 (0.987 - 0.997)	0.00308124	0.282559	0.181847	18
	cg19367859	LTA	-0.000173047	0.000322806	1.000 (0.999 - 1.000)	0.00308728	0.282559	0.0451596	20
	cg19367859	NFKBIL1	-0.000173047	0.000322806	1.000 (0.999 - 1.000)	0.00308728	0.282559	0.0451596	20
	cg06646112	TP73	0.00579833	0.0019618	1.006 (1.002 - 1.010)	0.00312046	0.283666	0.0462411	20
	cg18511546	HLA-C	-0.000824284	0.000533392	0.999 (0.998 - 1.000)	0.0031665	0.28592	0.186897	20
	cg01534799	FLYWCH1	0.00113673	0.000676739	1.001 (1.000 - 1.002)	0.00323204	0.286411	0.587817	20
	cg10547205	EHMT2	0.000963377	0.000762709	1.001 (0.999 - 1.002)	0.00323469	0.286411	0.720214	20
	cg20073472	POU5F1	-0.000672437	0.000382994	0.999 (0.999 - 1.000)	0.00325057	0.286411	0.00206982	20
	cg14536881	PAX5	0.00324517	0.00110291	1.003 (1.001 - 1.005)	0.00325709	0.286411	0.840591	16
	cg16121765	FGFR2	0.000886131	0.000555525	1.001 (1.000 - 1.002)	0.00330671	0.287535	0.0148324	20
	cg00021532	TFAP4	0.001523	0.000490243	1.002 (1.001 - 1.002)	0.00331611	0.287535	0.608955	20
	cg01886004	MAD1L1	-0.00174603	0.000632646	0.998 (0.997 - 0.999)	0.00333399	0.287535	0.00151237	20
	cg10409680	HLA-C	0.000506999	0.000502531	1.001 (1.000 - 1.001)	0.00339969	0.291334	0.367524	20
	cg07355189	ALOX5	-0.00152085	0.000660122	0.998 (0.997 - 1.000)	0.00344058	0.292972	0.142995	20
	cg16990009	GTF2H4	-0.00341723	0.00142294	0.997 (0.994 - 0.999)	0.00349471	0.29571	0.286436	3
	cg21191514	TH	0.00200533	0.000717393	1.002 (1.001 - 1.003)	0.00357171	0.299281	0.00010196	20
	cg03480383	SPIRE2	-0.00296902	0.00142689	0.997 (0.994 - 1.000)	0.00359008	0.299281	0.773475	20
	cg07921314	NRF1	-0.00534511	0.00173568	0.995 (0.991 - 0.998)	0.00364139	0.299281	0.16158	20
	cg10181330	HLA-G	0.00192518	0.000509333	1.002 (1.001 - 1.003)	0.00364798	0.299281	0.0695242	20
	cg04405704	MICA	-4.91e-05	0.00057571	1.000 (0.999 - 1.001)	0.00370161	0.299281	0.0380124	20
	cg04204669	TH	-0.00601335	0.00194632	0.994 (0.990 - 0.998)	0.00373214	0.299281	0.0132186	20
	cg01799458	HOXB13	-0.00371974	0.00128378	0.996 (0.994 - 0.999)	0.00376172	0.299281	0.0957692	20
	cg14425468	TOP1MT	0.00207514	0.000761002	1.002 (1.001 - 1.004)	0.00376842	0.299281	0.474357	20
	cg15018282	TRIM26	-0.00863696	0.00298298	0.991 (0.986 - 0.997)	0.00378665	0.299281	0.812382	11
	cg21110456	MAD1L1	-0.00403455	0.0013054	0.996 (0.993 - 0.999)	0.00384196	0.299281	0.477172	20
	cg07652447	TOP1MT	0.00147793	0.000527941	1.001 (1.000 - 1.003)	0.00384709	0.299281	0.60451	20
	cg19400926	TRIM27	-0.00163543	0.0013681	0.998 (0.996 - 1.001)	0.00386495	0.299281	0.06637	20
	cg02338146	ADD1	0.00631504	0.00219167	1.006 (1.002 - 1.011)	0.00395938	0.299281	0.244421	17
	cg25064395	PDGFRA	0.00438203	0.00159778	1.004 (1.001 - 1.008)	0.0040139	0.299281	0.136773	20
	cg25064395	FIP1L1	0.00438203	0.00159778	1.004 (1.001 - 1.008)	0.0040139	0.299281	0.136773	20
	cg24352530	ABCG2	0.00506226	0.00148263	1.005 (1.002 - 1.008)	0.00401544	0.299281	0.437399	20
	cg20640261	MSH5-SAPCD1	0.0031539	0.00157135	1.003 (1.000 - 1.006)	0.00402897	0.299281	0.362139	20
	cg20640261	MSH5	0.0031539	0.00157135	1.003 (1.000 - 1.006)	0.00402897	0.299281	0.362139	20
	cg16006220	CRY2	0.00320464	0.0011329	1.003 (1.001 - 1.005)	0.0040581	0.299281	0.242049	20
	cg25771013	MIR148A	0.00329467	0.00114859	1.003 (1.001 - 1.006)	0.00412494	0.299281	0.425882	20
	cg07260333	TUBB3	0.00344994	0.00177007	1.003 (1.000 - 1.007)	0.00415977	0.299281	0.807012	20
	cg07260333	MC1R	0.00344994	0.00177007	1.003 (1.000 - 1.007)	0.00415977	0.299281	0.807012	20
	cg24525952	MAD1L1	-0.00226976	0.00116795	0.998 (0.995 - 1.000)	0.00419327	0.299281	0.357277	20
	cg22611163	ORC2	-0.00369253	0.00111294	0.996 (0.994 - 0.998)	0.00420426	0.299281	0.235727	20
	cg09580153	NFYA	-0.000881804	0.000367129	0.999 (0.998 - 1.000)	0.00432279	0.299361	0.00885637	20
	cg07326765	CRY2	0.00282731	0.000992316	1.003 (1.001 - 1.005)	0.00438295	0.299361	0.229853	20
	cg07524456	CRY2	0.00236189	0.000823836	1.002 (1.001 - 1.004)	0.0043889	0.299361	0.250393	20
	cg07620230	RTEL1-TNFRSF6B	-0.00497144	0.00162358	0.995 (0.992 - 0.998)	0.00441757	0.299361	0.2884	19
	cg24354818	RTEL1-TNFRSF6B	-0.00496213	0.00162086	0.995 (0.992 - 0.998)	0.00441783	0.299361	0.45133	20
	cg23252243	CENPA	-0.00324547	0.00114256	0.997 (0.995 - 0.999)	0.00450401	0.299361	0.354063	20
	cg26129669	GABBR1	0.00208998	0.00136662	1.002 (0.999 - 1.005)	0.00457664	0.299361	0.848091	20
	cg16769982	MAD1L1	0.00557538	0.0019686	1.006 (1.002 - 1.009)	0.00462364	0.299361	0.754154	20
	cg23773946	RTEL1-TNFRSF6B	-0.00513511	0.00168606	0.995 (0.992 - 0.998)	0.00465275	0.299361	0.486431	18
	cg02273436	FIP1L1	0.00218569	0.000765942	1.002 (1.001 - 1.004)	0.00469848	0.299361	0.280743	20
	cg02273436	PDGFRA	0.00218569	0.000765942	1.002 (1.001 - 1.004)	0.00469848	0.299361	0.280743	20
	cg17163168	TP73	0.00130272	0.000790407	1.001 (1.000 - 1.003)	0.00470923	0.299361	0.672416	6
	cg16329197	KRT18	-0.000869609	0.000565907	0.999 (0.998 - 1.000)	0.00473657	0.299361	0.000527672	20
	cg16329197	KRT8	-0.000869609	0.000565907	0.999 (0.998 - 1.000)	0.00473657	0.299361	0.000527672	20
	cg15788645	RTEL1-TNFRSF6B	0.00375527	0.00132962	1.004 (1.001 - 1.006)	0.00473829	0.299361	0.12079	20
	cg15788645	RTEL1	0.00375527	0.00132962	1.004 (1.001 - 1.006)	0.00473829	0.299361	0.12079	20
	cg25601886	INS	-0.00454127	0.00160806	0.995 (0.992 - 0.999)	0.00474175	0.299361	0.0179385	20
	cg27360098	ELN	0.00556765	0.00197208	1.006 (1.002 - 1.009)	0.00475425	0.299361	0.115402	20
	cg08806184	CENPA	0.00779003	0.00276052	1.008 (1.002 - 1.013)	0.00477338	0.299361	0.825304	20
	cg22473097	HLA-G	0.00238484	0.000839112	1.002 (1.001 - 1.004)	0.00478391	0.299361	0.338716	20
	cg07284261	CSF1R	0.00341151	0.00121019	1.003 (1.001 - 1.006)	0.00481762	0.300075	0.62161	20
	cg25347698	USP37	-0.00306577	0.00109056	0.997 (0.995 - 0.999)	0.00493583	0.301223	0.849758	8
	cg25954539	HLA-B	0.0015921	0.000573455	1.002 (1.000 - 1.003)	0.00494799	0.301223	0.0271242	20
	cg25954539	HLA-C	0.0015921	0.000573455	1.002 (1.000 - 1.003)	0.00494799	0.301223	0.0271242	20
	cg15812322	CRY2	0.00369847	0.00131884	1.004 (1.001 - 1.006)	0.00504214	0.305572	0.262305	20
	cg11870042	MAD1L1	-0.002581	0.000851818	0.997 (0.996 - 0.999)	0.0051148	0.308585	0.555714	20
	cg23480697	HLA-G	0.00225052	0.00079061	1.002 (1.001 - 1.004)	0.00521663	0.313324	0.39538	20
	cg00285620	YAP1	0.00297619	0.0019519	1.003 (0.999 - 1.007)	0.00529121	0.315059	0.191659	20
	cg08876039	PRDM2	-0.00194858	0.000707893	0.998 (0.997 - 0.999)	0.00532821	0.315059	0.711326	20
	cg14437551	LTA	0.00210174	0.00119799	1.002 (1.000 - 1.004)	0.00545283	0.315059	0.353828	20
	cg17554194	HLA-C	0.00167304	0.000772251	1.002 (1.000 - 1.003)	0.00547526	0.315059	0.0350385	20
	cg17554194	HLA-B	0.00167304	0.000772251	1.002 (1.000 - 1.003)	0.00547526	0.315059	0.0350385	20
	cg08858130	MAD1L1	-0.00186623	0.00151816	0.998 (0.995 - 1.001)	0.00547833	0.315059	0.182207	20
	cg24171047	PRKCA	-0.00541497	0.00195028	0.995 (0.991 - 0.998)	0.00549461	0.315059	0.0811854	8
	cg12734526	MAD1L1	-0.00519046	0.00171497	0.995 (0.991 - 0.998)	0.00553573	0.315059	0.509029	20
	cg27565645	BAX	-0.00220811	0.000636511	0.998 (0.997 - 0.999)	0.00554686	0.315059	0.507781	20
	cg02827175	MAD1L1	-0.00489869	0.00160756	0.995 (0.992 - 0.998)	0.00556844	0.315059	0.37999	20
	cg24354272	CRY2	-0.00424122	0.00153012	0.996 (0.993 - 0.999)	0.00557442	0.315059	0.355709	20
	cg04441815	TOP1MT	0.00478351	0.00172689	1.005 (1.001 - 1.008)	0.00560541	0.315059	0.852459	20
	cg20311754	COL4A1	0.000564232	0.000386443	1.001 (1.000 - 1.001)	0.00561146	0.315059	0.471365	20
	cg22758493	RBMS1	0.00463497	0.00167381	1.005 (1.001 - 1.008)	0.00562093	0.315059	0.969037	20
	cg17243289	SMAD2	-0.00292855	0.000941035	0.997 (0.995 - 0.999)	0.00567135	0.315059	0.934725	20
	cg21996586	NFKBIL1	0.000897453	0.000583265	1.001 (1.000 - 1.002)	0.00568949	0.315059	0.0055031	20
	cg05171197	HDAC4	0.00308747	0.0014012	1.003 (1.000 - 1.006)	0.00572078	0.315059	0.605439	20
	cg19382157	MAD1L1	-0.00183111	0.000684544	0.998 (0.997 - 1.000)	0.00572428	0.315059	0.664299	20
	cg25420482	NFKBIL1	-0.0012229	0.000705274	0.999 (0.997 - 1.000)	0.00573728	0.315059	0.555865	20
	cg26392102	HLA-C	0.0011785	0.000695132	1.001 (1.000 - 1.003)	0.00583183	0.318949	0.0657465	20
	cg21999229	LTA	0.00246816	0.00141334	1.002 (1.000 - 1.005)	0.00587417	0.319429	0.17859	20
	cg06671660	NFYA	-0.000981753	0.000408995	0.999 (0.998 - 1.000)	0.00588808	0.319429	0.00618545	20
	cg15199181	NUCKS1	-0.00410267	0.00107971	0.996 (0.994 - 0.998)	0.00591435	0.319565	0.229132	20
	cg17608381	HLA-A	-0.00169089	0.000575085	0.998 (0.997 - 0.999)	0.00601029	0.322744	0.0140924	20
	cg07723114	EHMT2	-0.00340976	0.00176624	0.997 (0.993 - 1.000)	0.00608149	0.322744	0.0836014	20
	cg26036029	HLA-DRB1	8.02e-05	0.000460374	1.000 (0.999 - 1.001)	0.00611287	0.322744	0.496276	20
	cg10985055	TRIM26	0.00147767	0.000571456	1.001 (1.000 - 1.003)	0.00612614	0.322744	0.180363	20
	cg00530438	PIK3CG	-0.00113625	0.000406973	0.999 (0.998 - 1.000)	0.00613038	0.322744	0.167502	20
	cg26504835	POU5F1	0.00013873	0.000527642	1.000 (0.999 - 1.001)	0.00618911	0.322744	0.27338	20
	cg13411656	ZBTB38	-0.00416441	0.00152126	0.996 (0.993 - 0.999)	0.00619121	0.322744	0.606285	20
	cg13379236	EGF	0.00734696	0.00268429	1.007 (1.002 - 1.013)	0.00619986	0.322744	0.280866	20
	cg01498883	SNRPB	0.00560961	0.00205041	1.006 (1.002 - 1.010)	0.00622201	0.322744	0.678075	15
	cg17419626	KRT8	0.00274465	0.000911933	1.003 (1.001 - 1.005)	0.00623545	0.322744	0.00031153	20
	cg16345566	HLA-DQB1	0.00157228	0.00049348	1.002 (1.001 - 1.003)	0.00634689	0.322744	0.512427	20
	cg15277914	DHX36	-0.00519465	0.00190524	0.995 (0.991 - 0.999)	0.00640076	0.322744	0.429041	20
	cg02749887	INS	-0.00135881	0.000694778	0.999 (0.997 - 1.000)	0.00640931	0.322744	8.11e-06	20
	cg07972762	TIMP3	-0.0010299	0.000372893	0.999 (0.998 - 1.000)	0.00646953	0.322744	0.283832	20
	cg18583276	MAD1L1	-0.00127475	0.00125484	0.999 (0.996 - 1.001)	0.0064773	0.322744	0.197071	20
	cg17462165	HOXB13	-0.00639313	0.00235127	0.994 (0.989 - 0.998)	0.00654765	0.322744	0.358292	20
	cg19383211	HLA-DRB1	5.36e-05	0.000457054	1.000 (0.999 - 1.001)	0.00656565	0.322744	0.999998	20
	cg11284147	TOP1MT	0.00328053	0.00120947	1.003 (1.001 - 1.006)	0.00668037	0.322744	0.488534	20
	cg26466789	TOP1MT	0.00141594	0.000505488	1.001 (1.000 - 1.002)	0.00670265	0.322744	0.59749	20
	cg26368737	TOP1MT	-0.00337176	0.0012437	0.997 (0.994 - 0.999)	0.00670678	0.322744	0.665406	20
	cg18688062	POU5F1	0.00356856	0.00153684	1.004 (1.001 - 1.007)	0.00672958	0.322744	0.123657	20
	cg26220185	MAD1L1	-0.00230322	0.000949385	0.998 (0.996 - 1.000)	0.00674009	0.322744	0.379839	20
	cg23054840	ALOX5	0.00282474	0.00124518	1.003 (1.000 - 1.005)	0.00674258	0.322744	0.147589	20
	cg13153661	TOP1MT	0.00342359	0.00126389	1.003 (1.001 - 1.006)	0.00675322	0.322744	0.461915	20
	cg26863842	DDX39B	0.00140914	0.000795204	1.001 (1.000 - 1.003)	0.0067635	0.322744	0.0613439	20
	cg14767165	SOD2	0.000839224	0.00086749	1.001 (0.999 - 1.003)	0.00677232	0.322744	0.0214239	20
	cg27503950	SOD2	0.000271158	0.000583335	1.000 (0.999 - 1.001)	0.00677645	0.322744	0.388547	20
	cg12441358	TUBA1A	-0.0073723	0.00272328	0.993 (0.987 - 0.998)	0.00678659	0.322744	0.932779	20
	cg20782778	YAP1	0.00272144	0.000818242	1.003 (1.001 - 1.004)	0.00682585	0.322744	0.780994	20
	cg17159161	HLA-B	0.000115105	0.000560457	1.000 (0.999 - 1.001)	0.00687642	0.322744	0.010652	20
	cg17159161	HLA-C	0.000115105	0.000560457	1.000 (0.999 - 1.001)	0.00687642	0.322744	0.010652	20
	cg21467935	HSPA1L	0.00337574	0.00144279	1.003 (1.001 - 1.006)	0.00687656	0.322744	0.386382	20
	cg21467935	HSPA1A	0.00337574	0.00144279	1.003 (1.001 - 1.006)	0.00687656	0.322744	0.386382	20
	cg07997575	PBX1	0.00387688	0.00143462	1.004 (1.001 - 1.007)	0.00688476	0.322744	0.816471	20
	cg27589058	EYA2	0.00140653	0.000461431	1.001 (1.001 - 1.002)	0.00703395	0.325926	0.353654	20
	cg09932730	NUP205	-0.00371778	0.00152637	0.996 (0.993 - 0.999)	0.00706693	0.325926	0.280514	20
	cg24361048	TP73	0.00267178	0.00120435	1.003 (1.000 - 1.005)	0.0071601	0.325926	0.818699	18
	cg10991175	INS	-0.00187997	0.000966189	0.998 (0.996 - 1.000)	0.00717531	0.325926	5.18e-05	20
	cg23043544	MAD1L1	-0.00142583	0.000530663	0.999 (0.998 - 1.000)	0.0072315	0.325926	0.76534	20
	cg17356718	HDAC4	0.00420286	0.00178198	1.004 (1.001 - 1.008)	0.00723184	0.325926	0.799486	20
	cg22074242	TFAP4	-0.00684658	0.00254916	0.993 (0.988 - 0.998)	0.00723523	0.325926	0.652465	14
	cg05393297	KRT18	-0.000651327	0.00042333	0.999 (0.999 - 1.000)	0.00725162	0.325926	0.00082305	20
	cg05393297	KRT8	-0.000651327	0.00042333	0.999 (0.999 - 1.000)	0.00725162	0.325926	0.00082305	20
	cg27299047	MAD1L1	-0.00200699	0.000994481	0.998 (0.996 - 1.000)	0.00727912	0.325926	0.09841	20
	cg02196227	ABCG2	0.00760936	0.00237439	1.008 (1.003 - 1.012)	0.00734426	0.325926	0.0853069	20
	cg19229215	ELN	-0.0073904	0.00275684	0.993 (0.987 - 0.998)	0.00734574	0.325926	0.0434578	10
	cg05927017	BCL2	0.00363553	0.00114079	1.004 (1.001 - 1.006)	0.00735388	0.325926	0.0840419	20
	cg11794120	MAD1L1	-0.00155413	0.00110969	0.998 (0.996 - 1.001)	0.00736292	0.325926	0.495199	20
	cg02492920	KCNH2	-0.00701471	0.00261803	0.993 (0.988 - 0.998)	0.00737574	0.325926	0.270845	20
	cg25336198	INS	-0.00165371	0.000847816	0.998 (0.997 - 1.000)	0.00739452	0.325926	0.000133411	20
	cg09423426	CSNK2B	0.00151059	0.00113882	1.002 (0.999 - 1.004)	0.00741292	0.325926	0.388745	20
	cg04346459	NFYA	-0.000881413	0.000377311	0.999 (0.998 - 1.000)	0.00744407	0.32623	0.00760279	20
	cg25219495	HLA-DQB1	-0.000890352	0.000472852	0.999 (0.998 - 1.000)	0.00752736	0.327614	0.241118	20
	cg06568783	ITGB3	0.00658469	0.00246438	1.007 (1.002 - 1.011)	0.0075412	0.327614	0.670615	20
	cg24830730	KCNH2	-0.00449078	0.00168191	0.996 (0.992 - 0.999)	0.00758398	0.327614	0.798259	20
	cg22234194	CRY2	-0.00500199	0.00187347	0.995 (0.991 - 0.999)	0.0075874	0.327614	0.284428	20
	cg16714752	RFC1	-0.000984573	0.000668562	0.999 (0.998 - 1.000)	0.00760332	0.327614	0.113671	20
	cg02421172	MAD1L1	-0.0040691	0.00152497	0.996 (0.993 - 0.999)	0.00762306	0.327614	0.3823	20
	cg24044560	FOSL2	-0.00211776	0.000783624	0.998 (0.996 - 0.999)	0.00764611	0.327614	0.121686	20
	cg17907911	TP73	-0.00279194	0.00104723	0.997 (0.995 - 0.999)	0.00767551	0.32783	0.804139	20
	cg11933583	TOP1MT	-0.00536588	0.00201455	0.995 (0.991 - 0.999)	0.00773193	0.328582	0.949176	20
	cg11040238	POU5F1	3e-05	0.000335932	1.000 (0.999 - 1.001)	0.00774198	0.328582	0.523683	20
	cg07617152	MAD1L1	0.00412613	0.00163813	1.004 (1.001 - 1.007)	0.00787905	0.332624	0.829433	20
	cg01154248	MAD1L1	-0.00152799	0.000673184	0.998 (0.997 - 1.000)	0.00788667	0.332624	0.75953	20
	cg25277632	DCLRE1C	0.00358346	0.00134971	1.004 (1.001 - 1.006)	0.00793116	0.33276	0.626257	20
	cg07048693	COPS8	0.00419134	0.00157887	1.004 (1.001 - 1.007)	0.00793934	0.33276	0.665026	20
	cg09015880	IGF2BP1	-0.000222196	0.000361228	1.000 (0.999 - 1.000)	0.00799227	0.333938	0.178766	20
	cg00337090	NKX3-1	-0.00644192	0.00243148	0.994 (0.989 - 0.998)	0.00806389	0.335887	0.134707	20
	cg23464743	HLA-DQB1	-0.0001103	0.000417069	1.000 (0.999 - 1.001)	0.0080982	0.336219	0.103511	20
	cg16993108	MAD1L1	-0.00253043	0.000789374	0.997 (0.996 - 0.999)	0.00815484	0.336219	0.43782	20
	cg14833160	BAX	-0.00247517	0.000716245	0.998 (0.996 - 0.999)	0.00818832	0.336219	0.190014	20
	cg27042294	FLYWCH1	-0.000454177	0.000686937	1.000 (0.998 - 1.001)	0.00821873	0.336219	0.180264	20
	cg17103856	MAD1L1	-0.00240289	0.000967213	0.998 (0.996 - 0.999)	0.00825574	0.336219	0.695901	20
	cg02250191	CENPA	-0.00724451	0.00274626	0.993 (0.987 - 0.998)	0.0083407	0.336219	0.426577	20
	cg00333843	MAF	-0.00475085	0.00172389	0.995 (0.992 - 0.999)	0.00835552	0.336219	0.739421	20
	cg09827496	CDK10	0.00136235	0.000767687	1.001 (1.000 - 1.003)	0.00837794	0.336219	0.320954	20
	cg23895076	MYH10	-0.00243356	0.00100629	0.998 (0.996 - 1.000)	0.00838419	0.336219	0.238254	20
	cg02769267	MAD1L1	-0.00627364	0.00238165	0.994 (0.989 - 0.998)	0.00843466	0.336219	0.167948	20
	cg08597019	SPIRE2	0.00154425	0.000643244	1.002 (1.000 - 1.003)	0.00847289	0.336219	0.857739	20
	cg17494781	HSPA1A	0.00210976	0.00105082	1.002 (1.000 - 1.004)	0.0084961	0.336219	0.362076	20
	cg17494781	HSPA1L	0.00210976	0.00105082	1.002 (1.000 - 1.004)	0.0084961	0.336219	0.362076	20
[truncated: 774 more rows]
