# Supplementary material for: Association of DNA damage repair related genes with prostate cancer: A multi-omics Mendelian Randomization analysis
Source: Medicine (Baltimore). 2026 May 29;105(22):e49185. doi: 10.1097/MD.0000000000049185 (PMC13225592; doi:10.1097/MD.0000000000049185)
Supplement: Supplementary file 5 [file medi-105-e49185-s005.xlsx]

## Sheet: Sheet1
	Supplementary Table S5. Summary data-level Mendelian randomization analysis for association between DNA damage repair related gene expression and prostate cancer in discovery.
	Gene	Beta	SE	OR (95% CI)	P value	P value after FDR adjustment	P value (HEIDI test)	Number of SNPs used in HEIDI test	PP.H4	Tissue
	ATF1	-0.094618	0.0285095	0.910 (0.860 - 0.962)	0.000903987	0.0188546	0.0451816	20	0.514322	whole blood
	BAK1	-0.0450883	0.0145636	0.956 (0.929 - 0.984)	0.00133326	0.0253097	0.351329	20	0.149242	whole blood
	C4A	0.0495617	0.0126039	1.051 (1.025 - 1.077)	3.69e-05	0.00168228	0.0601825	20	2.12e-07	whole blood
	C4B	-0.046991	0.011621	0.954 (0.933 - 0.976)	2.08e-10	1.52e-07	0.124759	20	2.41e-07	whole blood
	CASP8	0.151365	0.0304266	1.163 (1.096 - 1.235)	0.000100545	0.00386305	0.196528	20	0.962735	whole blood
	COL11A2	-0.107477	0.0312514	0.898 (0.845 - 0.955)	0.000583643	0.014719	0.439472	6	0.96223	whole blood
	DNTTIP1	0.172317	0.0488626	1.188 (1.080 - 1.307)	0.000420979	0.0139688	0.318522	20	0.550833	whole blood
	GATAD2A	0.145796	0.044166	1.157 (1.061 - 1.262)	0.000963107	0.0195297	0.637717	20	0.541873	whole blood
	HIST1H2BK	0.194481	0.058047	1.215 (1.084 - 1.361)	0.000806943	0.0178505	0.129426	17	0.653233	whole blood
	HLA-A	0.118358	0.0242959	1.126 (1.073 - 1.181)	9.01e-09	1.64e-06	0.138354	20	0.00527953	whole blood
	HLA-DQA1	-0.0305729	0.0233469	0.970 (0.927 - 1.015)	3.08e-07	2.81e-05	0.619738	20	2.96e-09	whole blood
	HLA-DQB1	-0.0175304	0.0104487	0.983 (0.963 - 1.003)	4.47e-09	1.09e-06	0.455589	20	6.63e-09	whole blood
	HLA-DRB1	-0.153876	0.0457496	0.857 (0.784 - 0.938)	0.000118878	0.00433906	0.190414	20	1.32e-06	whole blood
	HLA-G	-0.0446097	0.0227749	0.956 (0.915 - 1.000)	8.48e-05	0.003438	0.0180732	20	0.0454998	whole blood
	KMT2B	-0.324359	0.0928039	0.723 (0.603 - 0.867)	0.000473882	0.0144139	0.135569	14	0.89372	whole blood
	LMNA	0.163676	0.0515988	1.178 (1.065 - 1.303)	0.00151345	0.0272939	0.0616501	5	0.715368	whole blood
	MAPRE1	-0.123593	0.0368408	0.884 (0.822 - 0.950)	0.00260892	0.0414025	0.0135068	20	0.023621	whole blood
	MDM4	-0.48113	0.0861096	0.618 (0.522 - 0.732)	2.3e-08	2.8e-06	0.021031	9	0.0107585	whole blood
	MGMT	0.0868226	0.0255627	1.091 (1.037 - 1.147)	0.00207149	0.0343679	0.146543	20	0.00492536	whole blood
	MICA	0.0330311	0.0199231	1.034 (0.994 - 1.075)	2.36e-06	0.000172209	0.028914	20	4.16e-09	whole blood
	NUCKS1	0.446523	0.10641	1.563 (1.269 - 1.925)	2.71e-05	0.00138675	0.274488	15	0.953746	whole blood
	POLI	-0.190211	0.0403693	0.827 (0.764 - 0.895)	8.87e-07	7.2e-05	0.349954	20	0.940781	whole blood
	POU5F1	0.115693	0.0284793	1.123 (1.062 - 1.187)	0.000552015	0.014719	0.02324	20	4.17e-06	whole blood
	PSMB8	0.129201	0.0913649	1.138 (0.951 - 1.361)	0.00135216	0.0253097	0.119702	19	0.0176757	whole blood
	RBM6	-0.030288	0.0138389	0.970 (0.944 - 0.997)	0.00153294	0.0272939	0.0160124	20	0.00216209	whole blood
	RPA2	-0.0563959	0.016164	0.945 (0.916 - 0.976)	0.00204511	0.0343679	0.871372	20	0.831793	whole blood
	RTEL1	0.442442	0.10905	1.557 (1.257 - 1.927)	4.97e-05	0.00213216	0.0467472	7	0.985496	whole blood
	SF3B2	-0.129217	0.0385223	0.879 (0.815 - 0.948)	0.000795566	0.0178505	0.0721979	20	0.582368	whole blood
	SLC25A21	-0.148319	0.0428653	0.862 (0.793 - 0.938)	0.000539926	0.014719	0.778228	20	0.661384	whole blood
	SREBF1	-0.0942148	0.021275	0.910 (0.873 - 0.949)	9.49e-06	0.00053304	0.552013	20	0.946256	whole blood
	TELO2	0.117556	0.0378484	1.125 (1.044 - 1.211)	0.00189651	0.0329632	0.0779346	20	0.505288	whole blood
	TRIM26	-0.364386	0.0776908	0.695 (0.597 - 0.809)	2.73e-06	0.000181121	0.0310404	16	0.848593	whole blood
	VDR	-0.104419	0.0420539	0.901 (0.830 - 0.978)	0.000893741	0.0188546	0.0848983	6	0.128569	whole blood
	ZBTB38	0.269654	0.0593826	1.310 (1.166 - 1.471)	5.6e-06	0.000340672	0.707997	14	0.957502	whole blood
	APITD1	-0.100318	0.0303557	0.905 (0.852 - 0.960)	0.00095062	0.0225189	0.126564	4	0.926053	prostate
	BAK1	-0.0527231	0.017761	0.949 (0.916 - 0.982)	0.0029928	0.0397866	0.262833	11	0.377743	prostate
	C4A	0.0547063	0.0142957	1.056 (1.027 - 1.086)	0.00012983	0.00586833	0.0543921	20	0.0042622	prostate
	DHX36	-0.137816	0.0418683	0.871 (0.803 - 0.946)	0.000996034	0.0225189	0.368285	7	0.849889	prostate
	DNTTIP1	0.0789222	0.0244568	1.082 (1.031 - 1.135)	0.00125092	0.0257008	0.321458	20	0.470027	prostate
	HLA-DQB1	-0.015407	0.00923295	0.985 (0.967 - 1.003)	0.000117377	0.00586833	0.364789	20	6.7e-09	prostate
	NEK6	-0.11234	0.03413	0.894 (0.836 - 0.956)	0.000996412	0.0225189	0.303935	15	0.857731	prostate
	PARP2	-0.105342	0.0353824	0.900 (0.840 - 0.965)	0.00290848	0.0397866	0.218536	7	0.505331	prostate
	POLI	-0.122419	0.0298792	0.885 (0.834 - 0.938)	4.18e-05	0.00315107	0.437534	17	0.928542	prostate
	POU5F1	0.0638382	0.0159435	1.066 (1.033 - 1.100)	1.84e-06	0.000416051	0.0214022	20	3.66e-06	prostate
	RAD9A	0.180958	0.0436629	1.198 (1.100 - 1.305)	3.41e-05	0.00315107	0.328106	10	0.941634	prostate
	RBM6	-0.0346868	0.0158618	0.966 (0.936 - 0.996)	0.000583228	0.0216402	0.0275607	20	0.0038303	prostate
	RPA2	-0.0491161	0.0144397	0.952 (0.926 - 0.979)	0.000670272	0.0216402	0.94221	7	0.831045	prostate
	SF3B2	-0.0696673	0.0217795	0.933 (0.894 - 0.973)	0.00138021	0.025994	0.154674	10	0.578463	prostate
	TELO2	0.0912208	0.0303154	1.096 (1.032 - 1.163)	0.00262059	0.0394836	0.634284	19	0.540778	prostate
	TXN	0.118435	0.0401673	1.126 (1.041 - 1.218)	0.00319278	0.0400871	0.839222	3	0.588272	prostate
	FDR False Discovery Rate; HEIDI Heterogeneity In Dependent Instruments; SNP Single Nucleotide Polymorphism; OR Odds Ratio; CI Confidence Interval.
