# Supplementary material for: Association of DNA damage repair related genes with prostate cancer: A multi-omics Mendelian Randomization analysis
Source: Medicine (Baltimore). 2026 May 29;105(22):e49185. doi: 10.1097/MD.0000000000049185 (PMC13225592; doi:10.1097/MD.0000000000049185)
Supplement: Supplementary file 6 [file medi-105-e49185-s006.xlsx]

## Sheet: Sheet1
	Supplementary Table S6. Summary data-level Mendelian randomization analysis for association between DNA damage repair related gene expression and prostate cancer in replication.
	Gene	Beta	SE	OR (95% CI)	P value	P value after FDR adjustment	P value (HEIDI test)	Number of SNPs used in HEIDI test
	The Finngen study
	POLA2	0.189626	0.0781976	1.209 (1.037 - 1.409)	0.0153099	0.31864	0.305958	18
	MRE11A	-0.0697489	0.0351475	0.933 (0.871 - 0.999)	0.0472045	0.37274	0.0348418	20
	TYMP	-0.0982152	0.0536724	0.906 (0.816 - 1.007)	0.0264794	0.337051	0.0695373	20
	BAK1	-0.0699555	0.0264515	0.932 (0.885 - 0.982)	0.00555715	0.262604	0.500945	20
	GRN	-0.207879	0.101016	0.812 (0.666 - 0.990)	0.0396017	0.345129	0.279921	20
	PNKP	0.0371911	0.0478692	1.038 (0.945 - 1.140)	0.0409076	0.345129	0.334154	20
	MED17	0.327575	0.14702	1.388 (1.040 - 1.851)	0.0258743	0.337051	0.946059	5
	EIF2AK2	-0.18057	0.0773436	0.835 (0.717 - 0.971)	0.0482429	0.37274	0.127943	20
	ATXN3	-0.130257	0.0544074	0.878 (0.789 - 0.977)	0.0248933	0.337051	0.571374	14
	C12orf5	0.216851	0.0813876	1.242 (1.059 - 1.457)	0.0077121	0.269556	0.0515466	3
	PSEN1	0.14417	0.0902355	1.155 (0.968 - 1.379)	0.0488664	0.373624	0.392067	20
	CDC7	-0.100467	0.0493169	0.904 (0.821 - 0.996)	0.0416326	0.347254	0.573759	20
	HDAC10	0.0774403	0.0414118	1.081 (0.996 - 1.172)	0.0157071	0.31864	0.524882	20
	PRMT5	-0.100111	0.0396798	0.905 (0.837 - 0.978)	0.0209308	0.337051	0.67401	20
	CD40	-0.0532062	0.0368481	0.948 (0.882 - 1.019)	0.0352797	0.345129	0.465282	20
	DNTTIP1	0.190291	0.0814184	1.210 (1.031 - 1.419)	0.0194286	0.337051	0.231304	20
	POLI	-0.190683	0.065546	0.826 (0.727 - 0.940)	0.0132766	0.31864	0.0553083	20
	POLR2C	-0.233312	0.108428	0.792 (0.640 - 0.979)	0.0314157	0.339164	0.107933	18
	MEFV	-0.131464	0.0582592	0.877 (0.782 - 0.983)	0.0391651	0.345129	0.744588	20
	RBL2	-0.240256	0.102329	0.786 (0.644 - 0.961)	0.0188801	0.337051	0.121189	16
	NBN	0.327317	0.146188	1.387 (1.042 - 1.848)	0.0251547	0.337051	0.393132	12
	ELL	-0.158282	0.0704153	0.854 (0.744 - 0.980)	0.0297283	0.339164	0.544991	20
	PSMA2	-0.25234	0.124853	0.777 (0.608 - 0.992)	0.00110546	0.171408	0.258885	20
	CREB3	0.298063	0.133858	1.347 (1.036 - 1.751)	0.0259668	0.337051	0.510273	5
	RAD51C	-0.0527962	0.0207251	0.949 (0.911 - 0.988)	0.0132651	0.31864	0.0171657	20
	CBX1	-0.185941	0.0936075	0.830 (0.691 - 0.998)	0.0469905	0.37274	0.419904	16
	NDUFS8	0.0891111	0.112202	1.093 (0.877 - 1.362)	0.0247843	0.337051	0.0596737	20
	CHD4	0.339664	0.167735	1.404 (1.011 - 1.951)	0.0428664	0.353527	0.26528	3
	SMC4	0.342526	0.156358	1.409 (1.037 - 1.914)	0.0284764	0.339164	0.103072	8
	NCL	-0.468627	0.211862	0.626 (0.413 - 0.948)	0.0269704	0.337051	0.594345	3
	SPTBN1	-0.0633821	0.0293306	0.939 (0.886 - 0.994)	0.0266082	0.337051	0.0966697	20
	CCND2	0.315467	0.118367	1.371 (1.087 - 1.729)	0.00769503	0.269556	0.0756819	4
	TNFRSF10B	-0.133276	0.0437106	0.875 (0.803 - 0.954)	0.0022957	0.187227	0.0192346	20
	COPA	-0.135223	0.0490819	0.874 (0.793 - 0.962)	0.006247	0.262604	0.658024	20
	ATP7B	-0.115684	0.0496453	0.891 (0.808 - 0.982)	0.0197955	0.337051	0.706236	4
	EXOSC9	0.174121	0.0723245	1.190 (1.033 - 1.371)	0.0160623	0.31864	0.693848	16
	TTI2	-0.243835	0.0988852	0.784 (0.646 - 0.951)	0.0136691	0.31864	0.199183	19
	IGHMBP2	0.00128815	0.0130718	1.001 (0.976 - 1.027)	0.0365072	0.345129	0.0286924	20
	MYO7A	0.1127	0.0690071	1.119 (0.978 - 1.281)	0.0241423	0.337051	0.169239	7
	IQGAP1	0.180439	0.0948275	1.198 (0.995 - 1.442)	0.0389484	0.345129	0.142563	20
	ARNT	-0.172389	0.0562658	0.842 (0.754 - 0.940)	0.00140807	0.171408	0.356653	20
	C9orf142	-0.443894	0.211479	0.642 (0.424 - 0.971)	0.0358171	0.345129	0.135684	18
	ATP5A1	-0.0801211	0.054249	0.923 (0.830 - 1.027)	0.0318434	0.339164	0.955569	20
	LMNA	0.21623	0.105555	1.241 (1.009 - 1.527)	0.040511	0.345129	0.160636	6
	IKZF3	-0.387364	0.157964	0.679 (0.498 - 0.925)	0.0141973	0.31864	0.098263	17
	UVSSA	0.0713585	0.0448859	1.074 (0.984 - 1.173)	0.0102831	0.318637	0.422722	20
	ATRIP	-0.152838	0.0779285	0.858 (0.737 - 1.000)	0.0498492	0.376733	0.607021	6
	ANXA5	-0.060578	0.0396754	0.941 (0.871 - 1.017)	0.0355582	0.345129	0.545192	20
	TK2	0.138629	0.0548703	1.149 (1.032 - 1.279)	0.0307105	0.339164	0.01411	20
	GATAD2A	0.170343	0.0769776	1.186 (1.020 - 1.379)	0.0269054	0.337051	0.695991	20
	CHAF1A	-0.175499	0.0772762	0.839 (0.721 - 0.976)	0.0121783	0.31864	0.305212	12
	C11orf84	0.354215	0.112282	1.425 (1.144 - 1.776)	0.00160673	0.171408	0.437591	3
	RPSA	-0.211296	0.0855983	0.810 (0.684 - 0.957)	0.0070825	0.269556	0.142408	20
	COPS6	-0.337741	0.120195	0.713 (0.564 - 0.903)	0.00495486	0.262604	0.054689	20
	USP39	0.0228878	0.0368169	1.023 (0.952 - 1.100)	0.0380741	0.345129	0.0155288	20
	STRA13	0.238834	0.105901	1.270 (1.032 - 1.563)	0.0241168	0.337051	0.850588	16
	CHD3	0.0327718	0.0841598	1.033 (0.876 - 1.219)	0.0340897	0.345129	0.0848747	15
	RNASEH2C	-0.350907	0.0929276	0.704 (0.587 - 0.845)	0.00015928	0.116911	0.0159542	20
	KAT5	0.491376	0.142552	1.635 (1.236 - 2.161)	0.000566879	0.138696	0.908492	16
	IQCB1	-0.0096315	0.0301335	0.990 (0.934 - 1.051)	0.0402315	0.345129	0.0940741	20
	NABP1	-0.184938	0.073493	0.831 (0.720 - 0.960)	0.0357779	0.345129	0.322887	20
	BANF1	-0.303042	0.141092	0.739 (0.560 - 0.974)	0.0317269	0.339164	0.164534	12
	PIDD	0.151356	0.0764758	1.163 (1.001 - 1.352)	0.0478013	0.37274	0.580571	20
	ACAD9	-0.0263601	0.0221327	0.974 (0.933 - 1.017)	0.0275518	0.337051	0.305416	20
	HLA-DQB1	0.00997609	0.0173213	1.010 (0.976 - 1.045)	0.040855	0.345129	1	20
	SLC25A21	0.146597	0.0674301	1.158 (1.015 - 1.321)	0.0297008	0.339164	0.0310255	20
	TBK1	-0.461686	0.167617	0.630 (0.454 - 0.875)	0.00587995	0.262604	0.904399	6
	SETD8	-0.152001	0.0680217	0.859 (0.752 - 0.981)	0.0254438	0.337051	0.796298	20
	CIB1	-0.0372165	0.0357183	0.963 (0.898 - 1.033)	0.011109	0.31864	0.14941	20
	MUC1	0.125289	0.0577451	1.133 (1.012 - 1.269)	0.0050876	0.262604	0.109443	15
	PTCH1	0.327652	0.135693	1.388 (1.064 - 1.811)	0.0157499	0.31864	0.256301	13
	POLR1D	-0.0832584	0.0530755	0.920 (0.829 - 1.021)	0.0318833	0.339164	0.634455	20
	DAPK1	0.0632596	0.0443653	1.065 (0.977 - 1.162)	0.0475541	0.37274	0.192799	19
	HLA-DQA1	0.0238212	0.037699	1.024 (0.951 - 1.103)	0.0387125	0.345129	1	20
	HTT	0.259951	0.111563	1.297 (1.042 - 1.614)	0.0198014	0.337051	0.298522	20
	MDM4	-0.300371	0.108234	0.741 (0.599 - 0.916)	0.00551658	0.262604	0.382991	9
	RPL10A	-0.335638	0.11524	0.715 (0.570 - 0.896)	0.0104187	0.318637	0.0263879	20
	MTOR	-0.152368	0.0703199	0.859 (0.748 - 0.986)	0.0302509	0.339164	0.0189083	20
	DAXX	-0.232757	0.095487	0.792 (0.657 - 0.955)	0.0147861	0.31864	0.697573	15
	AGER	-0.337321	0.138159	0.714 (0.544 - 0.936)	0.0460295	0.37274	0.196892	11
	MICA	0.0905059	0.0360375	1.095 (1.020 - 1.175)	0.0029427	0.215994	0.439763	20
	HLA-C	-0.0886788	0.0304321	0.915 (0.862 - 0.971)	0.00173621	0.171408	0.932092	20
	POU5F1	0.0912769	0.0421409	1.096 (1.009 - 1.190)	0.038444	0.345129	0.363185	20
	TREX1	0.184073	0.0734001	1.202 (1.041 - 1.388)	0.0274282	0.337051	0.426039	20
	C4B	-0.031064	0.0197636	0.969 (0.933 - 1.008)	0.00186821	0.171408	0.85215	20
	HLA-B	-0.151383	0.0629612	0.860 (0.760 - 0.972)	0.0257642	0.337051	0.0799629	20
	MIF	0.0247775	0.0158215	1.025 (0.994 - 1.057)	0.0129176	0.31864	0.0320165	20
	PVT1	0.195705	0.0602712	1.216 (1.081 - 1.369)	0.00643988	0.262604	0.363853	10
	POLR2M	-0.475712	0.210088	0.621 (0.412 - 0.938)	0.0235531	0.337051	0.513854	7
	MC1R	0.0981907	0.0391286	1.103 (1.022 - 1.191)	0.0220847	0.337051	0.0264254	20
	The UK Biobank study
	MAD1L1	-0.00136365	0.00136945	0.999 (0.996 - 1.001)	0.0336827	0.63047	0.708054	18
	POLA2	0.00383194	0.00192395	1.004 (1.000 - 1.008)	0.046403	0.749088	0.804388	18
	FLYWCH1	-0.000355784	0.000537889	1.000 (0.999 - 1.001)	0.0319583	0.62212	0.0280296	20
	RFXANK	-0.00649931	0.00271698	0.994 (0.988 - 0.999)	0.0167517	0.580884	0.26681	20
	ZNRD1	0.000607625	0.00174114	1.001 (0.997 - 1.004)	0.0253947	0.580884	0.429925	20
	NUCKS1	0.0110433	0.00474268	1.011 (1.002 - 1.021)	0.019886	0.580884	0.0540813	17
	CDC42	0.00712423	0.00362302	1.007 (1.000 - 1.014)	0.0492551	0.749088	0.0114143	20
	SREBF1	-0.00228992	0.00111177	0.998 (0.996 - 1.000)	0.0394272	0.701996	0.319376	20
	RIF1	-0.0101831	0.0045622	0.990 (0.981 - 0.999)	0.0256116	0.580884	0.0458364	6
	ADD1	-0.00741224	0.00353164	0.993 (0.986 - 1.000)	0.0358338	0.653966	0.569217	13
	PRPF6	0.00680601	0.00281042	1.007 (1.001 - 1.012)	0.0154478	0.580884	0.676856	12
	MAPRE1	-0.00522273	0.00195375	0.995 (0.991 - 0.999)	0.0309477	0.62212	0.455459	20
	DNAJB6	0.00457864	0.00213992	1.005 (1.000 - 1.009)	0.0323843	0.62212	0.679362	20
	CSE1L	0.00772212	0.00346716	1.008 (1.001 - 1.015)	0.0259328	0.580884	0.345981	9
	SNRPB	-0.0179114	0.00731473	0.982 (0.968 - 0.996)	0.0143385	0.580884	0.604895	9
	MGME1	0.00258898	0.000920819	1.003 (1.001 - 1.004)	0.0259039	0.580884	0.282708	20
	HAT1	-0.0122569	0.00343974	0.988 (0.981 - 0.995)	0.000352392	0.257246	0.505922	20
	CDK7	-0.0128649	0.00435168	0.987 (0.979 - 0.996)	0.00311341	0.566795	0.357066	16
	GTF2H2	-0.00128576	0.000583566	0.999 (0.998 - 1.000)	0.0186421	0.580884	0.815	16
	DCLRE1C	-0.00233164	0.00221013	0.998 (0.993 - 1.002)	0.0312804	0.62212	0.869494	15
	SHC1	-0.005563	0.00198809	0.994 (0.991 - 0.998)	0.00513945	0.566795	0.292072	12
	POLR3K	-0.00156899	0.00122507	0.998 (0.996 - 1.001)	0.0423819	0.719506	0.0845638	18
	C1orf86	0.0053719	0.00225362	1.005 (1.001 - 1.010)	0.0114698	0.580884	0.983295	14
	CKB	-0.00565667	0.00281507	0.994 (0.989 - 1.000)	0.0444918	0.73816	0.413916	6
	JUP	0.00119797	0.000555056	1.001 (1.000 - 1.002)	0.0161645	0.580884	0.231879	20
	ZBTB38	0.00762554	0.00285572	1.008 (1.002 - 1.013)	0.00757902	0.566795	0.36254	14
	HLA-DQB1	-0.000589158	0.000571177	0.999 (0.998 - 1.001)	0.00382078	0.566795	0.994038	20
	RUVBL2	0.0105358	0.00439011	1.011 (1.002 - 1.019)	0.0164	0.580884	0.806284	3
	GTF2H2C	-0.00122373	0.00176031	0.999 (0.995 - 1.002)	0.0308713	0.62212	0.0185156	14
	SETD8	-0.00490948	0.00220913	0.995 (0.991 - 0.999)	0.0262591	0.580884	0.510684	20
	RPL14	-0.00820847	0.00333785	0.992 (0.985 - 0.998)	0.0139243	0.580884	0.894795	20
	HLA-DRB1	-0.00618199	0.00237188	0.994 (0.989 - 0.998)	0.00851078	0.566795	0.312178	20
	HLA-DQA1	-0.00102173	0.00124542	0.999 (0.997 - 1.001)	0.00675773	0.566795	0.999756	20
	HIST1H2BK	0.00729337	0.00287587	1.007 (1.002 - 1.013)	0.0112109	0.580884	0.394193	17
	MDM4	-0.00818186	0.00311108	0.992 (0.986 - 0.998)	0.00854074	0.566795	0.0911368	9
	DAXX	-0.00590012	0.00299206	0.994 (0.988 - 1.000)	0.0486182	0.749088	0.831033	15
	AGER	-0.00996605	0.00366803	0.990 (0.983 - 0.997)	0.00658761	0.566795	0.274079	11
	PRRC2A	0.00826737	0.00369955	1.008 (1.001 - 1.016)	0.0254373	0.580884	0.184792	20
	POU5F1	0.00291603	0.00147075	1.003 (1.000 - 1.006)	0.00504107	0.566795	0.0249337	20
	HLA-G	0.00163369	0.00121472	1.002 (0.999 - 1.004)	0.041439	0.719506	0.837514	20
	SMN2	-0.00274855	0.00111744	0.997 (0.995 - 0.999)	0.0240012	0.580884	0.841605	9
	GTF2H4	0.00637642	0.00213173	1.006 (1.002 - 1.011)	0.00934023	0.568197	0.291274	8
	C4B	-0.00134713	0.000551822	0.999 (0.998 - 1.000)	0.00629556	0.566795	0.996153	20
	C4A	0.00133183	0.000598495	1.001 (1.000 - 1.003)	0.0154571	0.580884	0.939855	20
	HP	0.00430938	0.0021081	1.004 (1.000 - 1.008)	0.0476992	0.749088	0.835023	20
	MC1R	-0.0026601	0.00110093	0.997 (0.995 - 0.999)	0.0176295	0.580884	0.824296	20
	FDR False Discovery Rate; HEIDI Heterogeneity In Dependent Instruments; SNP Single Nucleotide Polymorphism; OR Odds Ratio; CI Confidence Interval.
