# Supplementary material for: Association of DNA damage repair related genes with prostate cancer: A multi-omics Mendelian Randomization analysis
Source: Medicine (Baltimore). 2026 May 29;105(22):e49185. doi: 10.1097/MD.0000000000049185 (PMC13225592; doi:10.1097/MD.0000000000049185)
Supplement: Supplementary file 7 [file medi-105-e49185-s007.xlsx]

## Sheet: Sheet1
	Supplementary Table S7. Summary data-level Mendelian randomization analysis for association between DNA damage repair related gene encoded protein and prostate cancer in discovery.
	Gene	Beta	SE	OR (95% CI)	P value	P value after FDR adjustment	P value (HEIDI test)	Number of SNPs used in HEIDI test	PP.H4	Type
	RPA2	-0.336597	0.0982652	0.714 (0.589 - 0.866)	0.00278566	0.0261852	0.117589	20	0.749004	Inflammation
	TNF	0.0630784	0.0892745	1.065 (0.894 - 1.269)	3.51e-05	0.000470861	0.0102553	20	7.76e-11	Inflammation
	HSPA1A	0.447622	0.103123	1.565 (1.278 - 1.915)	8.72e-08	1.64e-06	0.157615	20	2.53e-09	Inflammation
	CCN2	0.0120964	0.0270078	1.012 (0.960 - 1.067)	0.00488113	0.0382355	0.0567569	20	0.00396114	Inflammation
	SERPINA1	0.024842	0.0529023	1.025 (0.924 - 1.137)	0.000620433	0.00729008	0.520242	20	0.00580677	Inflammation
	ACE	-0.0315031	0.0180096	0.969 (0.935 - 1.004)	0.00379883	0.0324627	0.194744	20	0.0122304	Inflammation
	CXCL8	-0.218388	0.105002	0.804 (0.654 - 0.987)	0.00276571	0.0176	0.0149298	20	7.72e-11	Neurology
	GDNF	0.0562257	0.0356647	1.058 (0.986 - 1.134)	0.00241675	0.0169172	0.373884	20	0.0141794	Neurology
	HLA-A	-0.0406584	0.0083387	0.960 (0.945 - 0.976)	1.02e-15	3.57e-14	0.0556724	20	0.000422732	Neurology
	GSTP1	0.14469	0.0398435	1.156 (1.069 - 1.250)	0.00493727	0.0288007	0.401032	20	0.00756033	Neurology
	MMP3	0.0371891	0.0171382	1.038 (1.004 - 1.073)	0.00731283	0.0393768	0.518585	20	7.7e-15	Neurology
	USP28	-0.676967	0.137519	0.508 (0.388 - 0.665)	5.29e-13	9.26e-12	0.108612	20	0.00031373	Neurology
	LIF	-0.652309	0.208827	0.521 (0.346 - 0.784)	0.00178602	0.0138913	0.808278	20	0.637819	Neurology
	CNTN2	-0.000425434	0.0105508	1.000 (0.979 - 1.020)	1.42e-05	0.000294193	0.398182	20	5.73e-21	Oncology
	CXCL8	-0.219112	0.102417	0.803 (0.657 - 0.982)	0.00252873	0.0261302	0.0395103	20	7.95e-11	Oncology
	TNF	0.0770651	0.0974784	1.080 (0.892 - 1.308)	7.81e-06	0.000241969	0.0120715	20	7.88e-11	Oncology
	FDR False Discovery Rate; HEIDI Heterogeneity In Dependent Instruments; SNP Single Nucleotide Polymorphism; OR Odds Ratio; CI Confidence Interval.
