# Supplementary material for: Association of DNA damage repair related genes with prostate cancer: A multi-omics Mendelian Randomization analysis
Source: Medicine (Baltimore). 2026 May 29;105(22):e49185. doi: 10.1097/MD.0000000000049185 (PMC13225592; doi:10.1097/MD.0000000000049185)
Supplement: Supplementary file 8 [file medi-105-e49185-s008.xlsx]

## Sheet: Sheet1
	Supplementary Table S8. Summary data-level Mendelian randomization analysis for association between DNA damage repair related gene encoded protein and prostate cancer in replication.
	Gene	Beta	SE	OR (95% CI)	P value	P value after FDR adjustment	P value (HEIDI test)	Number of SNPs used in HEIDI test	Type
	The Finngen study
	NOTCH2	0.168917	0.110423	1.184 (0.954 - 1.470)	0.0292778	0.354028	0.186767	20	Cardiometabolic
	PKD2	0.58595	0.197415	1.797 (1.220 - 2.646)	0.0487069	0.450106	0.0743828	20	Cardiometabolic
	EDN1	0.10518	0.0625726	1.111 (0.983 - 1.256)	0.013771	0.306406	0.407513	20	Cardiometabolic
	IGFBP3	0.144004	0.0305134	1.155 (1.088 - 1.226)	0.000628983	0.0559795	0.446969	20	Cardiometabolic
	MET	0.282779	0.0861622	1.327 (1.121 - 1.571)	0.00578471	0.25742	0.160146	17	Cardiometabolic
	FAS	-0.128415	0.052989	0.879 (0.793 - 0.976)	0.0197814	0.308036	0.264334	20	Cardiometabolic
	CTSD	-0.0328282	0.0570373	0.968 (0.865 - 1.082)	0.011272	0.306406	0.280496	20	Cardiometabolic
	CDH1	0.721163	0.311894	2.057 (1.116 - 3.790)	0.0207665	0.308036	0.291726	20	Cardiometabolic
	RPA2	-0.292828	0.167639	0.746 (0.537 - 1.036)	0.0337009	0.186346	0.555019	20	Inflammation
	TGFA	-0.124621	0.123479	0.883 (0.693 - 1.125)	0.0446897	0.23338	0.0337565	20	Inflammation
	TNFSF10	-0.152479	0.0642467	0.859 (0.757 - 0.974)	0.00979137	0.0887848	0.0818333	16	Inflammation
	SNCA	-0.845654	0.330947	0.429 (0.224 - 0.821)	0.010611	0.0887848	0.0107462	20	Inflammation
	MICA	0.0215216	0.0128183	1.022 (0.996 - 1.048)	0.000790195	0.0178561	0.59706	20	Inflammation
	LTA	-0.0347243	0.0197778	0.966 (0.929 - 1.004)	0.000949791	0.0178561	0.861203	20	Inflammation
	HSPA1A	0.651415	0.189079	1.918 (1.324 - 2.779)	0.0113342	0.0887848	0.683679	20	Inflammation
	AGER	0.193516	0.102743	1.214 (0.992 - 1.484)	0.00373224	0.0501186	0.0300195	20	Inflammation
	CXCL12	-0.116745	0.0737166	0.890 (0.770 - 1.028)	0.0206847	0.138883	0.331712	20	Inflammation
	MMP1	0.0123696	0.031084	1.012 (0.953 - 1.076)	0.0297242	0.174629	0.354882	20	Inflammation
	SERPINA1	0.0490205	0.187454	1.050 (0.727 - 1.517)	0.0140263	0.101421	0.463713	20	Inflammation
	CCL3	-0.0610918	0.0431493	0.941 (0.864 - 1.024)	0.00727126	0.0759443	0.740264	20	Inflammation
	KRT19	0.35832	0.0972183	1.431 (1.183 - 1.731)	0.00131735	0.0206385	0.4197	20	Inflammation
	ACE	-0.0185329	0.0299296	0.982 (0.926 - 1.041)	0.00515971	0.0606266	0.0856397	20	Inflammation
	TGFB1	-0.0241474	0.0567583	0.976 (0.873 - 1.091)	0.000726632	0.0178561	0.0146937	20	Inflammation
	APOE	0.0277674	0.0173813	1.028 (0.994 - 1.064)	0.0252739	0.158383	0.825986	20	Inflammation
	CD40	-0.0676058	0.0357315	0.935 (0.871 - 1.002)	0.0480428	0.237685	0.473866	20	Inflammation
	CASP10	0.225216	0.0742133	1.253 (1.083 - 1.449)	0.0015069	0.0263707	0.398882	20	Neurology
	SOD2	-0.33029	0.0914151	0.719 (0.601 - 0.860)	0.000219894	0.0076963	0.18956	20	Neurology
	TNFRSF10B	-0.0214021	0.0496473	0.979 (0.888 - 1.079)	0.00572294	0.0653872	0.0243886	20	Neurology
	MMP3	-0.00852188	0.0283145	0.992 (0.938 - 1.048)	0.0079556	0.0653872	0.424824	20	Neurology
	USP28	-0.445325	0.197916	0.641 (0.435 - 0.944)	0.000340966	0.00795588	0.689116	20	Neurology
	TIGAR	0.639196	0.237999	1.895 (1.189 - 3.021)	0.0072377	0.0653872	0.0116589	10	Neurology
	PCBP2	-0.609149	0.282997	0.544 (0.312 - 0.947)	0.0297571	0.188307	0.0242763	17	Neurology
	APRT	-0.620021	0.221432	0.538 (0.349 - 0.830)	0.0322811	0.188307	0.263622	20	Neurology
	MIF	-0.277478	0.129023	0.758 (0.588 - 0.976)	0.00825664	0.0653872	0.251794	20	Neurology
	LIF	-0.758784	0.317534	0.468 (0.251 - 0.872)	0.0168658	0.118061	0.270385	20	Neurology
	CNTN2	-0.037569	0.017908	0.963 (0.930 - 0.998)	0.00383342	0.120753	0.617911	20	Oncology
	CASP8	0.0136379	0.0704291	1.014 (0.883 - 1.164)	0.0202187	0.265964	0.134119	20	Oncology
	CDKN1A	-0.269805	0.111586	0.764 (0.614 - 0.950)	0.028983	0.273402	0.579061	20	Oncology
	RET	-0.0208838	0.040491	0.979 (0.905 - 1.060)	0.0200872	0.265964	0.595396	20	Oncology
	FGFR2	-0.0340923	0.120989	0.966 (0.762 - 1.225)	0.030378	0.273402	0.0190979	20	Oncology
	IGF1R	-0.259055	0.133032	0.772 (0.595 - 1.002)	0.0211083	0.265964	0.0276469	20	Oncology
	The UK Biobank study
	CTSB	-0.00125633	0.000823668	0.999 (0.997 - 1.000)	0.0494469	0.682383	0.974149	20	Cardiometabolic
	COL4A1	0.00096035	0.00247335	1.001 (0.996 - 1.006)	0.00430454	0.299584	0.631119	20	Cardiometabolic
	BLMH	0.00181831	0.000790333	1.002 (1.000 - 1.003)	0.0487441	0.682383	0.663689	20	Cardiometabolic
	CEBPB	0.026474	0.0097697	1.027 (1.007 - 1.047)	0.00673223	0.299584	0.1513	20	Cardiometabolic
	EGF	-0.00957069	0.00332143	0.990 (0.984 - 0.997)	0.0181801	0.213616	0.718226	20	Inflammation
	CSF1R	0.00176893	0.00214006	1.002 (0.998 - 1.006)	0.00669307	0.0898784	0.0354244	18	Inflammation
	MICA	0.00031325	0.000448899	1.000 (0.999 - 1.001)	0.00149241	0.046762	0.022446	20	Inflammation
	LTA	-0.000459914	0.000595837	1.000 (0.998 - 1.001)	0.00406223	0.0898784	0.0600062	20	Inflammation
	HSPA1A	0.00292444	0.00542056	1.003 (0.992 - 1.014)	0.00662603	0.0898784	0.319095	20	Inflammation
	PLG	-0.00502207	0.00173054	0.995 (0.992 - 0.998)	0.000448262	0.0277134	0.0852057	20	Inflammation
	MBL2	0.00049406	0.000495451	1.000 (1.000 - 1.001)	0.0391815	0.409229	0.700301	20	Inflammation
	KRT19	-0.00564577	0.00303297	0.994 (0.988 - 1.000)	0.00557734	0.0898784	0.520949	20	Inflammation
	CASP10	0.00325354	0.00236248	1.003 (0.999 - 1.008)	0.00327363	0.114577	0.261406	20	Neurology
	AFP	0.00645634	0.00237035	1.006 (1.002 - 1.011)	0.0364532	0.482828	0.14081	20	Neurology
	HLA-A	-0.000635359	0.000449814	0.999 (0.998 - 1.000)	0.00273982	0.114577	0.377803	20	Neurology
	IGF2R	-0.000192742	0.0011429	1.000 (0.998 - 1.002)	0.0294648	0.482828	0.0335399	20	Neurology
	USP28	-0.00955012	0.00544295	0.990 (0.980 - 1.001)	0.00689741	0.16094	0.235233	20	Neurology
	LMNB2	0.00126904	0.0105039	1.001 (0.981 - 1.022)	0.0413852	0.482828	0.131544	20	Neurology
	SDHB	-0.0188561	0.00827112	0.981 (0.966 - 0.997)	0.0226223	0.712601	0.851834	20	Oncology
	CASP8	-0.00199493	0.00201926	0.998 (0.994 - 1.002)	0.0182722	0.712601	0.0108863	20	Oncology
	RRM2B	-0.00856713	0.00420419	0.991 (0.983 - 1.000)	0.0399484	0.712903	0.11061	20	Oncology
	FDR False Discovery Rate; HEIDI Heterogeneity In Dependent Instruments; SNP Single Nucleotide Polymorphism; OR Odds Ratio; CI Confidence Interval.
